# Supplementary material for: Synthesis and crystal structure of methyl 3-(3-hy­droxy-3-phenyl­prop-2-eno­yl)benzoate
Source: Acta Crystallogr E Crystallogr Commun. 2018 May 18;74(Pt 6):816–9. doi: 10.1107/S2056989018007259 (PMC6002825; doi:10.1107/S2056989018007259)
Supplement: Supplementary file 1 [file e-74-00816-sup1.cif]

##############################################################################
#                                                                            #
# This CIF contains the data in a paper accepted for publication in          #
# Acta Crystallographica Section E. It conforms to the requirements of       #
# Notes for Authors for Acta Crystallographica Section E, and has been       #
# peer reviewed under the auspices of the IUCr Commission on Journals.       #
#                                                                            #
# Full details of the Crystallographic Information File format               #
# are given in the paper "The Crystallographic Information File (CIF):       #
# a New Standard Archive File for Crystallography" by S. R. Hall, F. H.      #
# Allen and I. D. Brown [Acta Cryst. (1991), A47, 655-685].                  #
#                                                                            #
# The current version of the core CIF dictionary is obtainable from          #
# ftp://ftp.iucr.org/pub/cif_core.dic.                                       #
#                                                                            #
# Software is freely available for graphical display of the structure(s)     #
# in this CIF. For information consult the CIF software page                 #
# http://www.iucr.org/resources/cif/software.                                #
#                                                                            #
# This file may be used for bona fide research purposes within the           #
# scientific community so long as proper attribution is given to the journal # 
# article from which it was obtained.                                        #
#                                                                            #
##############################################################################
data_I
_database_code_depnum_ccdc_archive 'CCDC 1838743'
_audit_creation_method     'SHELXL-2014/7'
_journal_date_recd_electronic     2018-04-25
_journal_date_accepted     2018-05-14
_journal_name_full     'Acta Crystallographica, Section E'
_journal_year     2018
_journal_volume     74
_journal_issue      6
_journal_page_first     816
_journal_page_last     819
_journal_paper_category     GO
_journal_paper_doi     10.1107/S2056989018007259
_journal_coeditor_code     WM5445
_publ_contact_author_name
;
Stanislav I. Bezzubov
;
_publ_contact_author_address
;
Kurnakov Institute of General and Inorganic Chemistry,
Russian Academy of Sciences, Leninskiy pr. 31, Moscow 119991,
Russian Federation
;
_publ_contact_author_email     bezzubov@igic.ras.ru
_publ_section_title
;
Synthesis and crystal structure of methyl
3-(3-hydroxy-3-phenylprop-2-enoyl)benzoate
;
loop_
    _publ_author_name
    _publ_author_footnote
    _publ_author_address
    'Zharinova, Irina S.' .
;
Department of Chemistry
Lomonosov Moscow State University
Lenin's Hills 1/3, Moscow 119991, Russian Federation
;
    'Bilyalova, Alfiya A.' .
;
Department of Chemistry
Lomonosov Moscow State University
Lenin's Hills 1/3, Moscow 119991, Russian Federation
;
    'Bezzubov, Stanislav I.' .
;
Kurnakov Institute of General and Inorganic Chemistry
Russian Academy of Sciences
Leninskiy pr. 31, Moscow 119991, Russian Federation
;
_publ_section_synopsis
;
A non-symmetric aromatic <i>\b</i>-diketone enol bearing a carboxymethyl group
has been synthesized and characterized by X-ray crystallography, ^1^H and
^13^C NMR spectroscopy, elemental analysis, UV--Vis spectroscopy and cyclic
voltammetry.
;
_chemical_name_systematic
;
Methyl 3-(3-hydroxy-3-phenylprop-2-enoyl)benzoate
;
_chemical_name_common     ?
_chemical_formula_moiety     'C17 H14 O4'
_chemical_formula_sum     'C17 H14 O4'
_chemical_formula_iupac     'C17 H14 O4'
_chemical_formula_weight     282.28
_chemical_melting_point     ?
_shelx_space_group_comment
;
The symmetry employed for this shelxl refinement is uniquely defined
by the following loop, which should always be used as a source of
symmetry information in preference to the above space-group names.
They are only intended as comments.
;
_space_group_crystal_system     monoclinic
_space_group_name_H-M_alt     'P 21/n'
_space_group_name_Hall     '-P 2yn'
loop_
    _space_group_symop_operation_xyz
    'x, y, z'
    '-x+1/2, y+1/2, -z+1/2'
    '-x, -y, -z'
    'x-1/2, -y-1/2, z-1/2'
_cell_length_a     7.8085(10)
_cell_length_b     10.5171(14)
_cell_length_c     17.124(2)
_cell_angle_alpha     90
_cell_angle_beta     102.711(2)
_cell_angle_gamma     90
_cell_volume     1371.8(3)
_cell_formula_units_Z     4
_cell_measurement_reflns_used     7383
_cell_measurement_theta_min     2.288
_cell_measurement_theta_max     30.611
_cell_measurement_temperature     150(2)
_exptl_crystal_description     block
_exptl_crystal_colour     colorless
_exptl_crystal_size_max     0.400
_exptl_crystal_size_mid     0.400
_exptl_crystal_size_min     0.400
_exptl_crystal_density_diffrn     1.367
_exptl_crystal_density_meas     ?
_exptl_crystal_density_method     ?
_exptl_crystal_F_000     592
_exptl_absorpt_coefficient_mu     0.097
_exptl_absorpt_correction_type     multi-scan
_exptl_absorpt_process_details
;
(<i>SADABS</i>; Bruker, 2008)
;
_shelx_estimated_absorpt_T_min     0.962
_shelx_estimated_absorpt_T_max     0.962
_exptl_absorpt_correction_T_min     ?
_exptl_absorpt_correction_T_max     ?
_diffrn_ambient_temperature     150(2)
_diffrn_radiation_type     MoK\a
_diffrn_radiation_wavelength     0.71073
_diffrn_measurement_device_type     'Bruker SMART APEXII'
_diffrn_measurement_method     \w
_diffrn_detector_area_resol_mean     ?
_diffrn_reflns_number     16222
_diffrn_reflns_av_R_equivalents     0.0194
_diffrn_reflns_theta_min     2.288
_diffrn_reflns_theta_max     30.000
_diffrn_reflns_theta_full     25.242
_diffrn_measured_fraction_theta_max     1.000
_diffrn_measured_fraction_theta_full     1.000
_diffrn_reflns_limit_h_min     -10
_diffrn_reflns_limit_h_max     10
_diffrn_reflns_limit_k_min     -14
_diffrn_reflns_limit_k_max     14
_diffrn_reflns_limit_l_min     -24
_diffrn_reflns_limit_l_max     23
_refine_special_details     ?
_reflns_number_total     4006
_reflns_number_gt     3488
_reflns_threshold_expression     'I > 2\s(I)'
_refine_ls_structure_factor_coef     Fsqd
_refine_ls_matrix_type     full
_refine_ls_R_factor_all     0.0448
_refine_ls_R_factor_gt     0.0388
_refine_ls_wR_factor_gt     0.1078
_refine_ls_wR_factor_ref     0.1139
_refine_ls_goodness_of_fit_ref     1.028
_refine_ls_restrained_S_all     1.028
_refine_ls_number_reflns     4006
_refine_ls_number_parameters     249
_refine_ls_number_restraints     0
_refine_ls_hydrogen_treatment     refxyz
_refine_ls_weighting_scheme     calc
_refine_ls_weighting_details
              'w=1/[\s^2^(Fo^2^)+(0.0663P)^2^+0.2977P] where P=(Fo^2^+2Fc^2^)/3'
_atom_sites_solution_hydrogens     difmap
_atom_sites_solution_primary     ?
_atom_sites_solution_secondary     ?
_refine_ls_shift/su_max     0.001
_refine_ls_shift/su_mean     0.000
_refine_diff_density_max     0.371
_refine_diff_density_min     -0.224
_refine_ls_extinction_method     none
_refine_ls_extinction_coef     .
loop_
    _atom_type_symbol
    _atom_type_description
    _atom_type_scat_dispersion_real
    _atom_type_scat_dispersion_imag
    _atom_type_scat_source
    'C' 'C' 0.0033 0.0016
                         'International Tables Vol C Tables 4.2.6.8 and 6.1.1.4'
    'H' 'H' 0.0000 0.0000
                         'International Tables Vol C Tables 4.2.6.8 and 6.1.1.4'
    'O' 'O' 0.0106 0.0060
                         'International Tables Vol C Tables 4.2.6.8 and 6.1.1.4'
_computing_data_collection
;
<i>APEX2</i> (Bruker, 2008)
;
_computing_cell_refinement
;
SAINT (Bruker, 2008)
;
_computing_data_reduction
;
SAINT (Bruker, 2008)
;
_computing_structure_solution
;
SHELXTL (Sheldrick, 2008)
;
_computing_structure_refinement
;
<i>SHELXL2014/7</i> (Sheldrick, 2015)
;
_computing_molecular_graphics
;
SHELXTL (Sheldrick, 2008)
;
_computing_publication_material
;
SHELXTL (Sheldrick, 2008), <i>OLEX2</i> (Dolomanov <i>et al.</i>,
2009) and publCIF
(Westrip, 2010)
;
loop_
    _atom_site_type_symbol
    _atom_site_label
    _atom_site_fract_x
    _atom_site_fract_y
    _atom_site_fract_z
    _atom_site_U_iso_or_equiv
    _atom_site_adp_type
    _atom_site_calc_flag
    _atom_site_occupancy
    _atom_site_disorder_assembly
    _atom_site_disorder_group
    O O1 -0.02289(10) 0.46985(7) 0.30296(4) 0.02697(17) Uani d 1 . .
    O O2 -0.12474(11) 0.26937(7) 0.28859(4) 0.03277(19) Uani d 1 . .
    O O3 0.38132(11) 0.60581(7) 0.53783(4) 0.02964(17) Uani d 1 . .
    H H21 0.453(8) 0.656(5) 0.576(4) 0.044 Uiso d 0.44(7) A 1
    O O4 0.57483(11) 0.70032(7) 0.65449(4) 0.02985(18) Uani d 1 . .
    H H22 0.514(6) 0.679(3) 0.602(3) 0.045 Uiso d 0.56(7) A 2
    C C1 -0.10630(15) 0.49402(11) 0.22003(6) 0.0300(2) Uani d 1 . .
    C C2 -0.04506(12) 0.35314(9) 0.32993(5) 0.02290(19) Uani d 1 . .
    C C3 0.03831(11) 0.33830(9) 0.41682(5) 0.02148(18) Uani d 1 . .
    C C4 -0.00756(13) 0.23323(10) 0.45741(6) 0.0255(2) Uani d 1 . .
    C C5 0.06741(13) 0.21642(10) 0.53842(6) 0.0272(2) Uani d 1 . .
    C C6 0.18868(12) 0.30374(9) 0.57898(6) 0.02360(19) Uani d 1 . .
    C C7 0.23487(11) 0.40975(8) 0.53865(5) 0.01984(17) Uani d 1 . .
    C C8 0.15825(12) 0.42696(9) 0.45750(5) 0.02100(18) Uani d 1 . .
    C C9 0.35890(12) 0.50819(8) 0.57990(5) 0.02039(18) Uani d 1 . .
    C C10 0.44676(12) 0.49939(8) 0.66080(5) 0.02051(18) Uani d 1 . .
    C C11 0.55464(12) 0.59996(8) 0.69575(5) 0.02053(18) Uani d 1 . .
    C C12 0.65178(12) 0.60014(8) 0.78042(5) 0.01982(17) Uani d 1 . .
    C C13 0.66742(13) 0.49140(9) 0.82826(6) 0.02281(19) Uani d 1 . .
    C C14 0.76486(13) 0.49531(10) 0.90678(6) 0.0260(2) Uani d 1 . .
    C C15 0.84439(13) 0.60801(10) 0.93823(6) 0.0264(2) Uani d 1 . .
    C C16 0.82857(13) 0.71666(10) 0.89115(6) 0.0266(2) Uani d 1 . .
    C C17 0.73336(13) 0.71309(9) 0.81247(6) 0.02385(19) Uani d 1 . .
    H H1 -0.232(2) 0.4767(14) 0.2115(9) 0.039(4) Uiso d 1 . .
    H H2 -0.085(2) 0.5860(16) 0.2101(9) 0.049(4) Uiso d 1 . .
    H H3 -0.0581(19) 0.4386(14) 0.1844(8) 0.036(3) Uiso d 1 . .
    H H4 -0.0921(19) 0.1711(14) 0.4287(8) 0.036(3) Uiso d 1 . .
    H H5 0.0327(18) 0.1435(14) 0.5681(8) 0.036(3) Uiso d 1 . .
    H H6 0.2389(17) 0.2880(12) 0.6355(8) 0.028(3) Uiso d 1 . .
    H H8 0.1889(17) 0.4998(13) 0.4304(8) 0.030(3) Uiso d 1 . .
    H H10 0.4322(18) 0.4265(13) 0.6917(8) 0.028(3) Uiso d 1 . .
    H H13 0.6130(18) 0.4132(13) 0.8092(8) 0.031(3) Uiso d 1 . .
    H H14 0.7750(18) 0.4169(13) 0.9395(8) 0.034(3) Uiso d 1 . .
    H H15 0.9105(19) 0.6135(14) 0.9943(9) 0.038(4) Uiso d 1 . .
    H H16 0.8836(18) 0.7951(13) 0.9107(8) 0.034(3) Uiso d 1 . .
    H H17 0.7219(18) 0.7909(13) 0.7788(8) 0.035(3) Uiso d 1 . .
loop_
    _atom_site_aniso_label
    _atom_site_aniso_U_11
    _atom_site_aniso_U_22
    _atom_site_aniso_U_33
    _atom_site_aniso_U_12
    _atom_site_aniso_U_13
    _atom_site_aniso_U_23
    O1 0.0310(4) 0.0272(4) 0.0201(3) -0.0005(3) -0.0001(3) -0.0007(3)
    O2 0.0381(4) 0.0291(4) 0.0263(4) -0.0026(3) -0.0033(3) -0.0062(3)
    O3 0.0382(4) 0.0254(4) 0.0218(3) -0.0056(3) -0.0012(3) 0.0055(3)
    O4 0.0421(4) 0.0227(3) 0.0224(3) -0.0083(3) 0.0019(3) 0.0034(3)
    C1 0.0315(5) 0.0358(5) 0.0202(4) 0.0036(4) 0.0003(4) 0.0018(4)
    C2 0.0208(4) 0.0251(4) 0.0221(4) 0.0024(3) 0.0032(3) -0.0035(3)
    C3 0.0194(4) 0.0241(4) 0.0205(4) 0.0027(3) 0.0035(3) -0.0031(3)
    C4 0.0227(4) 0.0266(5) 0.0265(5) -0.0031(3) 0.0039(3) -0.0033(4)
    C5 0.0270(5) 0.0273(5) 0.0269(5) -0.0045(4) 0.0055(4) 0.0016(4)
    C6 0.0236(4) 0.0259(4) 0.0207(4) 0.0000(3) 0.0037(3) 0.0010(3)
    C7 0.0186(4) 0.0211(4) 0.0193(4) 0.0018(3) 0.0030(3) -0.0015(3)
    C8 0.0206(4) 0.0222(4) 0.0197(4) 0.0018(3) 0.0033(3) -0.0010(3)
    C9 0.0204(4) 0.0204(4) 0.0200(4) 0.0017(3) 0.0035(3) -0.0004(3)
    C10 0.0234(4) 0.0192(4) 0.0182(4) -0.0011(3) 0.0029(3) 0.0000(3)
    C11 0.0227(4) 0.0196(4) 0.0194(4) 0.0003(3) 0.0049(3) -0.0007(3)
    C12 0.0209(4) 0.0198(4) 0.0188(4) -0.0013(3) 0.0044(3) -0.0025(3)
    C13 0.0240(4) 0.0201(4) 0.0229(4) -0.0024(3) 0.0022(3) -0.0004(3)
    C14 0.0256(5) 0.0274(5) 0.0234(4) -0.0011(3) 0.0018(4) 0.0027(3)
    C15 0.0248(4) 0.0320(5) 0.0208(4) -0.0019(4) 0.0015(3) -0.0037(4)
    C16 0.0283(5) 0.0259(5) 0.0250(4) -0.0056(4) 0.0044(4) -0.0074(4)
    C17 0.0283(4) 0.0202(4) 0.0233(4) -0.0031(3) 0.0062(3) -0.0028(3)
_geom_special_details
;
 All esds (except the esd in the dihedral angle between two l.s. planes)
 are estimated using the full covariance matrix.  The cell esds are taken
 into account individually in the estimation of esds in distances, angles
 and torsion angles; correlations between esds in cell parameters are only
 used when they are defined by crystal symmetry.  An approximate (isotropic)
 treatment of cell esds is used for estimating esds involving l.s. planes.
;
loop_
    _geom_bond_atom_site_label_1
    _geom_bond_atom_site_label_2
    _geom_bond_site_symmetry_2
    _geom_bond_distance
    _geom_bond_publ_flag
    O1 C2 . 1.3361(12) ?
    O1 C1 . 1.4486(12) ?
    O2 C2 . 1.2127(12) ?
    O3 C9 . 1.2881(11) ?
    O3 H21 . 0.92(7) ?
    O4 C11 . 1.2989(11) ?
    O4 H22 . 0.94(6) ?
    C1 H1 . 0.980(15) ?
    C1 H2 . 1.003(17) ?
    C1 H3 . 0.977(14) ?
    C2 C3 . 1.4952(12) ?
    C3 C4 . 1.3936(14) ?
    C3 C8 . 1.3945(13) ?
    C4 C5 . 1.3932(14) ?
    C4 H4 . 0.981(15) ?
    C5 C6 . 1.3903(14) ?
    C5 H5 . 0.990(14) ?
    C6 C7 . 1.3999(13) ?
    C6 H6 . 0.975(13) ?
    C7 C8 . 1.3985(12) ?
    C7 C9 . 1.4858(13) ?
    C8 H8 . 0.953(13) ?
    C9 C10 . 1.4072(12) ?
    C10 C11 . 1.4017(12) ?
    C10 H10 . 0.952(13) ?
    C11 C12 . 1.4811(12) ?
    C12 C13 . 1.3963(13) ?
    C12 C17 . 1.4015(12) ?
    C13 C14 . 1.3922(13) ?
    C13 H13 . 0.950(14) ?
    C14 C15 . 1.3904(14) ?
    C14 H14 . 0.990(14) ?
    C15 C16 . 1.3882(14) ?
    C15 H15 . 0.986(15) ?
    C16 C17 . 1.3887(13) ?
    C16 H16 . 0.956(14) ?
    C17 H17 . 0.993(14) ?
loop_
    _geom_angle_atom_site_label_1
    _geom_angle_atom_site_label_2
    _geom_angle_atom_site_label_3
    _geom_angle_site_symmetry_1
    _geom_angle_site_symmetry_3
    _geom_angle
    _geom_angle_publ_flag
    C2 O1 C1 . . 115.82(8) ?
    C9 O3 H21 . . 101(3) ?
    C11 O4 H22 . . 103(2) ?
    O1 C1 H1 . . 109.5(9) ?
    O1 C1 H2 . . 106.3(9) ?
    H1 C1 H2 . . 110.7(13) ?
    O1 C1 H3 . . 110.8(8) ?
    H1 C1 H3 . . 108.0(12) ?
    H2 C1 H3 . . 111.5(12) ?
    O2 C2 O1 . . 123.67(9) ?
    O2 C2 C3 . . 124.07(9) ?
    O1 C2 C3 . . 112.25(8) ?
    C4 C3 C8 . . 119.94(8) ?
    C4 C3 C2 . . 118.40(8) ?
    C8 C3 C2 . . 121.65(8) ?
    C5 C4 C3 . . 119.97(9) ?
    C5 C4 H4 . . 120.3(8) ?
    C3 C4 H4 . . 119.8(8) ?
    C6 C5 C4 . . 120.29(9) ?
    C6 C5 H5 . . 119.2(8) ?
    C4 C5 H5 . . 120.4(8) ?
    C5 C6 C7 . . 120.05(9) ?
    C5 C6 H6 . . 117.7(8) ?
    C7 C6 H6 . . 122.2(8) ?
    C8 C7 C6 . . 119.53(8) ?
    C8 C7 C9 . . 118.28(8) ?
    C6 C7 C9 . . 122.15(8) ?
    C3 C8 C7 . . 120.22(9) ?
    C3 C8 H8 . . 120.5(8) ?
    C7 C8 H8 . . 119.3(8) ?
    O3 C9 C10 . . 120.41(8) ?
    O3 C9 C7 . . 116.37(8) ?
    C10 C9 C7 . . 123.21(8) ?
    C11 C10 C9 . . 119.19(8) ?
    C11 C10 H10 . . 120.3(8) ?
    C9 C10 H10 . . 120.5(8) ?
    O4 C11 C10 . . 120.96(8) ?
    O4 C11 C12 . . 115.73(8) ?
    C10 C11 C12 . . 123.31(8) ?
    C13 C12 C17 . . 119.40(8) ?
    C13 C12 C11 . . 122.22(8) ?
    C17 C12 C11 . . 118.37(8) ?
    C14 C13 C12 . . 120.07(8) ?
    C14 C13 H13 . . 117.7(8) ?
    C12 C13 H13 . . 122.2(8) ?
    C15 C14 C13 . . 120.12(9) ?
    C15 C14 H14 . . 121.2(8) ?
    C13 C14 H14 . . 118.7(8) ?
    C16 C15 C14 . . 120.11(9) ?
    C16 C15 H15 . . 118.5(8) ?
    C14 C15 H15 . . 121.4(8) ?
    C15 C16 C17 . . 120.09(9) ?
    C15 C16 H16 . . 122.1(8) ?
    C17 C16 H16 . . 117.8(8) ?
    C16 C17 C12 . . 120.20(9) ?
    C16 C17 H17 . . 120.1(8) ?
    C12 C17 H17 . . 119.7(8) ?
loop_
    _geom_hbond_atom_site_label_D
    _geom_hbond_atom_site_label_H
    _geom_hbond_atom_site_label_A
    _geom_hbond_site_symmetry_A
    _geom_hbond_distance_DH
    _geom_hbond_distance_HA
    _geom_hbond_distance_DA
    _geom_hbond_angle_DHA
    O3 H21 O4 . 0.92(7) 1.54(7) 2.4358(10) 162(4)
    O4 H22 O3 . 0.94(6) 1.55(6) 2.4358(10) 156(3)
    C16 H16 O3 4_676 0.956(14) 2.417(14) 3.0837(12) 126.6(11)
    C5 H5 Cg2 2_546 0.990(14) 2.740(15) 3.525(13) 135.0(8)
    C14 H14 Cg1 4_666 0.990(14) 2.758(15) 3.968(12) 127.2(8)
_shelx_hkl_file
;
   1   0   0   -0.02    0.01
  -1   0   0   -0.03    0.00
  -1   0   0   -0.03    0.01
  -2   0   0   21.18    0.34
   2   0   0   20.19    0.33
  -2   0   0   20.67    0.32
  -3   0   0    0.01    0.01
   3   0   0    0.00    0.01
  -3   0   0    0.00    0.02
   4   0   0    8.25    0.17
   4   0   0    8.10    0.16
  -4   0   0    8.34    0.19
   5   0   0   -0.02    0.02
  -5   0   0   -0.03    0.02
   5   0   0    0.01    0.02
   6   0   0    1.54    0.07
   6   0   0    1.38    0.08
  -6   0   0    1.44    0.09
  -7   0   0   -0.06    0.04
   7   0   0    0.02    0.03
   7   0   0    0.03    0.03
   8   0   0    0.00    0.03
  -8   0   0    0.01    0.05
   9   0   0   -0.01    0.03
  -9   0   0   -0.06    0.04
 -10   0   0   11.37    0.35
  10   0   0   11.61    0.31
   0   1   0   -0.01    0.00
   0   1   0   -0.01    0.00
   0   1   0   -0.01    0.00
   1   1   0    0.48    0.01
   1   1   0    0.49    0.02
  -1   1   0    0.44    0.02
  -1   1   0    0.47    0.02
  -2  -1   0    2.35    0.07
  -2   1   0    2.48    0.07
  -2   1   0    2.42    0.06
   2   1   0    2.48    0.06
   2   1   0    2.44    0.05
   3  -1   0    5.24    0.11
  -3  -1   0    5.22    0.13
   3   1   0    5.21    0.10
   3   1   0    5.26    0.12
  -3   1   0    4.96    0.12
  -3   1   0    5.17    0.11
  -4  -1   0   28.07    0.49
   4  -1   0   28.80    0.47
   4   1   0   29.58    0.48
  -4   1   0   28.57    0.49
   4   1   0   28.82    0.45
  -4   1   0   28.85    0.47
   5  -1   0   19.92    0.36
  -5  -1   0   20.47    0.39
   5   1   0   20.08    0.37
  -5   1   0   20.38    0.38
  -5   1   0   19.90    0.35
   5   1   0   19.80    0.33
   6  -1   0    0.00    0.02
  -6  -1   0    0.07    0.04
   6  -1   0    0.00    0.02
   6   1   0    0.02    0.03
   6   1   0    0.10    0.02
  -6   1   0    0.00    0.03
   7  -1   0    0.15    0.04
   7  -1   0    0.16    0.04
  -7  -1   0    0.16    0.05
  -7   1   0    0.17    0.05
   7   1   0    0.15    0.04
   8  -1   0    0.38    0.06
  -8  -1   0    0.35    0.07
   8   1   0    0.48    0.06
  -8   1   0    0.54    0.08
   9  -1   0    2.27    0.12
  -9  -1   0    2.18    0.15
   9   1   0    2.20    0.12
  -9   1   0    2.27    0.14
 -10  -1   0    1.47    0.15
 -10   1   0    1.62    0.13
  10   1   0    1.41    0.11
   0   2   0    9.48    0.16
   0   2   0    9.80    0.16
   0   2   0    9.63    0.16
  -1  -2   0  121.26    1.80
   1  -2   0  112.71    1.77
  -1   2   0  118.86    1.81
  -1   2   0  123.68    1.79
   1   2   0  118.71    1.75
   1   2   0  114.95    1.74
   2  -2   0    5.71    0.11
  -2   2   0    5.70    0.12
   2   2   0    6.07    0.12
   2   2   0    5.93    0.10
  -2   2   0    5.96    0.12
   3  -2   0    6.82    0.14
  -3  -2   0    6.78    0.16
   3   2   0    6.88    0.12
  -3   2   0    6.91    0.15
   3   2   0    6.69    0.15
  -3   2   0    6.96    0.15
   4  -2   0    0.80    0.05
  -4  -2   0    0.83    0.06
   4   2   0    0.78    0.05
  -4   2   0    0.74    0.06
   4   2   0    0.76    0.03
  -4   2   0    0.78    0.05
   5  -2   0    0.16    0.03
  -5  -2   0    0.04    0.03
  -5   2   0    0.02    0.03
   5   2   0    0.06    0.03
   5   2   0    0.03    0.01
  -5   2   0    0.00    0.02
  -6  -2   0    1.06    0.08
   6  -2   0    0.91    0.06
  -6   2   0    0.95    0.08
   6   2   0    0.75    0.06
  -6   2   0    0.93    0.06
  -7  -2   0    4.00    0.16
   7  -2   0    3.59    0.13
   7  -2   0    3.60    0.13
   7   2   0    3.78    0.14
  -7   2   0    3.60    0.15
  -8  -2   0    1.30    0.11
   8  -2   0    1.35    0.09
   8  -2   0    1.34    0.09
  -8   2   0    1.53    0.11
   8   2   0    1.37    0.10
  -9  -2   0    0.39    0.08
   9  -2   0    0.33    0.06
   9   2   0    0.38    0.07
  -9   2   0    0.36    0.07
 -10  -2   0    2.43    0.16
 -10   2   0    2.69    0.16
  10   2   0    2.51    0.14
   0   3   0   -0.01    0.01
   0   3   0    0.01    0.01
   0   3   0   -0.01    0.01
   1  -3   0    1.49    0.05
  -1  -3   0    1.46    0.05
  -1   3   0    1.48    0.05
  -1   3   0    1.49    0.04
   1   3   0    1.47    0.05
   1   3   0    1.46    0.04
   2  -3   0   34.71    0.54
  -2  -3   0   34.62    0.55
   2   3   0   35.11    0.55
  -2   3   0   34.44    0.54
  -2   3   0   34.11    0.55
   2   3   0   34.56    0.51
   3  -3   0   21.86    0.36
  -3  -3   0   22.01    0.39
   3   3   0   22.42    0.38
   3   3   0   21.89    0.33
  -3   3   0   21.62    0.37
  -3   3   0   21.35    0.38
  -4  -3   0    4.89    0.15
   4  -3   0    4.84    0.12
  -4   3   0    4.63    0.13
   4   3   0    4.65    0.13
   4   3   0    4.87    0.09
  -4   3   0    4.86    0.13
   5  -3   0    5.80    0.15
  -5  -3   0    5.63    0.17
   5   3   0    5.76    0.16
   5   3   0    5.13    0.11
  -5   3   0    5.55    0.15
  -5   3   0    5.77    0.15
  -6  -3   0   12.44    0.30
   6  -3   0   12.89    0.27
  -6   3   0   12.68    0.27
   6   3   0   12.87    0.28
  -6   3   0   12.63    0.28
  -7  -3   0    1.87    0.12
   7  -3   0    1.90    0.09
  -7   3   0    1.78    0.11
   7   3   0    1.91    0.10
  -7   3   0    1.73    0.09
  -8  -3   0    1.46    0.11
   8  -3   0    0.98    0.08
   8  -3   0    1.36    0.09
  -8   3   0    1.17    0.09
   8   3   0    1.28    0.10
  -9  -3   0    8.58    0.29
  -9   3   0    9.10    0.28
   9   3   0    8.83    0.26
 -10  -3   0    1.99    0.15
  10   3   0    2.22    0.14
 -10   3   0    2.07    0.14
   0   4   0  119.29    1.75
   0   4   0  120.35    1.81
   0   4   0  119.07    1.80
  -1  -4   0    4.99    0.12
   1  -4   0    5.16    0.11
   1   4   0    4.99    0.10
  -1   4   0    4.90    0.11
  -1   4   0    4.77    0.12
   1   4   0    5.08    0.12
  -2  -4   0    0.16    0.03
   2  -4   0    0.20    0.03
  -2   4   0    0.21    0.03
   2   4   0    0.15    0.03
  -2   4   0    0.16    0.03
   2   4   0    0.17    0.02
  -3  -4   0    0.04    0.02
   3  -4   0    0.05    0.02
  -3   4   0    0.01    0.02
   3   4   0    0.01    0.01
  -3   4   0    0.01    0.02
   3   4   0    0.03    0.02
  -4  -4   0    2.57    0.11
   4  -4   0    2.55    0.09
  -4   4   0    2.51    0.09
  -4   4   0    2.53    0.09
   4   4   0    2.45    0.10
   4   4   0    2.69    0.05
  -5  -4   0    2.87    0.12
   5  -4   0    3.00    0.10
   5   4   0    2.94    0.11
  -5   4   0    2.91    0.11
  -5   4   0    2.90    0.11
   6  -4   0    0.08    0.03
  -6  -4   0    0.03    0.04
  -6   4   0    0.03    0.03
   6   4   0    0.11    0.04
  -6   4   0    0.06    0.03
  -7  -4   0    0.20    0.06
   7  -4   0    0.25    0.04
  -7   4   0    0.23    0.05
   7   4   0    0.19    0.05
  -7   4   0    0.25    0.05
  -8  -4   0    0.83    0.10
   8  -4   0    0.51    0.07
   8  -4   0    0.57    0.06
  -8   4   0    0.65    0.08
   8   4   0    0.59    0.08
  -9  -4   0    0.45    0.09
  -9   4   0    0.42    0.07
   9   4   0    0.44    0.07
 -10  -4   0    0.97    0.13
  10   4   0    1.13    0.12
   0   5   0   -0.08    0.02
   0   5   0   -0.07    0.02
   0   5   0   -0.10    0.02
   1  -5   0    0.00    0.02
  -1  -5   0   -0.02    0.02
   1   5   0   -0.01    0.01
  -1   5   0    0.00    0.02
   1   5   0    0.02    0.02
  -1   5   0   -0.01    0.02
  -2  -5   0    1.02    0.06
   2  -5   0    1.04    0.05
   2   5   0    0.99    0.04
  -2   5   0    1.06    0.06
  -2   5   0    1.07    0.05
   2   5   0    1.00    0.06
   3  -5   0    2.08    0.08
  -3  -5   0    2.20    0.09
  -3   5   0    2.21    0.08
  -3   5   0    2.12    0.09
   3   5   0    2.21    0.05
   3   5   0    2.10    0.09
  -4  -5   0    2.28    0.10
   4  -5   0    2.38    0.09
  -4   5   0    2.26    0.10
   4   5   0    2.32    0.10
  -4   5   0    2.12    0.08
   5  -5   0   -0.01    0.02
  -5  -5   0    0.04    0.04
  -5   5   0    0.05    0.03
  -5   5   0    0.04    0.03
   5   5   0    0.04    0.03
  -6  -5   0    0.08    0.04
   6  -5   0    0.04    0.03
  -6   5   0    0.02    0.03
  -6   5   0    0.02    0.03
   6   5   0    0.03    0.03
  -7  -5   0    0.86    0.10
   7  -5   0    0.73    0.07
  -7   5   0    0.71    0.08
   7   5   0    0.58    0.07
  -7   5   0    0.59    0.07
   8  -5   0    0.01    0.04
  -8  -5   0    0.09    0.06
   8   5   0    0.06    0.04
  -8   5   0    0.03    0.04
  -8   5   0    0.08    0.04
  -9  -5   0    1.06    0.12
   9  -5   0    1.21    0.10
   9   5   0    1.23    0.12
 -10  -5   0    2.11    0.16
  10   5   0    2.25    0.15
   0   6   0    0.01    0.02
   0   6   0    0.01    0.02
   0   6   0    0.02    0.02
   1  -6   0    1.25    0.06
  -1  -6   0    1.25    0.06
  -1   6   0    1.28    0.05
   1   6   0    1.27    0.05
   1   6   0    1.24    0.07
  -1   6   0    1.27    0.06
  -2  -6   0    5.64    0.15
   2  -6   0    5.64    0.14
   2   6   0    5.79    0.15
   2   6   0    5.54    0.12
  -2   6   0    5.66    0.13
  -3  -6   0    4.42    0.14
   3  -6   0    4.17    0.12
  -3   6   0    3.99    0.13
   3   6   0    4.23    0.09
   3   6   0    4.50    0.14
  -3   6   0    4.13    0.11
  -4  -6   0    4.34    0.15
   4  -6   0    4.57    0.13
   4   6   0    4.10    0.14
  -4   6   0    4.43    0.15
  -4   6   0    4.41    0.13
  -5  -6   0    0.06    0.04
   5  -6   0    0.16    0.04
  -5   6   0    0.21    0.04
  -5   6   0    0.15    0.04
   5   6   0    0.16    0.05
   6  -6   0    0.65    0.06
  -6  -6   0    0.78    0.09
   6   6   0    0.62    0.08
  -6   6   0    0.86    0.08
  -6   6   0    0.86    0.09
  -7  -6   0   -0.04    0.04
   7  -6   0    0.05    0.03
  -7   6   0    0.03    0.03
   7   6   0    0.01    0.04
  -7   6   0    0.01    0.04
  -8  -6   0    1.70    0.13
  -8   6   0    1.82    0.11
   8   6   0    1.62    0.12
  -9  -6   0    1.27    0.14
   9  -6   0    1.06    0.11
   9   6   0    1.07    0.12
 -10  -6   0   -0.07    0.06
  10   6   0    0.06    0.06
   0   7   0    0.00    0.02
   0   7   0    0.03    0.02
   0   7   0    0.07    0.02
  -1  -7   0    5.65    0.15
   1  -7   0    5.76    0.15
  -1   7   0    5.52    0.14
  -1   7   0    5.80    0.15
   1   7   0    5.76    0.16
   1   7   0    5.44    0.14
  -2  -7   0    0.44    0.05
   2  -7   0    0.53    0.05
   2   7   0    0.52    0.06
   2   7   0    0.45    0.04
  -2   7   0    0.54    0.06
  -2   7   0    0.46    0.04
   3  -7   0   42.17    0.70
  -3  -7   0   43.96    0.74
  -3   7   0   43.04    0.69
  -3   7   0   42.43    0.73
   3   7   0   43.37    0.73
   3   7   0   43.38    0.66
  -4  -7   0    0.86    0.07
   4  -7   0    0.85    0.06
   4   7   0    0.85    0.07
  -4   7   0    0.95    0.07
  -4   7   0    1.03    0.06
  -5  -7   0    1.16    0.09
   5  -7   0    1.12    0.08
  -5   7   0    1.06    0.09
  -5   7   0    1.15    0.08
   5   7   0    1.13    0.10
   6  -7   0    0.16    0.04
  -6  -7   0    0.14    0.05
  -6   7   0    0.27    0.06
   6   7   0    0.23    0.06
  -7  -7   0    6.29    0.23
  -7   7   0    6.32    0.21
   7   7   0    6.34    0.22
  -8  -7   0    1.47    0.14
   8   7   0    1.45    0.12
  -8   7   0    1.26    0.12
  -9  -7   0    1.43    0.15
   9  -7   0    1.39    0.11
   9   7   0    1.54    0.12
   0  -8   0   21.61    0.40
   0   8   0   22.33    0.42
   0   8   0   21.87    0.40
  -1  -8   0   25.02    0.46
   1  -8   0   26.18    0.46
   1   8   0   25.54    0.47
  -1   8   0   25.48    0.46
  -1   8   0   24.40    0.43
   1   8   0   24.83    0.44
  -2  -8   0    0.78    0.07
   2  -8   0    0.81    0.06
   2   8   0    0.89    0.07
  -2   8   0    0.98    0.08
  -2   8   0    0.92    0.06
   2   8   0    0.95    0.05
  -3  -8   0    2.08    0.11
   3  -8   0    2.08    0.10
  -3   8   0    1.96    0.10
   3   8   0    2.09    0.11
  -3   8   0    2.19    0.09
  -4  -8   0    1.74    0.10
   4  -8   0    1.74    0.09
   4   8   0    1.78    0.10
  -4   8   0    1.87    0.09
  -4   8   0    1.87    0.11
   5  -8   0    0.65    0.07
  -5  -8   0    0.60    0.08
  -5   8   0    0.51    0.07
   5   8   0    0.55    0.07
   6  -8   0    0.24    0.05
  -6  -8   0    0.17    0.06
  -6   8   0    0.16    0.06
   6   8   0    0.18    0.06
  -7  -8   0    3.13    0.17
   7   8   0    3.14    0.16
  -7   8   0    3.31    0.16
  -8  -8   0    1.23    0.13
  -8   8   0    1.65    0.13
   8   8   0    1.56    0.13
   9  -8   0    1.44    0.12
  -9  -8   0    1.37    0.15
   9   8   0    1.14    0.12
   0  -9   0    0.00    0.03
   0   9   0    0.02    0.03
   0   9   0    0.02    0.03
  -1  -9   0   24.60    0.46
   1  -9   0   24.73    0.46
   1   9   0   23.86    0.44
   1   9   0   24.93    0.47
  -1   9   0   23.80    0.46
  -1   9   0   24.62    0.44
   2  -9   0    1.33    0.08
  -2  -9   0    1.38    0.09
   2   9   0    1.45    0.09
  -2   9   0    1.47    0.09
   2   9   0    1.43    0.07
  -2   9   0    1.41    0.07
  -3  -9   0    4.05    0.15
   3  -9   0    3.89    0.14
  -3   9   0    3.81    0.15
   3   9   0    3.99    0.15
   4  -9   0    0.55    0.06
  -4  -9   0    0.65    0.08
   4   9   0    0.45    0.07
  -4   9   0    0.58    0.07
   5  -9   0    0.15    0.04
  -5  -9   0    0.14    0.05
   5   9   0    0.08    0.05
  -5   9   0    0.03    0.05
  -6  -9   0    0.66    0.09
   6   9   0    0.66    0.09
  -6   9   0    0.62    0.08
  -7  -9   0    0.03    0.05
  -7   9   0   -0.07    0.04
   7   9   0    0.00    0.05
  -8  -9   0    0.02    0.06
   8   9   0    0.09    0.06
  -8   9   0    0.01    0.05
   0 -10   0   67.87    1.09
   0  10   0   68.93    1.12
   0  10   0   67.88    1.10
  -1 -10   0    5.72    0.17
   1 -10   0    5.59    0.18
  -1  10   0    5.46    0.18
   1  10   0    5.50    0.16
   1  10   0    5.43    0.18
   2 -10   0    7.89    0.22
  -2 -10   0    8.15    0.22
   2  10   0    8.15    0.24
  -2  10   0    8.33    0.23
   3 -10   0    4.85    0.16
  -3 -10   0    4.73    0.17
   3  10   0    4.99    0.18
  -3  10   0    5.18    0.18
   4 -10   0    5.50    0.18
  -4 -10   0    5.30    0.19
  -4  10   0    5.53    0.20
   4  10   0    5.42    0.20
   5 -10   0    0.01    0.04
  -5 -10   0    0.05    0.05
  -5  10   0    0.06    0.05
   5  10   0    0.00    0.04
  -6 -10   0    0.85    0.10
  -6  10   0    0.95    0.11
   6  10   0    0.95    0.11
  -7 -10   0    0.07    0.05
   7  10   0    0.05    0.06
  -7  10   0    0.01    0.05
  -8 -10   0    0.01    0.07
  -8  10   0    0.10    0.07
   8  10   0   -0.03    0.06
   0  11   0    0.04    0.04
   0  11   0    0.01    0.03
  -1 -11   0    6.01    0.18
   1 -11   0    5.89    0.19
  -1  11   0    6.00    0.19
   1  11   0    5.73    0.17
   1  11   0    5.82    0.20
  -2 -11   0    0.45    0.07
   2 -11   0    0.43    0.06
   2  11   0    0.47    0.07
  -2  11   0    0.48    0.07
  -3 -11   0    0.74    0.08
   3 -11   0    0.67    0.08
  -3  11   0    0.82    0.09
   3  11   0    0.86    0.09
   4 -11   0    2.68    0.13
  -4 -11   0    2.32    0.14
   4  11   0    2.55    0.14
  -4  11   0    2.72    0.15
  -5 -11   0    1.62    0.12
   5  11   0    1.48    0.12
  -5  11   0    1.51    0.12
  -6 -11   0    1.47    0.14
  -6  11   0    1.38    0.13
   6  11   0    1.65    0.13
  -7 -11   0    0.98    0.13
  -7  11   0    0.98    0.12
   7  11   0    0.77    0.11
   0 -12   0    2.37    0.13
   0  12   0    2.74    0.13
   1 -12   0    0.17    0.05
  -1  12   0    0.10    0.04
   1  12   0    0.07    0.05
   2 -12   0   -0.03    0.03
  -2 -12   0    0.00    0.04
  -2  12   0   -0.02    0.04
   2  12   0    0.01    0.04
   3 -12   0    0.88    0.09
  -3 -12   0    1.02    0.10
  -3  12   0    0.86    0.09
   3  12   0    0.85    0.10
  -4 -12   0    0.10    0.05
   4  12   0    0.15    0.05
  -4  12   0    0.10    0.05
  -5 -12   0    0.74    0.10
  -5  12   0    0.79    0.10
   5  12   0    0.55    0.09
  -6 -12   0    0.00    0.05
  -6  12   0   -0.04    0.04
   6  12   0    0.06    0.06
   0 -13   0    0.06    0.05
   1 -13   0    0.12    0.05
   1  13   0    0.15    0.05
  -1  13   0    0.16    0.05
   2 -13   0    0.01    0.04
  -2  13   0    0.01    0.04
   2  13   0   -0.01    0.04
   3 -13   0    0.54    0.08
  -3  13   0    0.47    0.08
   3  13   0    0.55    0.09
  -4  13   0    0.06    0.05
   4  13   0    0.01    0.05
  -5 -13   0    2.09    0.15
  -5  13   0    2.14    0.15
   5  13   0    2.31    0.16
   0 -14   0    4.35    0.19
  -1 -14   0    0.78    0.10
   1 -14   0    0.61    0.08
  -1  14   0    0.77    0.09
   2 -14   0    0.59    0.08
  -2  14   0    0.75    0.09
   2  14   0    0.58    0.09
  -3  14   0    0.47    0.08
   3  14   0    0.53    0.09
   4  14   0    0.08    0.06
  -4  14   0    0.20    0.07
   0 -15   0   -0.03    0.05
   1 -15   0    0.15    0.06
  -1 -15   0    0.16    0.07
 -11   0   1    5.91    0.26
 -10   0   1   -0.01    0.05
  -9   0   1   -0.05    0.05
   9   0  -1    0.03    0.04
  -8   0   1   -0.01    0.04
   8   0  -1   -0.03    0.03
   7   0  -1    2.03    0.10
   7   0  -1    2.13    0.09
  -7   0   1    2.20    0.12
  -6   0   1    0.08    0.04
   6   0  -1    0.05    0.03
   6   0  -1    0.04    0.02
  -5   0   1   49.71    0.83
   5   0  -1   52.55    0.81
   5   0  -1   50.75    0.79
  -4   0   1    0.03    0.03
   4   0  -1    0.05    0.02
   4   0  -1   -0.01    0.02
   3   0  -1  184.14    2.69
   3   0  -1  185.62    2.79
  -3   0   1  182.90    2.73
   2   0  -1   -0.01    0.01
   2   0  -1   -0.01    0.01
  -2   0   1    0.01    0.01
   1   0  -1    3.35    0.06
   1   0  -1    3.36    0.06
   0   0   1    0.00    0.00
   0   0   1    0.00    0.00
   0   0  -1    0.00    0.00
   1   0   1   62.65    0.95
  -1   0  -1   62.52    0.92
  -1   0  -1   61.76    0.93
   2   0   1    0.02    0.01
  -2   0  -1    0.01    0.01
  -2   0  -1    0.00    0.01
  -3   0  -1    1.74    0.07
  -3   0  -1    1.55    0.05
  -4   0  -1    0.02    0.03
  -4   0  -1   -0.01    0.01
   4   0   1    0.01    0.02
  -5   0  -1   18.33    0.36
  -5   0  -1   18.21    0.32
   5   0   1   18.51    0.34
   6   0   1   -0.03    0.02
  -6   0  -1    0.02    0.04
   6   0   1    0.03    0.02
   7   0   1    0.21    0.05
  -7   0  -1    0.16    0.05
  -8   0  -1   -0.04    0.04
   8   0   1   -0.01    0.03
  -9   0  -1    0.17    0.07
   9   0   1    0.17    0.05
  10   0   1   -0.02    0.04
 -10   0  -1   -0.12    0.04
 -10  -1   1    0.76    0.11
  10   1  -1    0.60    0.08
 -10   1   1    0.62    0.10
  -9  -1   1    1.42    0.12
   9  -1  -1    1.48    0.09
  -9   1   1    1.34    0.11
   9   1  -1    1.33    0.10
   8  -1  -1    0.49    0.06
  -8  -1   1    0.48    0.08
  -8   1   1    0.41    0.08
   8   1  -1    0.41    0.06
   7  -1  -1   10.79    0.24
   7  -1  -1   10.41    0.24
  -7  -1   1   10.79    0.28
   7   1  -1   10.60    0.25
  -7   1   1   10.43    0.27
   6  -1  -1    0.97    0.06
  -6  -1   1    0.82    0.08
   6  -1  -1    0.84    0.06
  -6   1   1    0.93    0.08
   6   1  -1    0.86    0.05
   6   1  -1    0.86    0.06
   5  -1  -1   19.03    0.34
   5  -1  -1   18.75    0.34
  -5  -1   1   18.80    0.37
   5   1  -1   19.02    0.32
   5   1  -1   18.80    0.34
  -5   1   1   19.61    0.37
   4  -1  -1    0.36    0.03
  -4  -1   1    0.25    0.04
   4   1  -1    0.30    0.03
   4   1  -1    0.32    0.03
  -4   1   1    0.28    0.03
  -4   1   1    0.24    0.04
   3  -1  -1    0.23    0.02
  -3  -1   1    0.17    0.03
   3   1  -1    0.17    0.02
  -3   1   1    0.18    0.02
   3   1  -1    0.17    0.02
  -3   1   1    0.16    0.03
   2  -1  -1  141.65    2.01
  -2  -1   1  141.54    2.06
  -2   1   1  135.75    2.07
   2   1  -1  128.68    2.00
  -2   1   1  131.55    1.98
   2   1  -1  134.67    2.00
  -1  -1   1    5.66    0.12
   1  -1  -1    5.55    0.11
   1   1  -1    5.44    0.11
  -1   1   1    5.69    0.12
  -1   1   1    5.67    0.12
   1   1  -1    5.72    0.12
   0  -1   1  139.35    1.89
   0  -1   1  131.06    1.96
   0   1   1  129.64    1.96
   0   1   1  131.20    1.93
   0   1   1  123.94    1.92
   0   1  -1  126.06    1.94
  -1  -1  -1    4.81    0.10
   1   1   1    4.77    0.09
  -1   1  -1    4.67    0.09
  -1   1  -1    4.90    0.09
   2  -1   1    3.80    0.09
  -2  -1  -1    3.75    0.07
  -2  -1  -1    3.73    0.09
  -2   1  -1    3.81    0.09
  -2   1  -1    3.74    0.08
   2   1   1    3.86    0.09
  -3  -1  -1    0.06    0.02
   3  -1   1    0.02    0.02
  -3   1  -1    0.03    0.02
   3   1   1    0.01    0.02
  -3   1  -1    0.04    0.02
  -4  -1  -1    8.09    0.19
   4  -1   1    8.06    0.17
  -4   1  -1    8.10    0.16
   4   1   1    7.85    0.18
   4   1   1    7.57    0.14
  -4   1  -1    7.84    0.18
  -5  -1  -1   15.18    0.32
   5  -1   1   14.71    0.29
  -5   1  -1   15.69    0.31
   5   1   1   15.07    0.30
   5   1   1   15.06    0.26
  -5   1  -1   15.07    0.28
   6  -1   1    0.50    0.06
  -6  -1  -1    0.67    0.07
   6   1   1    0.60    0.04
  -6   1  -1    0.58    0.07
   6   1   1    0.61    0.06
  -6   1  -1    0.62    0.05
   7  -1   1    2.63    0.10
   7  -1   1    2.67    0.11
  -7  -1  -1    2.60    0.13
   7   1   1    2.34    0.11
  -7   1  -1    2.58    0.13
   8  -1   1    0.13    0.04
  -8  -1  -1    0.27    0.06
  -8   1  -1    0.24    0.06
   8   1   1    0.21    0.05
   9  -1   1    0.87    0.09
  -9  -1  -1    0.91    0.11
  -9   1  -1    0.97    0.11
   9   1   1    0.88    0.09
 -10  -1  -1    0.42    0.09
  10  -1   1    0.47    0.08
  10   1   1    0.52    0.08
 -10   1  -1    0.47    0.08
 -10  -2   1    0.38    0.09
 -10   2   1    0.31    0.08
  10   2  -1    0.42    0.07
  -9  -2   1    0.33    0.08
  -9   2   1    0.41    0.08
   9   2  -1    0.39    0.07
   8  -2  -1    1.30    0.08
  -8  -2   1    1.01    0.10
   8  -2  -1    1.13    0.08
   8   2  -1    1.20    0.09
  -8   2   1    1.20    0.10
   7  -2  -1    0.16    0.04
   7  -2  -1    0.11    0.03
  -7  -2   1    0.19    0.05
   7   2  -1    0.16    0.04
  -7   2   1    0.15    0.05
   6  -2  -1    0.02    0.02
  -6  -2   1    0.02    0.03
   6  -2  -1    0.01    0.02
  -6   2   1    0.03    0.04
   6   2  -1   -0.02    0.03
   6   2  -1    0.01    0.02
  -5  -2   1   21.77    0.42
   5  -2  -1   21.12    0.38
   5   2  -1   22.55    0.36
  -5   2   1   21.89    0.41
  -5   2   1   21.98    0.39
   5   2  -1   22.27    0.40
   4  -2  -1   16.63    0.29
  -4  -2   1   16.52    0.32
   4   2  -1   16.57    0.27
  -4   2   1   16.97    0.30
   4   2  -1   16.84    0.30
  -4   2   1   16.64    0.31
  -3  -2   1    1.64    0.07
   3  -2  -1    1.65    0.05
  -3   2   1    1.67    0.06
  -3   2   1    1.52    0.06
   3   2  -1    1.61    0.04
   3   2  -1    1.62    0.06
  -2  -2   1   79.53    1.19
   2  -2  -1   78.85    1.17
  -2   2   1   79.41    1.19
  -2   2   1   81.25    1.19
   2   2  -1   81.75    1.17
   2   2  -1   79.08    1.18
   1  -2  -1   58.77    0.89
  -1  -2   1   59.44    0.88
  -1   2   1   59.21    0.88
  -1   2   1   59.62    0.88
   1   2  -1   58.61    0.88
   1   2  -1   59.61    0.89
   0   2   1  315.14    4.77
   0   2  -1  322.19    4.71
   0   2   1  325.74    4.76
   0   2  -1  325.04    4.79
   0   2  -1  325.11    4.79
   0   2   1  324.14    4.77
   1  -2   1   77.75    1.14
  -1  -2  -1   76.47    1.15
  -1   2  -1   77.74    1.16
   1   2   1   78.35    1.14
  -1   2  -1   76.48    1.14
   1   2   1   77.61    1.14
  -2  -2  -1   12.84    0.24
   2  -2   1   12.79    0.22
  -2   2  -1   12.81    0.22
   2   2   1   13.32    0.23
  -2   2  -1   13.17    0.23
   3  -2   1   27.47    0.45
  -3  -2  -1   27.41    0.47
   3   2   1   28.40    0.41
  -3   2  -1   28.10    0.45
   3   2   1   27.75    0.46
  -3   2  -1   27.15    0.45
  -4  -2  -1    2.30    0.09
   4  -2   1    2.03    0.08
  -4   2  -1    2.12    0.08
   4   2   1    2.09    0.08
  -4   2  -1    2.19    0.08
   4   2   1    2.10    0.05
  -5  -2  -1   16.71    0.35
   5  -2   1   17.43    0.32
   5   2   1   17.83    0.28
  -5   2  -1   16.99    0.32
  -5   2  -1   16.64    0.33
   5   2   1   17.27    0.33
   6  -2   1    1.01    0.07
  -6  -2  -1    0.87    0.07
  -6   2  -1    0.91    0.08
  -6   2  -1    0.98    0.06
   6   2   1    0.88    0.07
  -7  -2  -1    0.25    0.06
   7  -2   1    0.30    0.05
   7   2   1    0.38    0.06
  -7   2  -1    0.29    0.05
  -7   2  -1    0.39    0.07
  -8  -2  -1    0.01    0.05
   8  -2   1    0.00    0.03
   8   2   1    0.03    0.04
  -8   2  -1   -0.03    0.04
  -9  -2  -1    1.17    0.13
   9  -2   1    1.14    0.09
  -9   2  -1    1.17    0.12
   9   2   1    0.97    0.10
 -10  -2  -1    7.86    0.30
  10   2   1    8.19    0.26
 -10   2  -1    8.38    0.28
 -10  -3   1    0.34    0.08
  10   3  -1    0.19    0.06
 -10   3   1    0.29    0.07
  -9  -3   1    0.64    0.10
   9   3  -1    0.78    0.09
  -9   3   1    0.79    0.10
  -8  -3   1    1.20    0.11
   8  -3  -1    1.04    0.08
   8  -3  -1    1.22    0.08
   8   3  -1    1.32    0.09
  -8   3   1    1.16    0.11
   7  -3  -1    1.88    0.10
  -7  -3   1    1.67    0.11
   7  -3  -1    2.03    0.09
   7   3  -1    1.87    0.10
  -7   3   1    1.87    0.11
  -6  -3   1    0.29    0.06
   6  -3  -1    0.29    0.04
  -6   3   1    0.13    0.03
  -6   3   1    0.31    0.05
   6   3  -1    0.27    0.04
   5  -3  -1    6.61    0.15
  -5  -3   1    6.53    0.19
   5   3  -1    6.69    0.17
  -5   3   1    6.89    0.18
  -5   3   1    6.76    0.17
   5   3  -1    6.80    0.13
  -4  -3   1    9.53    0.22
   4  -3  -1    9.58    0.19
  -4   3   1    9.19    0.20
   4   3  -1    9.09    0.16
  -4   3   1    9.61    0.21
   4   3  -1    9.25    0.20
  -3  -3   1    5.30    0.14
   3  -3  -1    5.35    0.12
   3   3  -1    5.09    0.10
   3   3  -1    5.38    0.13
  -3   3   1    5.14    0.13
  -3   3   1    5.24    0.13
   2  -3  -1    0.07    0.02
  -2  -3   1    0.08    0.02
  -2   3   1    0.07    0.02
   2   3  -1    0.10    0.01
   2   3  -1    0.10    0.02
  -2   3   1    0.08    0.02
   1  -3  -1    0.06    0.01
  -1  -3   1    0.04    0.01
   1   3  -1    0.05    0.01
   1   3  -1    0.06    0.02
  -1   3   1    0.08    0.02
  -1   3   1    0.06    0.02
   0   3   1    8.08    0.15
   0   3  -1    8.00    0.15
   0   3  -1    8.27    0.14
   0   3  -1    7.96    0.15
   0   3   1    8.04    0.14
   0   3   1    8.06    0.15
  -1  -3  -1    5.31    0.12
   1  -3   1    5.22    0.11
   1   3   1    5.30    0.11
  -1   3  -1    5.33    0.10
   1   3   1    5.34    0.09
   2  -3   1   12.66    0.23
  -2  -3  -1   12.51    0.24
  -2   3  -1   12.55    0.22
   2   3   1   13.06    0.19
  -2   3  -1   12.41    0.23
   2   3   1   12.48    0.23
   3  -3   1   89.29    1.36
  -3  -3  -1   92.11    1.39
  -3   3  -1   92.44    1.37
  -3   3  -1   90.83    1.36
   3   3   1   91.65    1.38
   4  -3   1   -0.03    0.02
  -4  -3  -1    0.01    0.02
  -4   3  -1    0.03    0.02
  -4   3  -1   -0.01    0.02
   4   3   1    0.02    0.02
   5  -3   1    0.44    0.05
  -5  -3  -1    0.50    0.06
   5   3   1    0.48    0.05
  -5   3  -1    0.40    0.05
  -5   3  -1    0.47    0.05
   6  -3   1    7.19    0.19
  -6  -3  -1    7.40    0.22
   6   3   1    7.25    0.20
  -6   3  -1    7.26    0.20
  -6   3  -1    7.18    0.19
   7  -3   1    2.32    0.11
  -7  -3  -1    2.34    0.13
  -7   3  -1    2.34    0.11
  -7   3  -1    2.24    0.12
   7   3   1    2.25    0.12
   8  -3   1    0.02    0.03
  -8  -3  -1    0.08    0.05
   8  -3   1    0.08    0.04
  -8   3  -1    0.06    0.05
   8   3   1   -0.01    0.03
  -9  -3  -1    0.43    0.09
   9  -3   1    0.51    0.07
  -9   3  -1    0.69    0.09
   9   3   1    0.36    0.07
 -10  -3  -1    0.04    0.06
  10   3   1    0.09    0.05
 -10   3  -1    0.01    0.05
 -10  -4   1   -0.06    0.06
 -10   4   1    0.03    0.05
  10   4  -1    0.04    0.05
   9  -4  -1    1.83    0.11
  -9  -4   1    1.87    0.14
   9   4  -1    1.66    0.12
  -9   4   1    1.73    0.12
  -8  -4   1    0.11    0.05
   8  -4  -1    0.02    0.04
  -8   4   1    0.08    0.05
   8   4  -1   -0.01    0.04
   7  -4  -1    2.73    0.12
   7  -4  -1    2.93    0.11
  -7  -4   1    2.48    0.13
  -7   4   1    3.02    0.13
   7   4  -1    2.96    0.13
  -7   4   1    2.91    0.13
   6  -4  -1    1.16    0.07
  -6  -4   1    0.82    0.08
  -6   4   1    1.03    0.08
   6   4  -1    0.97    0.08
  -6   4   1    1.00    0.07
  -5  -4   1    1.95    0.10
   5  -4  -1    1.85    0.08
  -5   4   1    1.96    0.09
  -5   4   1    1.88    0.09
   4  -4  -1    0.23    0.03
  -4  -4   1    0.17    0.04
  -4   4   1    0.34    0.04
   4   4  -1    0.21    0.04
  -4   4   1    0.24    0.04
   4   4  -1    0.20    0.02
   3  -4  -1   53.49    0.81
  -3  -4   1   53.19    0.84
   3   4  -1   52.42    0.78
  -3   4   1   53.41    0.82
  -3   4   1   52.28    0.83
   3   4  -1   52.89    0.83
  -2  -4   1   23.58    0.40
   2  -4  -1   23.91    0.38
   2   4  -1   23.44    0.40
   2   4  -1   23.49    0.37
  -2   4   1   23.49    0.40
  -2   4   1   23.41    0.39
  -1  -4   1   21.08    0.35
   1   4  -1   21.43    0.34
  -1   4   1   21.55    0.36
  -1   4   1   20.52    0.35
   1   4  -1   21.25    0.36
  -1   4   1   20.91    0.35
   0   4  -1    6.33    0.12
   0   4   1    6.35    0.13
   0   4   1    6.23    0.13
   0   4  -1    6.27    0.14
   0   4  -1    6.34    0.13
   0   4   1    6.33    0.13
   1  -4   1    0.58    0.04
  -1  -4  -1    0.45    0.04
   1   4   1    0.52    0.04
   1   4   1    0.46    0.03
  -1   4  -1    0.52    0.04
  -1   4  -1    0.51    0.03
   2  -4   1   12.81    0.24
  -2  -4  -1   12.63    0.25
   2   4   1   12.66    0.20
  -2   4  -1   12.57    0.25
   2   4   1   13.21    0.25
  -2   4  -1   12.55    0.22
  -3  -4  -1   53.66    0.87
   3  -4   1   55.29    0.84
  -3   4  -1   54.47    0.83
  -3   4  -1   53.68    0.85
   3   4   1   53.25    0.85
  -4  -4  -1    0.11    0.03
   4  -4   1    0.11    0.03
  -4   4  -1    0.08    0.03
   4   4   1    0.06    0.03
  -4   4  -1    0.13    0.03
   5  -4   1    0.30    0.04
  -5  -4  -1    0.34    0.05
  -5   4  -1    0.35    0.05
   5   4   1    0.24    0.04
  -5   4  -1    0.37    0.05
   6  -4   1   13.59    0.29
  -6  -4  -1   13.58    0.33
  -6   4  -1   13.34    0.29
   6   4   1   13.72    0.31
  -6   4  -1   13.70    0.30
  -7  -4  -1    0.98    0.10
   7  -4   1    1.07    0.08
  -7   4  -1    1.09    0.08
  -7   4  -1    0.81    0.08
   7   4   1    1.10    0.08
  -8  -4  -1    0.55    0.09
   8  -4   1    0.51    0.06
  -8   4  -1    0.51    0.07
   8   4   1    0.57    0.08
  -8   4  -1    0.39    0.06
  -9  -4  -1    0.11    0.07
   9   4   1    0.18    0.05
  -9   4  -1    0.26    0.06
 -10  -4  -1    0.26    0.08
  10   4   1    0.18    0.06
 -10  -5   1    0.01    0.06
  10   5  -1    0.01    0.05
  -9  -5   1    0.00    0.05
   9  -5  -1    0.13    0.05
  -9   5   1    0.10    0.05
   9   5  -1    0.07    0.05
   8  -5  -1    6.39    0.21
  -8  -5   1    6.15    0.23
  -8   5   1    5.70    0.20
   8   5  -1    6.07    0.21
  -7  -5   1    1.26    0.10
   7  -5  -1    1.34    0.08
  -7   5   1    1.29    0.09
   7   5  -1    1.20    0.09
  -7   5   1    1.12    0.09
  -6  -5   1    0.24    0.05
   6  -5  -1    0.33    0.04
  -6   5   1    0.31    0.05
   6   5  -1    0.18    0.04
  -6   5   1    0.34    0.06
   5  -5  -1    0.26    0.04
  -5  -5   1    0.31    0.06
  -5   5   1    0.27    0.05
   5   5  -1    0.20    0.04
  -5   5   1    0.31    0.05
   4  -5  -1    4.92    0.13
  -4  -5   1    4.95    0.15
  -4   5   1    5.05    0.15
   4   5  -1    5.03    0.10
   4   5  -1    5.02    0.15
  -4   5   1    4.92    0.14
   3  -5  -1    2.93    0.09
  -3  -5   1    3.12    0.11
  -3   5   1    3.01    0.09
   3   5  -1    2.95    0.10
   3   5  -1    2.89    0.07
  -3   5   1    2.89    0.10
   2  -5  -1   28.87    0.47
  -2  -5   1   28.58    0.48
  -2   5   1   28.38    0.49
   2   5  -1   29.36    0.49
  -2   5   1   29.20    0.47
   2   5  -1   28.37    0.45
  -1  -5   1   18.14    0.31
  -1   5   1   17.43    0.31
   1   5  -1   17.64    0.32
  -1   5   1   17.57    0.31
  -1   5   1   17.80    0.31
   1   5  -1   17.47    0.30
   0   5   1    9.31    0.19
   0   5   1    9.45    0.19
   0   5  -1    9.62    0.19
   0   5  -1    9.52    0.20
   0   5   1    9.39    0.18
   0   5  -1    9.48    0.18
   1  -5   1    1.59    0.07
  -1  -5  -1    1.67    0.07
   1   5   1    1.57    0.05
  -1   5  -1    1.53    0.05
  -1   5  -1    1.56    0.07
   1   5   1    1.58    0.07
   2  -5   1    0.14    0.03
  -2  -5  -1    0.07    0.03
   2   5   1    0.07    0.02
   2   5   1    0.08    0.01
  -2   5  -1    0.08    0.02
  -2   5  -1    0.08    0.03
   3  -5   1    1.47    0.07
  -3  -5  -1    1.47    0.08
  -3   5  -1    1.50    0.08
  -3   5  -1    1.36    0.06
   3   5   1    1.46    0.03
   3   5   1    1.48    0.07
  -4  -5  -1    0.90    0.07
   4  -5   1    0.95    0.06
   4   5   1    0.89    0.07
  -4   5  -1    0.79    0.05
  -4   5  -1    1.02    0.07
  -5  -5  -1    0.22    0.05
   5  -5   1    0.17    0.04
   5   5   1    0.19    0.04
  -5   5  -1    0.12    0.03
  -5   5  -1    0.11    0.04
   6  -5   1    9.02    0.22
  -6  -5  -1    9.09    0.26
   6   5   1    9.27    0.24
  -6   5  -1    9.24    0.24
  -6   5  -1    9.01    0.23
  -7  -5  -1    4.06    0.18
   7  -5   1    3.92    0.14
  -7   5  -1    3.87    0.15
   7   5   1    3.88    0.16
  -7   5  -1    3.78    0.15
  -8  -5  -1   -0.05    0.04
   8  -5   1    0.01    0.03
   8   5   1   -0.04    0.04
  -8   5  -1   -0.03    0.04
   9  -5   1    0.71    0.09
  -9  -5  -1    0.82    0.11
   9   5   1    0.82    0.10
 -10  -5  -1   -0.10    0.06
  10   5   1    0.00    0.06
 -10  -6   1    0.23    0.09
  10   6  -1    0.20    0.08
   9  -6  -1    0.47    0.07
  -9  -6   1    0.49    0.09
   9   6  -1    0.55    0.09
  -8  -6   1    2.04    0.14
   8  -6  -1    2.25    0.13
   8   6  -1    2.07    0.13
  -8   6   1    2.44    0.13
  -7  -6   1    1.51    0.12
  -7   6   1    1.28    0.10
  -7   6   1    1.54    0.10
   7   6  -1    1.37    0.10
  -6  -6   1    0.58    0.08
   6  -6  -1    0.52    0.05
  -6   6   1    0.59    0.07
  -6   6   1    0.51    0.07
   6   6  -1    0.49    0.07
   5  -6  -1    0.12    0.03
  -5  -6   1    0.18    0.05
  -5   6   1    0.15    0.04
  -5   6   1    0.11    0.04
   5   6  -1    0.20    0.05
   4  -6  -1    3.26    0.11
  -4  -6   1    3.27    0.13
  -4   6   1    3.35    0.11
  -4   6   1    3.56    0.13
   4   6  -1    3.44    0.13
  -3  -6   1    9.87    0.23
   3  -6  -1    9.69    0.20
  -3   6   1    9.60    0.22
   3   6  -1    9.69    0.18
  -3   6   1    9.56    0.20
   3   6  -1    9.41    0.22
   2  -6  -1    1.02    0.05
  -2  -6   1    0.97    0.06
  -2   6   1    0.97    0.05
  -2   6   1    1.17    0.07
   2   6  -1    0.98    0.06
   2   6  -1    1.03    0.05
  -1  -6   1    0.46    0.04
   1   6  -1    0.53    0.05
  -1   6   1    0.44    0.04
  -1   6   1    0.40    0.04
   1   6  -1    0.44    0.04
  -1   6   1    0.54    0.05
   0  -6   1   13.61    0.25
   0   6  -1   13.25    0.27
   0   6   1   13.33    0.25
   0   6   1   13.49    0.26
   0   6  -1   13.42    0.26
   0   6   1   13.74    0.26
  -1  -6  -1    0.68    0.05
   1  -6   1    0.72    0.05
  -1   6  -1    0.66    0.04
   1   6   1    0.59    0.04
  -1   6  -1    0.58    0.05
   1   6   1    0.62    0.05
  -2  -6  -1    7.22    0.18
   2  -6   1    7.37    0.17
  -2   6  -1    7.51    0.18
   2   6   1    7.16    0.14
  -2   6  -1    7.13    0.15
   2   6   1    7.27    0.18
   3  -6   1    3.61    0.11
  -3  -6  -1    3.84    0.13
   3   6   1    3.68    0.12
   3   6   1    3.80    0.08
  -3   6  -1    3.75    0.10
  -4  -6  -1    7.19    0.20
   4  -6   1    7.35    0.18
  -4   6  -1    7.60    0.17
   4   6   1    7.28    0.20
  -4   6  -1    7.17    0.20
  -5  -6  -1    0.65    0.08
   5  -6   1    0.70    0.06
   5   6   1    0.64    0.07
  -5   6  -1    0.77    0.06
  -5   6  -1    0.62    0.07
  -6  -6  -1    1.38    0.10
   6  -6   1    1.59    0.09
  -6   6  -1    1.69    0.09
  -6   6  -1    1.51    0.10
   6   6   1    1.65    0.11
   7  -6   1    2.68    0.12
  -7  -6  -1    2.53    0.14
  -7   6  -1    2.62    0.13
   7   6   1    2.84    0.14
  -8  -6  -1    0.14    0.07
  -8   6  -1    0.21    0.06
   8   6   1    0.05    0.04
   9  -6   1    1.56    0.12
  -9  -6  -1    1.38    0.15
   9   6   1    1.14    0.12
   9  -7  -1    0.68    0.09
  -9  -7   1    0.76    0.12
   9   7  -1    0.84    0.10
  -8  -7   1    0.13    0.07
   8  -7  -1    0.13    0.05
   8   7  -1    0.15    0.06
  -8   7   1    0.16    0.05
  -7  -7   1    0.69    0.09
  -7   7   1    0.65    0.08
   7   7  -1    0.50    0.08
   6  -7  -1    0.00    0.03
  -6  -7   1   -0.01    0.04
   6   7  -1    0.00    0.04
  -6   7   1   -0.01    0.03
  -6   7   1    0.05    0.04
   5  -7  -1    0.48    0.05
  -5  -7   1    0.40    0.06
   5   7  -1    0.55    0.07
  -5   7   1    0.53    0.07
  -5   7   1    0.50    0.06
   4  -7  -1    0.17    0.04
  -4  -7   1    0.16    0.04
   4   7  -1    0.24    0.05
  -4   7   1    0.23    0.04
  -4   7   1    0.22    0.05
   3  -7  -1   13.38    0.27
  -3  -7   1   13.37    0.29
   3   7  -1   13.59    0.30
   3   7  -1   13.82    0.24
  -3   7   1   13.31    0.29
  -3   7   1   13.63    0.27
  -2  -7   1    6.21    0.17
   2  -7  -1    6.43    0.16
   2   7  -1    6.21    0.14
   2   7  -1    6.50    0.18
  -2   7   1    6.17    0.15
  -2   7   1    6.31    0.17
  -1  -7   1   25.30    0.44
  -1   7   1   26.25    0.45
  -1   7   1   25.06    0.44
  -1   7   1   25.16    0.45
   1   7  -1   25.10    0.43
   1   7  -1   25.40    0.46
   0  -7   1    0.30    0.04
   0   7   1    0.23    0.03
   0   7   1    0.23    0.04
   0   7   1    0.23    0.03
   0   7  -1    0.22    0.04
   0   7  -1    0.32    0.04
   1  -7   1    0.03    0.03
  -1  -7  -1    0.01    0.02
  -1   7  -1    0.05    0.02
   1   7   1    0.00    0.02
   1   7   1    0.01    0.02
  -1   7  -1   -0.01    0.01
  -2  -7  -1   29.59    0.52
   2  -7   1   28.63    0.50
  -2   7  -1   29.39    0.48
   2   7   1   29.89    0.47
   2   7   1   28.75    0.52
  -2   7  -1   28.92    0.52
   3  -7   1    0.02    0.03
  -3  -7  -1    0.07    0.03
  -3   7  -1    0.08    0.03
   3   7   1    0.08    0.03
  -3   7  -1    0.03    0.03
  -4  -7  -1    2.00    0.11
   4  -7   1    1.89    0.09
   4   7   1    2.05    0.11
  -4   7  -1    2.06    0.08
  -5  -7  -1    6.74    0.22
   5  -7   1    6.60    0.18
   5   7   1    6.46    0.20
  -5   7  -1    6.80    0.21
   6  -7   1    1.04    0.08
  -6  -7  -1    1.12    0.11
   6   7   1    0.98    0.10
  -6   7  -1    1.03    0.10
  -7  -7  -1    0.14    0.06
   7  -7   1    0.19    0.05
   7   7   1    0.24    0.06
  -7   7  -1    0.15    0.06
  -8  -7  -1    1.33    0.14
  -8   7  -1    1.33    0.11
   8   7   1    1.39    0.12
  -9  -7  -1    0.47    0.10
   9  -7   1    0.33    0.07
   9   7   1    0.33    0.08
   9  -8  -1    0.60    0.09
  -9  -8   1    0.48    0.10
   9   8  -1    0.43    0.09
  -8  -8   1    1.26    0.14
  -8   8   1    1.14    0.11
   8   8  -1    1.13    0.12
  -7  -8   1    0.65    0.09
  -7   8   1    0.82    0.10
   7   8  -1    0.65    0.09
  -6  -8   1    0.39    0.07
   6   8  -1    0.24    0.06
  -6   8   1    0.32    0.07
   5  -8  -1    0.85    0.07
  -5  -8   1    0.93    0.10
   5   8  -1    0.79    0.09
  -5   8   1    0.72    0.08
  -5   8   1    1.04    0.07
   4  -8  -1   17.66    0.35
  -4  -8   1   17.18    0.38
  -4   8   1   17.37    0.38
  -4   8   1   18.40    0.35
   4   8  -1   17.09    0.38
  -3  -8   1   39.04    0.69
   3  -8  -1   39.63    0.66
  -3   8   1   40.78    0.66
   3   8  -1   38.21    0.69
  -3   8   1   39.71    0.69
  -2  -8   1   10.83    0.25
   2  -8  -1   10.65    0.24
   2   8  -1   11.46    0.27
  -2   8   1   10.64    0.23
  -2   8   1   10.90    0.25
   2   8  -1   11.16    0.22
  -1  -8   1    0.41    0.05
   1   8  -1    0.28    0.05
   1   8  -1    0.35    0.04
  -1   8   1    0.35    0.04
  -1   8   1    0.36    0.05
  -1   8   1    0.36    0.05
   0  -8   1    6.70    0.16
   0   8  -1    6.86    0.17
   0   8   1    6.74    0.17
   0   8  -1    6.80    0.18
   0   8   1    6.57    0.18
   0   8   1    6.65    0.17
  -1  -8  -1    3.93    0.13
   1  -8   1    4.07    0.13
  -1   8  -1    3.96    0.13
   1   8   1    3.95    0.14
  -1   8  -1    4.17    0.11
   1   8   1    4.17    0.12
  -2  -8  -1    4.43    0.15
   2  -8   1    4.04    0.13
   2   8   1    4.24    0.14
   2   8   1    4.12    0.11
  -2   8  -1    4.03    0.11
  -2   8  -1    4.25    0.14
   3  -8   1    0.14    0.04
  -3  -8  -1    0.22    0.05
  -3   8  -1    0.19    0.04
  -3   8  -1    0.15    0.04
   3   8   1    0.18    0.04
  -4  -8  -1    1.61    0.10
   4  -8   1    1.59    0.09
  -4   8  -1    1.66    0.10
   4   8   1    1.66    0.10
   5  -8   1    1.03    0.08
  -5  -8  -1    1.08    0.10
   5   8   1    0.95    0.09
  -5   8  -1    0.96    0.10
  -6  -8  -1   -0.06    0.04
   6  -8   1   -0.01    0.03
  -6   8  -1    0.05    0.04
   6   8   1   -0.02    0.04
  -7  -8  -1    0.33    0.08
  -7   8  -1    0.26    0.07
   7   8   1    0.26    0.07
  -8  -8  -1    0.09    0.07
   8   8   1    0.25    0.07
  -8   8  -1    0.14    0.06
  -9  -8  -1   -0.12    0.05
   9  -8   1    0.00    0.05
   9   8   1   -0.06    0.05
  -9   8  -1   -0.06    0.05
  -8  -9   1    0.08    0.06
  -8   9   1    0.21    0.06
   8   9  -1    0.14    0.07
  -7  -9   1    1.11    0.12
  -7   9   1    1.23    0.12
   7   9  -1    1.20    0.12
  -6  -9   1    3.06    0.16
   6   9  -1    3.18    0.16
  -6   9   1    2.99    0.15
  -5  -9   1    0.06    0.05
   5  -9  -1    0.08    0.03
   5   9  -1    0.08    0.05
  -5   9   1    0.10    0.04
   4  -9  -1    3.43    0.13
  -4  -9   1    3.15    0.14
  -4   9   1    3.34    0.15
   4   9  -1    3.16    0.14
  -3  -9   1    0.06    0.04
   3  -9  -1    0.06    0.03
  -3   9   1    0.06    0.04
  -3   9   1    0.08    0.03
   3   9  -1    0.05    0.04
  -2  -9   1    3.84    0.14
   2  -9  -1    3.89    0.13
   2   9  -1    3.77    0.12
   2   9  -1    3.62    0.14
  -2   9   1    3.99    0.15
  -2   9   1    3.71    0.12
  -1  -9   1    5.75    0.16
   1  -9  -1    5.97    0.17
   1   9  -1    6.10    0.18
  -1   9   1    6.10    0.16
   1   9  -1    5.96    0.16
  -1   9   1    5.83    0.17
   0  -9  -1    4.24    0.14
   0  -9   1    4.58    0.14
   0   9   1    4.62    0.15
   0   9   1    4.54    0.14
   0   9  -1    4.57    0.14
   0   9  -1    4.44    0.15
  -1  -9  -1   40.14    0.70
   1  -9   1   40.62    0.70
   1   9   1   41.93    0.71
  -1   9  -1   40.27    0.66
   1   9   1   41.13    0.67
  -1   9  -1   39.36    0.70
  -2  -9  -1    2.37    0.11
   2  -9   1    2.78    0.12
  -2   9  -1    2.72    0.12
   2   9   1    2.99    0.13
   3  -9   1    1.37    0.09
  -3  -9  -1    1.71    0.10
   3   9   1    1.49    0.10
  -3   9  -1    1.71    0.10
  -4  -9  -1    2.10    0.12
   4  -9   1    1.85    0.10
  -4   9  -1    1.89    0.12
   4   9   1    1.94    0.11
  -5  -9  -1    1.27    0.11
   5  -9   1    1.23    0.09
   5   9   1    1.41    0.10
  -5   9  -1    1.34    0.11
   6  -9   1    0.49    0.07
  -6  -9  -1    0.62    0.09
  -6   9  -1    0.60    0.09
   6   9   1    0.63    0.09
  -7  -9  -1   -0.06    0.04
  -7   9  -1   -0.03    0.04
   7   9   1    0.03    0.05
  -8  -9  -1    0.14    0.07
  -8   9  -1    0.21    0.07
   8   9   1    0.30    0.08
  -8 -10   1    0.08    0.07
   8 -10  -1    0.14    0.06
  -8  10   1    0.05    0.06
   8  10  -1    0.16    0.07
  -7 -10   1    1.97    0.14
  -7  10   1    2.44    0.15
   7  10  -1    2.24    0.15
  -6 -10   1    1.37    0.12
   6  10  -1    1.39    0.12
  -6  10   1    1.36    0.13
  -5 -10   1    0.41    0.07
   5  10  -1    0.50    0.08
  -5  10   1    0.41    0.08
  -4 -10   1    0.03    0.04
   4 -10  -1   -0.02    0.03
  -4  10   1    0.00    0.04
   4  10  -1   -0.06    0.03
   3 -10  -1    0.77    0.07
  -3 -10   1    0.83    0.09
  -3  10   1    0.63    0.07
   3  10  -1    0.73    0.08
   2 -10  -1    2.10    0.11
  -2 -10   1    2.46    0.11
   2  10  -1    2.25    0.12
  -2  10   1    2.36    0.12
   1 -10  -1   28.08    0.54
  -1 -10   1   29.93    0.53
   1  10  -1   29.56    0.56
   1  10  -1   29.84    0.53
  -1  10   1   28.99    0.54
  -1  10   1   29.19    0.52
   0 -10  -1    8.72    0.22
   0 -10   1    8.39    0.21
   0  10  -1    8.38    0.23
   0  10   1    8.07    0.21
   0  10   1    8.35    0.23
   0  10  -1    8.41    0.22
   1 -10   1    1.94    0.11
  -1 -10  -1    2.12    0.11
   1  10   1    2.08    0.09
   1  10   1    1.95    0.11
  -1  10  -1    1.94    0.10
  -2 -10  -1    3.35    0.14
   2 -10   1    3.54    0.14
   2  10   1    3.55    0.15
  -2  10  -1    3.47    0.14
  -3 -10  -1    0.01    0.04
   3 -10   1   -0.05    0.03
  -3  10  -1   -0.04    0.03
   3  10   1    0.02    0.04
   4 -10   1    0.27    0.06
  -4 -10  -1    0.26    0.06
  -4  10  -1    0.30    0.07
   4  10   1    0.28    0.06
   5 -10   1    1.84    0.11
  -5 -10  -1    1.87    0.12
   5  10   1    1.80    0.12
  -5  10  -1    1.84    0.13
  -6 -10  -1    0.77    0.10
   6  10   1    0.70    0.09
  -6  10  -1    0.67    0.09
  -7 -10  -1    0.04    0.06
  -7  10  -1   -0.14    0.04
   7  10   1   -0.01    0.05
  -8 -10  -1    2.43    0.18
  -8  10  -1    2.26    0.16
   8  10   1    2.53    0.17
  -7 -11   1    0.60    0.10
   7  11  -1    0.49    0.10
  -7  11   1    0.60    0.10
  -6 -11   1    0.15    0.06
   6  11  -1    0.27    0.08
  -6  11   1    0.22    0.06
  -5 -11   1    5.05    0.20
  -5  11   1    5.00    0.20
   5  11  -1    4.99    0.21
   4 -11  -1    0.46    0.09
  -4 -11   1    0.42    0.07
  -4  11   1    0.28    0.06
   4  11  -1    0.31    0.07
  -3 -11   1   -0.03    0.03
   3 -11  -1   -0.01    0.03
  -3  11   1    0.01    0.03
   3  11  -1   -0.04    0.03
   2 -11  -1    0.72    0.08
  -2 -11   1    0.75    0.08
   2  11  -1    0.69    0.08
  -2  11   1    0.68    0.08
   1 -11  -1    6.91    0.21
  -1 -11   1    7.02    0.28
   1  11  -1    7.07    0.20
  -1  11   1    6.54    0.20
   1  11  -1    7.19    0.22
   0 -11  -1    7.92    0.22
   0 -11   1    7.91    0.23
   0  11   1    7.93    0.23
   0  11   1    8.15    0.22
   0  11  -1    7.84    0.22
  -1 -11  -1    0.15    0.04
   1 -11   1    0.15    0.05
   1  11   1    0.08    0.04
  -1  11  -1    0.13    0.04
  -2 -11  -1    0.01    0.03
   2 -11   1    0.00    0.03
   2  11   1   -0.03    0.03
  -2  11  -1   -0.04    0.03
  -3 -11  -1    0.12    0.05
   3 -11   1    0.11    0.05
  -3  11  -1    0.11    0.05
   3  11   1    0.07    0.04
  -4 -11  -1    1.33    0.10
   4 -11   1    1.24    0.09
   4  11   1    1.11    0.11
  -4  11  -1    1.29    0.11
  -5 -11  -1    1.24    0.12
  -5  11  -1    1.24    0.12
   5  11   1    1.26    0.12
  -6 -11  -1    0.19    0.07
  -6  11  -1    0.05    0.06
   6  11   1    0.11    0.06
  -7 -11  -1    1.06    0.13
  -7  11  -1    0.99    0.12
   7  11   1    1.18    0.14
  -6 -12   1    0.05    0.05
  -6  12   1    0.02    0.05
   6  12  -1    0.07    0.06
  -5 -12   1    1.43    0.13
   5  12  -1    1.05    0.11
  -5  12   1    1.18    0.12
  -4 -12   1    0.40    0.07
  -4  12   1    0.46    0.08
   4  12  -1    0.26    0.07
  -3 -12   1    0.03    0.04
   3 -12  -1    0.00    0.04
  -3  12   1    0.05    0.05
   3  12  -1    0.03    0.04
   2 -12  -1    3.93    0.16
  -2  12   1    3.49    0.15
   2  12  -1    3.66    0.17
   1 -12  -1    0.78    0.09
   1  12  -1    0.71    0.09
  -1  12   1    0.79    0.08
   0 -12   1    0.09    0.05
   0  12   1    0.04    0.03
   0  12   1    0.12    0.05
   0  12  -1    0.04    0.04
  -1 -12  -1    0.06    0.04
   1 -12   1    0.08    0.05
   1  12   1    0.05    0.04
  -1  12  -1    0.11    0.05
  -2 -12  -1    0.34    0.06
   2 -12   1    0.32    0.06
   2  12   1    0.45    0.07
  -2  12  -1    0.30    0.06
  -3 -12  -1    0.94    0.10
   3 -12   1    1.02    0.10
   3  12   1    0.80    0.09
  -3  12  -1    0.73    0.09
   4 -12   1    0.01    0.04
  -4 -12  -1   -0.01    0.04
   4  12   1    0.00    0.04
  -4  12  -1   -0.03    0.04
  -5 -12  -1    0.05    0.05
  -5  12  -1    0.03    0.05
   5  12   1   -0.05    0.04
  -6 -12  -1    0.00    0.06
  -6  12  -1    0.03    0.05
   6  12   1   -0.04    0.05
   5  13  -1    1.33    0.14
  -5  13   1    1.28    0.13
  -4  13   1    1.61    0.13
   4  13  -1    1.77    0.14
  -3  13   1    0.81    0.10
   3  13  -1    0.83    0.11
   2 -13  -1    0.06    0.04
  -2  13   1    0.04    0.04
   2  13  -1   -0.09    0.04
  -1 -13   1   -0.02    0.04
   1 -13  -1   -0.04    0.03
  -1  13   1    0.02    0.03
   1  13  -1   -0.04    0.04
   0 -13   1    0.11    0.05
   0 -13  -1    0.05    0.05
   0  13  -1    0.15    0.05
   1 -13   1    0.00    0.04
   1  13   1   -0.02    0.04
  -1  13  -1    0.00    0.04
   2 -13   1    0.04    0.05
  -2  13  -1    0.02    0.04
   2  13   1   -0.02    0.04
   3 -13   1    4.29    0.18
   3  13   1    4.14    0.19
  -3  13  -1    3.73    0.18
  -4 -13  -1   -0.06    0.04
   4  13   1   -0.04    0.04
  -4  13  -1    0.06    0.05
  -5 -13  -1    0.35    0.08
  -5  13  -1    0.50    0.09
   5  13   1    0.32    0.08
  -4  14   1   -0.04    0.05
   4  14  -1   -0.12    0.05
   3  14  -1    1.27    0.14
  -3  14   1    1.14    0.12
  -2  14   1    0.66    0.09
   2  14  -1    0.74    0.11
   1 -14  -1    0.03    0.05
  -1 -14   1    0.01    0.05
  -1  14   1    0.00    0.06
   0 -14  -1    1.20    0.12
   0 -14   1    1.30    0.12
   1 -14   1    0.69    0.09
   1  14   1    0.56    0.09
  -1  14  -1    0.61    0.08
   2 -14   1    0.03    0.05
  -2  14  -1    0.02    0.04
   2  14   1   -0.06    0.04
   3  14   1    4.95    0.22
  -3  14  -1    5.15    0.22
  -1 -15   1    1.71    0.14
   1 -15  -1    1.51    0.14
   0 -15   1    0.06    0.05
   0 -15  -1    0.09    0.06
 -11   0   2    0.00    0.06
 -10   0   2    0.10    0.06
   9   0  -2    0.02    0.03
  -9   0   2    0.00    0.04
  -8   0   2    0.02    0.04
   8   0  -2    0.00    0.03
   7   0  -2   -0.01    0.02
   7   0  -2   -0.02    0.03
  -7   0   2   -0.01    0.04
   6   0  -2   23.87    0.42
   6   0  -2   22.98    0.41
  -6   0   2   24.00    0.46
   5   0  -2    0.02    0.02
   5   0  -2    0.00    0.02
  -5   0   2    0.02    0.03
   4   0  -2    6.58    0.14
  -4   0   2    6.25    0.16
   4   0  -2    6.63    0.14
  -3   0   2    0.01    0.02
   3   0  -2    0.02    0.01
   3   0  -2   -0.01    0.01
  -2   0   2   12.00    0.22
   2   0  -2   12.05    0.21
   2   0  -2   12.03    0.20
   1   0  -2    0.01    0.01
  -1   0   2    0.00    0.01
   0   0   2    0.42    0.02
   0   0   2    0.43    0.02
   0   0  -2    0.42    0.02
  -1   0  -2    0.07    0.01
  -1   0  -2    0.00    0.01
   1   0   2    0.01    0.01
   2   0   2   76.48    1.15
  -2   0  -2   75.43    1.13
  -2   0  -2   79.55    1.15
  -3   0  -2   -0.01    0.01
  -3   0  -2    0.00    0.02
   3   0   2   -0.01    0.02
  -4   0  -2    1.38    0.05
   4   0   2    1.52    0.07
  -4   0  -2    1.55    0.07
   5   0   2    0.03    0.02
  -5   0  -2    0.01    0.02
  -5   0  -2    0.03    0.03
   6   0   2    2.94    0.11
   6   0   2    2.97    0.09
  -6   0  -2    2.86    0.12
   7   0   2   -0.03    0.03
  -7   0  -2   -0.05    0.03
   8   0   2    1.95    0.11
  -8   0  -2    2.04    0.13
   9   0   2    0.11    0.04
  -9   0  -2   -0.07    0.04
  10   0   2    0.33    0.07
 -10   0  -2    0.36    0.08
 -11  -1   2    1.33    0.14
 -11   1   2    1.72    0.15
 -10  -1   2   -0.06    0.05
 -10   1   2   -0.05    0.05
  -9  -1   2    0.21    0.06
  -9   1   2    0.19    0.06
   9   1  -2    0.12    0.04
   8  -1  -2    1.13    0.07
   8  -1  -2    1.04    0.07
  -8  -1   2    0.90    0.10
   8   1  -2    1.08    0.08
  -8   1   2    0.99    0.10
  -7  -1   2    0.03    0.04
   7  -1  -2    0.02    0.03
   7  -1  -2    0.03    0.03
  -7   1   2    0.05    0.04
   7   1  -2    0.01    0.03
   6  -1  -2    0.41    0.05
   6  -1  -2    0.46    0.05
  -6  -1   2    0.53    0.07
   6   1  -2    0.38    0.05
  -6   1   2    0.57    0.07
   6   1  -2    0.51    0.05
   5  -1  -2    5.17    0.13
   5  -1  -2    5.42    0.13
  -5   1   2    5.44    0.16
   5   1  -2    5.36    0.12
   5   1  -2    5.26    0.13
  -4  -1   2    0.31    0.05
   4  -1  -2    0.27    0.03
   4  -1  -2    0.26    0.03
   4   1  -2    0.28    0.03
  -4   1   2    0.23    0.04
   4   1  -2    0.28    0.03
   3  -1  -2   52.71    0.78
   3  -1  -2   52.01    0.80
  -3  -1   2   51.92    0.81
   3   1  -2   52.54    0.79
   3   1  -2   53.43    0.79
   2  -1  -2  955.70   13.87
  -2  -1   2  929.79   13.90
   2  -1  -2  922.92   14.60
  -2   1   2  970.50   16.88
   2   1  -2 1000.00   15.47
   2   1  -2  935.96   15.72
   1  -1  -2  130.37    1.96
  -1  -1   2  126.45    1.96
  -1   1   2  129.62    1.95
   1   1  -2  125.91    1.93
   1   1  -2  125.68    1.93
   0  -1   2   16.36    0.23
   0  -1   2   15.98    0.25
   0  -1  -2   15.73    0.24
   0   1  -2   16.13    0.25
   0   1   2   15.62    0.25
   0   1   2   15.73    0.24
   0   1  -2   16.12    0.24
  -1  -1  -2  210.19    2.96
  -1  -1  -2  204.51    3.08
   1  -1   2  200.46    3.07
  -1   1  -2  196.77    2.99
  -1   1  -2  204.16    3.08
   1   1   2  201.46    3.02
  -2  -1  -2    9.97    0.16
  -2  -1  -2   10.24    0.19
   2  -1   2   10.24    0.19
  -2   1  -2    9.95    0.18
   2   1   2    9.93    0.19
  -2   1  -2    9.66    0.18
  -3  -1  -2   12.81    0.25
   3  -1   2   12.86    0.24
  -3  -1  -2   12.78    0.21
  -3   1  -2   12.68    0.23
  -3   1  -2   13.07    0.24
   3   1   2   12.97    0.24
  -4  -1  -2    2.17    0.06
   4  -1   2    2.28    0.08
  -4  -1  -2    2.20    0.09
  -4   1  -2    2.28    0.07
   4   1   2    2.12    0.08
  -4   1  -2    2.19    0.09
   5  -1   2   10.60    0.23
  -5  -1  -2   11.16    0.25
   5   1   2   10.77    0.20
   5   1   2   10.63    0.24
  -5   1  -2   11.00    0.24
  -5   1  -2   10.75    0.22
   6  -1   2    2.69    0.11
  -6  -1  -2    2.86    0.13
  -6   1  -2    2.99    0.12
   6   1   2    2.69    0.11
  -6   1  -2    2.86    0.10
   7  -1   2    2.08    0.09
   7  -1   2    2.28    0.11
  -7  -1  -2    2.32    0.13
   7   1   2    2.22    0.11
  -7   1  -2    2.22    0.12
   8  -1   2    0.04    0.04
  -8  -1  -2    0.03    0.05
  -8   1  -2    0.01    0.05
   8   1   2   -0.01    0.04
   9  -1   2   12.26    0.31
  -9  -1  -2   12.69    0.36
   9   1   2   12.57    0.32
  -9   1  -2   12.83    0.35
  10  -1   2    0.15    0.06
 -10  -1  -2    0.07    0.07
  10   1   2    0.26    0.06
 -10   1  -2    0.14    0.07
 -10  -2   2    0.64    0.10
 -10   2   2    0.69    0.10
  10   2  -2    0.76    0.09
  -9  -2   2    0.13    0.06
  -9   2   2    0.16    0.06
   9   2  -2    0.11    0.05
   8  -2  -2    0.08    0.04
  -8  -2   2   -0.02    0.04
   8  -2  -2    0.06    0.03
   8   2  -2    0.08    0.04
  -8   2   2    0.18    0.05
   7  -2  -2    3.62    0.13
   7  -2  -2    3.70    0.12
  -7  -2   2    3.43    0.15
  -7   2   2    3.71    0.15
   7   2  -2    3.45    0.13
   6  -2  -2    0.18    0.04
  -6  -2   2    0.17    0.04
   6  -2  -2    0.17    0.03
   6   2  -2    0.18    0.03
   6   2  -2    0.20    0.04
  -6   2   2    0.13    0.04
   5  -2  -2    1.91    0.07
  -5  -2   2    1.94    0.10
   5  -2  -2    2.10    0.08
  -5   2   2    1.94    0.09
   5   2  -2    1.84    0.08
   5   2  -2    1.78    0.06
  -4  -2   2    7.71    0.19
   4  -2  -2    7.64    0.15
  -4   2   2    7.79    0.17
  -4   2   2    7.82    0.18
   4   2  -2    7.89    0.17
   4   2  -2    7.81    0.15
   3  -2  -2    1.38    0.05
  -3  -2   2    1.45    0.07
   3   2  -2    1.51    0.05
   3   2  -2    1.53    0.06
  -3   2   2    1.44    0.06
  -3   2   2    1.59    0.06
   2  -2  -2  675.03   11.15
  -2  -2   2  683.35   10.18
  -2   2   2  690.19   10.16
   2   2  -2  715.32   10.06
   2   2  -2  692.29   12.85
  -2   2   2  686.35   10.17
  -1  -2   2    1.11    0.04
   1   2  -2    1.16    0.04
   1   2  -2    1.15    0.04
  -1   2   2    1.14    0.04
  -1   2   2    1.14    0.03
  -1   2   2    1.10    0.04
   0  -2   2   25.12    0.36
   0  -2  -2   24.50    0.37
   0   2  -2   24.47    0.38
   0   2   2   24.01    0.38
   0   2   2   24.33    0.37
  -1  -2  -2    5.55    0.09
  -1  -2  -2    5.33    0.12
   1   2   2    5.35    0.11
  -1   2  -2    5.36    0.11
  -1   2  -2    5.45    0.09
  -2  -2  -2   13.46    0.25
   2  -2   2   13.12    0.24
  -2   2  -2   13.26    0.24
  -2   2  -2   13.40    0.22
   2   2   2   13.35    0.24
   3  -2   2   66.53    0.99
  -3  -2  -2   64.07    1.00
  -3   2  -2   64.23    0.98
  -3   2  -2   63.54    0.98
   3   2   2   64.18    0.99
   4  -2   2    9.20    0.20
  -4  -2  -2    9.39    0.22
  -4   2  -2    9.55    0.20
  -4   2  -2    9.23    0.20
   4   2   2    9.12    0.20
   4   2   2    9.67    0.15
  -5  -2  -2    0.56    0.06
   5  -2   2    0.46    0.05
  -5   2  -2    0.49    0.05
   5   2   2    0.55    0.06
  -5   2  -2    0.59    0.06
   5   2   2    0.50    0.03
  -6  -2  -2    9.33    0.25
   6  -2   2    8.98    0.22
  -6   2  -2    9.12    0.23
   6   2   2    9.09    0.23
  -6   2  -2    9.40    0.21
   7  -2   2    1.20    0.08
  -7  -2  -2    1.07    0.09
  -7   2  -2    1.03    0.07
  -7   2  -2    1.11    0.09
   7   2   2    1.12    0.09
   8  -2   2    9.29    0.25
  -8  -2  -2    8.53    0.27
  -8   2  -2    9.06    0.26
   8   2   2    9.10    0.25
   9  -2   2    0.97    0.10
  -9  -2  -2    1.02    0.12
   9   2   2    0.78    0.09
  -9   2  -2    0.81    0.10
 -10  -2  -2    6.44    0.26
 -10   2  -2    6.52    0.25
  10   2   2    6.11    0.23
 -10  -3   2    0.08    0.06
  10   3  -2    0.06    0.05
 -10   3   2    0.09    0.05
   9  -3  -2    0.16    0.07
  -9  -3   2    0.25    0.07
   9   3  -2    0.28    0.06
  -9   3   2    0.26    0.07
  -8  -3   2    0.59    0.09
   8  -3  -2    0.71    0.08
   8   3  -2    0.61    0.07
  -8   3   2    0.52    0.08
   7  -3  -2    0.08    0.03
  -7  -3   2    0.06    0.05
   7  -3  -2    0.06    0.04
  -7   3   2    0.03    0.04
   7   3  -2    0.06    0.03
   6  -3  -2    0.10    0.04
   6  -3  -2    0.08    0.03
  -6  -3   2    0.07    0.04
   6   3  -2    0.07    0.03
  -6   3   2    0.06    0.04
  -5  -3   2    7.85    0.21
   5  -3  -2    7.84    0.17
   5   3  -2    8.12    0.15
  -5   3   2    8.07    0.19
   5   3  -2    8.04    0.19
  -5   3   2    7.95    0.20
  -4  -3   2    0.07    0.03
   4  -3  -2    0.08    0.02
  -4   3   2    0.08    0.03
  -4   3   2    0.06    0.03
   4   3  -2    0.07    0.02
   4   3  -2    0.08    0.02
  -3  -3   2   24.86    0.43
   3  -3  -2   25.18    0.40
   3   3  -2   24.43    0.39
  -3   3   2   24.96    0.42
  -3   3   2   25.55    0.42
  -2  -3   2   11.84    0.22
   2  -3  -2   11.61    0.20
   2   3  -2   13.90    0.23
  -2   3   2   11.43    0.22
  -2   3   2   11.49    0.22
   2   3  -2   11.59    0.20
  -1  -3   2    0.39    0.02
   1   3  -2    0.42    0.03
  -1   3   2    0.38    0.03
   1   3  -2    0.38    0.03
  -1   3   2    0.38    0.02
  -1   3   2    0.34    0.03
   0  -3   2   26.01    0.39
   0   3  -2   25.35    0.41
   0   3   2   25.87    0.40
   0   3  -2   26.33    0.41
   0   3   2   26.17    0.41
   0   3   2   24.85    0.40
  -1  -3  -2   13.29    0.25
   1  -3   2   14.11    0.24
  -1   3  -2   13.24    0.21
   1   3   2   13.76    0.21
   1   3   2   13.25    0.24
   2  -3   2   34.47    0.55
  -2  -3  -2   34.09    0.56
   2   3   2   34.98    0.55
  -2   3  -2   35.08    0.56
  -2   3  -2   34.83    0.53
   3  -3   2   20.82    0.36
  -3  -3  -2   21.05    0.38
  -3   3  -2   20.59    0.35
   3   3   2   20.62    0.37
  -3   3  -2   20.87    0.37
   4  -3   2    1.63    0.07
  -4  -3  -2    1.42    0.08
   4   3   2    1.63    0.08
  -4   3  -2    1.45    0.07
  -4   3  -2    1.50    0.07
   5  -3   2   15.01    0.30
  -5  -3  -2   15.25    0.33
   5   3   2   15.53    0.32
  -5   3  -2   15.46    0.31
  -5   3  -2   15.69    0.31
  -6  -3  -2    0.27    0.06
   6  -3   2    0.20    0.04
  -6   3  -2    0.17    0.04
  -6   3  -2    0.22    0.05
   6   3   2    0.20    0.04
   7  -3   2    1.04    0.08
  -7  -3  -2    1.03    0.10
  -7   3  -2    0.93    0.09
   7   3   2    1.00    0.08
  -7   3  -2    1.01    0.08
   8  -3   2   10.59    0.27
  -8  -3  -2   10.04    0.30
   8   3   2   10.78    0.28
  -8   3  -2   10.34    0.28
  -8   3  -2   10.94    0.26
  -9  -3  -2    2.07    0.14
   9  -3   2    1.76    0.11
   9   3   2    1.79    0.12
  -9   3  -2    2.20    0.14
 -10  -3  -2    0.83    0.12
  10   3   2    0.86    0.10
 -10  -4   2   -0.09    0.05
  10   4  -2    0.01    0.05
 -10   4   2   -0.02    0.05
   9  -4  -2    0.06    0.04
  -9  -4   2   -0.01    0.06
   9   4  -2   -0.02    0.04
  -9   4   2    0.09    0.05
  -8  -4   2    3.79    0.18
   8  -4  -2    3.89    0.15
   8   4  -2    4.06    0.16
  -8   4   2    3.96    0.17
   7  -4  -2    0.05    0.03
   7  -4  -2   -0.01    0.04
  -7  -4   2    0.04    0.04
   7   4  -2    0.03    0.03
  -7   4   2    0.09    0.04
   6  -4  -2    0.23    0.04
  -6  -4   2    0.29    0.06
  -6   4   2    0.26    0.04
   6   4  -2    0.26    0.05
  -6   4   2    0.22    0.05
   5  -4  -2    9.08    0.19
  -5  -4   2    9.73    0.24
   5   4  -2    9.30    0.17
   5   4  -2    9.12    0.22
  -5   4   2    9.12    0.22
  -5   4   2    9.02    0.22
  -4  -4   2    7.44    0.19
   4  -4  -2    7.65    0.16
   4   4  -2    8.01    0.15
   4   4  -2    7.91    0.19
  -4   4   2    8.10    0.19
  -4   4   2    7.70    0.19
   3  -4  -2   13.23    0.23
  -3  -4   2   13.64    0.27
   3   4  -2   13.44    0.23
  -3   4   2   13.54    0.26
   3   4  -2   13.21    0.26
  -3   4   2   13.24    0.26
  -2  -4   2    1.41    0.06
   2  -4  -2    1.33    0.05
   2   4  -2    1.26    0.05
  -2   4   2    1.42    0.06
   2   4  -2    1.38    0.07
  -2   4   2    1.30    0.06
  -1  -4   2    5.05    0.11
   1   4  -2    5.13    0.11
  -1   4   2    4.96    0.12
   1   4  -2    4.99    0.12
  -1   4   2    4.87    0.12
  -1   4   2    5.16    0.11
   0  -4   2   66.12    0.98
   0   4  -2   67.07    1.00
   0   4   2   66.21    1.00
   0   4   2   65.92    0.99
   0   4   2   65.57    0.99
   0   4  -2   65.83    1.00
   1  -4   2    0.01    0.02
  -1  -4  -2    0.00    0.02
  -1   4  -2   -0.01    0.02
   1   4   2   -0.02    0.02
   1   4   2    0.02    0.01
  -1   4  -2    0.00    0.01
  -2  -4  -2    5.42    0.14
   2  -4   2    5.21    0.13
  -2   4  -2    5.23    0.13
   2   4   2    5.33    0.13
  -2   4  -2    5.08    0.11
  -3  -4  -2    0.14    0.03
   3  -4   2    0.10    0.03
  -3   4  -2    0.07    0.03
  -3   4  -2    0.12    0.02
   3   4   2    0.08    0.03
   4  -4   2    6.43    0.16
  -4  -4  -2    6.44    0.18
   4   4   2    6.19    0.17
  -4   4  -2    6.23    0.15
  -4   4  -2    6.52    0.17
   5  -4   2    0.24    0.04
  -5  -4  -2    0.26    0.05
  -5   4  -2    0.28    0.04
   5   4   2    0.25    0.04
  -5   4  -2    0.26    0.05
   6  -4   2    1.40    0.08
  -6  -4  -2    1.19    0.09
  -6   4  -2    1.32    0.08
  -6   4  -2    1.32    0.09
   6   4   2    1.44    0.09
   7  -4   2    0.94    0.08
  -7  -4  -2    0.84    0.10
   7   4   2    0.74    0.08
  -7   4  -2    0.68    0.07
  -7   4  -2    0.90    0.08
   8  -4   2    0.45    0.07
  -8  -4  -2    0.12    0.06
   8   4   2    0.23    0.06
  -8   4  -2    0.27    0.06
  -8   4  -2    0.27    0.06
   9  -4   2    0.18    0.06
  -9  -4  -2    0.09    0.07
   9   4   2    0.21    0.06
 -10  -4  -2    0.66    0.11
  10   4   2    0.61    0.09
 -10  -5   2    0.46    0.10
 -10   5   2    0.43    0.13
  10   5  -2    0.48    0.08
  -9  -5   2    0.63    0.11
   9  -5  -2    0.64    0.08
   9   5  -2    0.64    0.09
  -9   5   2    0.77    0.10
   8  -5  -2    0.71    0.08
  -8  -5   2    0.57    0.09
   8   5  -2    0.65    0.08
  -8   5   2    0.73    0.09
  -7  -5   2    0.08    0.05
   7  -5  -2    0.08    0.04
  -7   5   2    0.16    0.05
   7   5  -2    0.05    0.04
  -6  -5   2    0.42    0.07
   6  -5  -2    0.44    0.05
  -6   5   2    0.48    0.06
  -6   5   2    0.45    0.06
   6   5  -2    0.36    0.05
   5  -5  -2    0.01    0.02
   5   5  -2    0.04    0.03
  -5   5   2    0.02    0.03
  -5   5   2    0.04    0.03
   4  -5  -2    1.99    0.07
  -4  -5   2    2.12    0.10
  -4   5   2    2.15    0.09
   4   5  -2    2.05    0.09
   4   5  -2    1.99    0.06
  -4   5   2    2.11    0.09
   3  -5  -2    8.17    0.17
  -3  -5   2    8.17    0.19
   3   5  -2    7.99    0.16
  -3   5   2    8.15    0.19
  -3   5   2    8.21    0.18
   3   5  -2    8.03    0.19
   2  -5  -2    4.97    0.12
  -2  -5   2    5.47    0.13
   2   5  -2    5.14    0.14
   2   5  -2    5.29    0.12
  -2   5   2    5.39    0.13
  -2   5   2    5.31    0.14
  -1  -5   2    0.81    0.04
  -1   5   2    0.81    0.05
  -1   5   2    0.75    0.05
  -1   5   2    0.83    0.05
   1   5  -2    0.87    0.05
   1   5  -2    0.74    0.05
   0  -5   2    0.08    0.02
   0   5   2    0.13    0.03
   0   5   2    0.13    0.02
   0   5  -2    0.15    0.03
   0   5  -2    0.09    0.02
   0   5   2    0.13    0.03
  -1  -5  -2   92.97    1.38
   1  -5   2   90.97    1.37
   1   5   2   90.12    1.34
  -1   5  -2   89.85    1.37
  -1   5  -2   90.32    1.33
   1   5   2   91.97    1.37
   2  -5   2    9.24    0.20
  -2  -5  -2    9.25    0.21
   2   5   2    9.14    0.20
  -2   5  -2    9.12    0.20
   2   5   2    9.32    0.16
  -2   5  -2    9.14    0.17
  -3  -5  -2   15.19    0.31
   3  -5   2   15.35    0.29
  -3   5  -2   14.95    0.27
   3   5   2   14.85    0.30
  -3   5  -2   15.38    0.31
  -4  -5  -2    0.20    0.04
   4  -5   2    0.22    0.04
  -4   5  -2    0.21    0.03
  -4   5  -2    0.22    0.04
   4   5   2    0.13    0.04
  -5  -5  -2    0.63    0.07
   5  -5   2    0.62    0.06
  -5   5  -2    0.66    0.07
  -5   5  -2    0.67    0.06
   5   5   2    0.68    0.07
   6  -5   2    5.55    0.17
  -6  -5  -2    5.87    0.20
  -6   5  -2    5.61    0.17
  -6   5  -2    5.73    0.18
   6   5   2    5.93    0.19
  -7  -5  -2   10.47    0.30
   7  -5   2   10.24    0.26
  -7   5  -2   10.88    0.27
  -7   5  -2   10.85    0.27
   7   5   2   10.52    0.28
  -8  -5  -2    1.90    0.14
   8  -5   2    1.84    0.11
   8   5   2    2.00    0.12
  -8   5  -2    1.83    0.11
  -9  -5  -2    0.10    0.06
   9   5   2    0.07    0.06
 -10  -5  -2    0.11    0.08
  10   5   2    0.22    0.07
 -10  -6   2    0.11    0.08
  10  -6  -2    0.09    0.05
  10   6  -2    0.16    0.07
   9  -6  -2    1.84    0.12
  -9  -6   2    1.57    0.16
   9   6  -2    1.89    0.13
   8  -6  -2    2.79    0.14
  -8  -6   2    2.57    0.15
   8   6  -2    2.77    0.15
  -8   6   2    2.76    0.14
  -7  -6   2    0.76    0.09
  -7   6   2    1.14    0.09
  -7   6   2    0.91    0.09
   7   6  -2    1.23    0.10
   6  -6  -2    0.16    0.04
  -6  -6   2    0.14    0.05
  -6   6   2    0.15    0.04
  -6   6   2    0.13    0.05
   6   6  -2    0.18    0.05
  -5  -6   2    9.98    0.26
   5  -6  -2   10.10    0.22
   5   6  -2   10.14    0.25
  -5   6   2   10.11    0.24
  -5   6   2   10.42    0.26
   4  -6  -2    1.59    0.07
  -4  -6   2    1.38    0.08
   4   6  -2    1.47    0.08
  -4   6   2    1.44    0.08
  -4   6   2    1.42    0.08
   4   6  -2    1.44    0.05
  -3  -6   2    5.32    0.15
   3  -6  -2    5.31    0.13
  -3   6   2    5.30    0.15
   3   6  -2    5.46    0.16
   3   6  -2    5.17    0.12
  -3   6   2    5.07    0.14
   2  -6  -2    9.78    0.20
  -2  -6   2    9.45    0.21
   2   6  -2    9.56    0.19
  -2   6   2    9.90    0.22
   2   6  -2    9.72    0.22
  -2   6   2    9.52    0.20
  -1  -6   2    0.41    0.04
   1   6  -2    0.50    0.05
  -1   6   2    0.54    0.04
  -1   6   2    0.55    0.04
   1   6  -2    0.50    0.04
  -1   6   2    0.55    0.04
   0  -6   2   13.11    0.24
   0   6   2   13.00    0.25
   0   6   2   13.42    0.26
   0   6  -2   13.07    0.26
   0   6   2   13.18    0.26
   0   6  -2   13.14    0.26
   1  -6   2    7.53    0.18
  -1  -6  -2    7.49    0.18
   1   6   2    7.32    0.17
  -1   6  -2    7.24    0.14
   1   6   2    7.46    0.15
  -1   6  -2    7.36    0.18
  -2  -6  -2    2.69    0.10
   2  -6   2    2.61    0.10
   2   6   2    2.66    0.07
   2   6   2    2.89    0.10
  -2   6  -2    2.65    0.10
  -2   6  -2    2.72    0.07
  -3  -6  -2    0.74    0.06
  -3  -6  -2    0.75    0.03
   3  -6   2    0.67    0.06
   3   6   2    0.69    0.06
  -3   6  -2    0.74    0.07
  -3   6  -2    0.69    0.04
   4  -6   2   -0.01    0.03
  -4  -6  -2    0.07    0.03
  -4   6  -2    0.10    0.03
   4   6   2    0.02    0.03
  -4   6  -2    0.04    0.02
   5  -6   2    3.45    0.13
  -5  -6  -2    3.19    0.14
   5   6   2    3.25    0.13
  -5   6  -2    3.44    0.12
  -5   6  -2    3.68    0.14
   6  -6   2   -0.01    0.03
  -6  -6  -2    0.02    0.04
   6   6   2    0.07    0.04
  -6   6  -2    0.06    0.04
   7  -6   2    0.32    0.06
  -7  -6  -2    0.11    0.06
   7   6   2    0.27    0.06
  -7   6  -2    0.27    0.06
  -8  -6  -2    0.79    0.11
   8  -6   2    0.98    0.09
  -8   6  -2    0.93    0.10
   8   6   2    1.03    0.11
  -9  -6  -2    0.02    0.06
   9   6   2    0.16    0.06
  -9   6  -2    0.20    0.06
   9  -7  -2    0.22    0.06
  -9  -7   2    0.11    0.07
   9   7  -2    0.27    0.07
   8  -7  -2    0.02    0.04
  -8  -7   2    0.06    0.06
   8   7  -2   -0.11    0.04
  -7  -7   2    0.78    0.10
  -7   7   2    0.64    0.08
   7   7  -2    0.67    0.09
  -7   7   2    0.63    0.08
  -6  -7   2    4.82    0.18
  -6   7   2    4.69    0.18
   6   7  -2    4.87    0.18
  -6   7   2    4.99    0.17
   5  -7  -2    1.04    0.07
  -5  -7   2    1.11    0.09
   5   7  -2    1.13    0.08
  -5   7   2    1.06    0.08
  -5   7   2    1.15    0.08
  -4  -7   2    3.76    0.14
   4  -7  -2    3.74    0.12
   4   7  -2    4.02    0.14
  -4   7   2    3.93    0.13
  -4   7   2    3.77    0.14
  -3  -7   2   26.83    0.49
   3  -7  -2   26.92    0.46
  -3   7   2   26.76    0.49
  -3   7   2   27.16    0.48
   3   7  -2   26.96    0.50
   3   7  -2   27.50    0.45
   2  -7  -2    7.76    0.18
  -2  -7   2    7.64    0.19
  -2   7   2    7.93    0.20
   2   7  -2    7.57    0.20
  -2   7   2    7.98    0.18
   2   7  -2    7.43    0.17
  -1  -7   2    0.18    0.03
  -1   7   2    0.17    0.03
   1   7  -2    0.11    0.03
  -1   7   2    0.16    0.03
  -1   7   2    0.12    0.03
   1   7  -2    0.17    0.03
   0  -7   2    5.11    0.12
   0   7   2    4.62    0.13
   0   7   2    4.88    0.14
   0   7  -2    5.08    0.14
   0   7   2    4.91    0.14
   0   7  -2    4.98    0.15
  -1  -7  -2    0.95    0.07
   1  -7   2    1.01    0.07
   1   7   2    0.98    0.05
   1   7   2    0.98    0.06
  -1   7  -2    0.96    0.05
  -1   7  -2    1.06    0.06
   2  -7   2   17.41    0.34
  -2  -7  -2   17.24    0.35
  -2   7  -2   17.46    0.30
   2   7   2   17.65    0.30
   2   7   2   17.12    0.35
  -2   7  -2   17.49    0.35
  -3  -7  -2    1.71    0.10
   3  -7   2    1.83    0.09
  -3   7  -2    1.91    0.07
  -3   7  -2    1.99    0.10
   3   7   2    1.94    0.09
  -4  -7  -2    0.31    0.06
   4  -7   2    0.27    0.05
   4   7   2    0.26    0.05
  -4   7  -2    0.35    0.06
  -5  -7  -2    2.91    0.14
   5  -7   2    3.14    0.13
  -5   7  -2    3.11    0.14
   5   7   2    2.87    0.13
  -6  -7  -2    1.60    0.11
   6  -7   2    1.40    0.09
  -6   7  -2    1.57    0.11
   6   7   2    1.54    0.11
  -7  -7  -2    0.90    0.11
   7  -7   2    0.82    0.08
  -7   7  -2    0.82    0.09
   7   7   2    0.80    0.10
  -8  -7  -2   -0.03    0.06
  -8   7  -2    0.01    0.04
   8   7   2    0.01    0.05
  -9  -7  -2    0.32    0.10
   9   7   2    0.28    0.08
  -9   7  -2    0.26    0.07
   9  -8  -2    0.33    0.08
  -9  -8   2    0.30    0.09
   9   8  -2    0.23    0.08
  -8  -8   2    1.20    0.13
   8  -8  -2    1.14    0.11
   8   8  -2    1.21    0.12
  -7  -8   2    0.11    0.06
  -7   8   2    0.19    0.06
   7   8  -2    0.16    0.06
  -6  -8   2    0.01    0.04
  -6   8   2    0.00    0.03
  -6   8   2    0.08    0.04
   6   8  -2    0.01    0.05
  -5  -8   2   13.49    0.33
   5  -8  -2   14.09    0.29
  -5   8   2   14.30    0.31
  -5   8   2   13.63    0.33
   5   8  -2   14.04    0.33
  -4  -8   2    0.78    0.08
   4  -8  -2    0.68    0.06
  -4   8   2    0.71    0.08
   4   8  -2    0.58    0.07
  -4   8   2    0.74    0.06
   3  -8  -2   28.48    0.49
  -3  -8   2   28.34    0.52
  -3   8   2   28.22    0.50
  -3   8   2   27.10    0.52
   3   8  -2   27.83    0.53
   3   8  -2   27.88    0.47
   2  -8  -2    6.23    0.16
  -2  -8   2    6.14    0.17
   2   8  -2    6.14    0.15
  -2   8   2    6.36    0.18
   2   8  -2    6.20    0.18
  -2   8   2    6.16    0.16
  -1  -8   2   20.42    0.37
   1   8  -2   20.05    0.40
  -1   8   2   20.53    0.38
   1   8  -2   20.48    0.38
  -1   8   2   20.23    0.38
  -1   8   2   19.64    0.38
   0  -8   2    2.37    0.08
   0   8   2    2.34    0.09
   0   8  -2    2.48    0.10
   0   8  -2    2.39    0.11
   0   8   2    2.40    0.10
   0   8   2    2.36    0.10
  -1  -8  -2   10.03    0.24
   1  -8   2    9.73    0.23
  -1   8  -2    9.68    0.23
  -1   8  -2    9.72    0.19
   1   8   2    9.51    0.20
   1   8   2    9.72    0.23
   2  -8   2    7.16    0.19
  -2  -8  -2    7.19    0.20
   2   8   2    7.29    0.20
  -2   8  -2    7.43    0.20
   2   8   2    7.33    0.16
   3  -8   2    1.08    0.08
  -3  -8  -2    0.97    0.08
  -3   8  -2    0.93    0.08
   3   8   2    0.95    0.08
   4  -8   2    1.29    0.08
  -4  -8  -2    1.13    0.09
   4   8   2    1.28    0.09
  -4   8  -2    1.07    0.09
  -5  -8  -2    0.77    0.09
   5  -8   2    0.69    0.07
   5   8   2    0.55    0.07
  -5   8  -2    0.65    0.08
  -6  -8  -2    0.41    0.08
   6  -8   2    0.36    0.06
   6   8   2    0.36    0.07
  -6   8  -2    0.46    0.08
   7  -8   2    2.54    0.13
  -7  -8  -2    2.42    0.15
   7   8   2    2.33    0.14
  -7   8  -2    2.50    0.14
  -8  -8  -2    1.18    0.13
   8   8   2    1.09    0.12
  -8   8  -2    1.09    0.11
   9   8   2    0.50    0.10
   8  -9  -2    0.51    0.09
  -8  -9   2    0.65    0.11
   8   9  -2    0.49    0.09
  -7  -9   2    0.42    0.09
   7   9  -2    0.24    0.06
  -7   9   2    0.31    0.07
  -6  -9   2    0.78    0.09
  -6   9   2    0.76    0.09
   6   9  -2    0.85    0.10
  -5  -9   2    0.00    0.04
  -5   9   2    0.04    0.04
   5   9  -2   -0.07    0.03
   4  -9  -2    7.93    0.20
  -4  -9   2    7.97    0.23
  -4   9   2    8.17    0.21
   4   9  -2    8.13    0.24
  -4   9   2    8.00    0.23
  -3  -9   2    0.71    0.07
   3  -9  -2    0.78    0.07
  -3   9   2    0.83    0.08
  -3   9   2    0.73    0.06
   3   9  -2    0.74    0.08
   2  -9  -2    6.26    0.17
  -2  -9   2    5.91    0.17
   2   9  -2    6.09    0.19
  -2   9   2    6.13    0.19
   2   9  -2    6.02    0.16
  -2   9   2    6.21    0.17
  -1  -9   2   10.37    0.23
   1   9  -2    9.90    0.23
  -1   9   2   10.00    0.24
   1   9  -2   10.06    0.25
  -1   9   2    9.76    0.24
  -1   9   2    9.90    0.23
   0  -9   2    8.96    0.20
   0  -9   2    8.77    0.23
   0   9   2    8.60    0.22
   0   9   2    8.94    0.21
   0   9  -2    8.60    0.22
   0   9   2    8.70    0.22
   1  -9   2   35.16    0.61
   1  -9   2   35.73    0.64
  -1  -9  -2   36.39    0.64
  -1   9  -2   36.24    0.64
   1   9   2   37.22    0.60
   1   9   2   35.75    0.64
  -2  -9  -2    0.40    0.06
   2  -9   2    0.41    0.06
   2   9   2    0.44    0.06
  -2   9  -2    0.40    0.06
  -3  -9  -2    0.22    0.05
   3  -9   2    0.19    0.05
   3   9   2    0.17    0.05
  -3   9  -2    0.26    0.06
   4  -9   2    0.07    0.04
  -4  -9  -2   -0.03    0.04
   4   9   2    0.01    0.04
  -4   9  -2    0.01    0.03
   5  -9   2    9.62    0.26
  -5  -9  -2   10.26    0.30
  -5   9  -2   10.03    0.28
   5   9   2    9.57    0.28
  -6  -9  -2    2.12    0.14
   6  -9   2    2.29    0.12
  -6   9  -2    2.09    0.13
   6   9   2    2.27    0.14
  -7  -9  -2    2.07    0.15
  -7   9  -2    2.18    0.14
   7   9   2    1.92    0.14
  -8  -9  -2   -0.04    0.06
   8   9   2   -0.08    0.05
  -8   9  -2    0.04    0.06
  -8 -10   2    0.00    0.06
   8 -10  -2    0.01    0.04
   8  10  -2   -0.03    0.05
  -7 -10   2    0.73    0.11
  -7  10   2    0.68    0.10
   7  10  -2    0.77    0.10
  -6 -10   2    0.81    0.10
  -6  10   2    0.65    0.09
   6  10  -2    0.85    0.10
  -5 -10   2    1.17    0.11
  -5  10   2    1.00    0.10
   5  10  -2    0.81    0.09
   4 -10  -2    0.13    0.04
  -4 -10   2    0.09    0.04
  -4  10   2    0.07    0.04
   4  10  -2    0.11    0.05
   3 -10  -2    4.42    0.15
  -3 -10   2    4.02    0.15
  -3  10   2    4.38    0.16
   3  10  -2    4.02    0.17
  -2 -10   2    2.65    0.11
   2 -10  -2    2.37    0.11
   2  10  -2    2.62    0.13
   2  10  -2    2.50    0.10
  -2  10   2    2.73    0.11
  -2  10   2    2.34    0.11
   1 -10  -2    1.68    0.10
  -1 -10   2    1.86    0.09
  -1  10   2    1.84    0.10
   1  10  -2    1.73    0.11
   1  10  -2    1.67    0.09
  -1  10   2    2.02    0.10
   0 -10   2    0.03    0.04
   0 -10  -2    0.03    0.03
   0  10   2    0.05    0.04
   0  10   2   -0.02    0.03
   0  10  -2   -0.03    0.03
  -1 -10  -2    0.08    0.04
   1 -10   2   -0.01    0.04
  -1  10  -2    0.08    0.03
   1  10   2    0.06    0.04
   1  10   2    0.05    0.03
  -2 -10  -2    0.97    0.08
   2 -10   2    0.88    0.09
   2  10   2    0.89    0.09
  -2  10  -2    1.01    0.09
   3 -10   2    0.13    0.04
  -3 -10  -2    0.11    0.04
   3  10   2    0.11    0.04
  -3  10  -2    0.26    0.06
   4 -10   2   -0.02    0.04
  -4 -10  -2    0.09    0.04
  -4  10  -2   -0.05    0.04
   4  10   2    0.02    0.04
   5 -10   2    0.15    0.05
  -5 -10  -2    0.05    0.05
  -5  10  -2    0.05    0.04
   5  10   2    0.12    0.05
  -6 -10  -2    1.68    0.13
   6  10   2    1.63    0.13
  -6  10  -2    1.48    0.12
  -7 -10  -2    1.70    0.14
  -7  10  -2    1.69    0.14
   7  10   2    1.67    0.13
  -7 -11   2    0.05    0.06
  -7  11   2   -0.03    0.05
   7  11  -2   -0.05    0.05
  -6 -11   2    0.85    0.11
   6  11  -2    0.72    0.10
  -6  11   2    0.77    0.10
  -5 -11   2    0.68    0.09
  -5  11   2    0.65    0.09
   5  11  -2    0.73    0.10
  -4 -11   2    0.01    0.04
  -4  11   2    0.07    0.05
   4  11  -2    0.02    0.04
  -3 -11   2    0.15    0.05
   3 -11  -2    0.13    0.04
  -3  11   2    0.13    0.05
   3  11  -2    0.13    0.05
  -2 -11   2    7.45    0.29
   2 -11  -2    7.78    0.22
   2  11  -2    7.83    0.24
  -2  11   2    7.50    0.22
   1 -11  -2   14.11    0.32
  -1  11   2   13.71    0.31
  -1  11   2   13.95    0.32
   1  11  -2   14.62    0.32
   1  11  -2   14.17    0.35
   0 -11   2    0.91    0.09
   0 -11  -2    0.91    0.08
   0  11   2    0.73    0.07
   0  11  -2    0.91    0.09
   0  11   2    0.85    0.09
  -1 -11  -2    2.44    0.12
   1 -11   2    2.56    0.13
   1  11   2    2.60    0.13
  -1  11  -2    2.60    0.13
  -2 -11  -2    0.99    0.10
   2 -11   2    1.16    0.09
  -2  11  -2    1.28    0.10
   2  11   2    1.16    0.11
  -3 -11  -2    0.74    0.09
   3 -11   2    0.71    0.08
   3  11   2    0.90    0.10
  -3  11  -2    0.89    0.10
   4 -11   2    0.61    0.08
  -4 -11  -2    0.49    0.08
   4  11   2    0.52    0.08
  -4  11  -2    0.41    0.07
  -5 -11  -2    2.00    0.14
   5 -11   2    1.97    0.12
  -5  11  -2    1.76    0.13
   5  11   2    1.67    0.12
  -6 -11  -2    0.51    0.10
   6  11   2    0.47    0.09
  -6  11  -2    0.39    0.09
  -7 -11  -2    0.05    0.06
  -7  11  -2   -0.02    0.06
   7  11   2    0.09    0.07
  -6 -12   2    0.13    0.06
  -6  12   2    0.34    0.08
   6  12  -2    0.32    0.08
  -5 -12   2    2.00    0.13
   5  12  -2    1.99    0.14
  -5  12   2    2.12    0.14
  -4  12   2    1.33    0.11
   4  12  -2    1.09    0.11
  -3  12   2    0.41    0.07
   3  12  -2    0.37    0.07
   2 -12  -2   10.90    0.28
  -2  12   2   10.21    0.28
   2  12  -2   10.71    0.31
   1 -12  -2    7.74    0.23
   1  12  -2    7.74    0.22
  -1  12   2    7.61    0.23
   1  12  -2    7.95    0.25
   0 -12  -2    0.40    0.06
   0 -12   2    0.27    0.06
   0  12   2    0.25    0.06
   0  12   2    0.38    0.06
   0  12  -2    0.38    0.06
   1 -12   2    1.02    0.10
  -1 -12  -2    1.05    0.09
  -1  12  -2    1.04    0.10
   1  12   2    1.33    0.10
  -2 -12  -2    3.82    0.16
   2 -12   2    3.48    0.15
   2  12   2    3.77    0.17
  -2  12  -2    3.64    0.16
  -3 -12  -2    8.42    0.26
   3 -12   2    8.26    0.25
   3  12   2    8.85    0.27
  -3  12  -2    8.14    0.26
  -4 -12  -2    4.23    0.19
   4 -12   2    4.41    0.18
   4  12   2    4.64    0.20
  -4  12  -2    4.82    0.20
  -5 -12  -2    0.05    0.05
   5  12   2   -0.03    0.05
  -5  12  -2   -0.11    0.04
  -6 -12  -2    0.07    0.06
   6  12   2   -0.01    0.05
  -6  12  -2    0.06    0.06
  -5  13   2    1.69    0.14
   5  13  -2    1.71    0.16
   4  13  -2    0.09    0.05
  -4  13   2    0.07    0.05
  -3  13   2    0.14    0.05
   3  13  -2    0.14    0.06
   2 -13  -2    0.35    0.06
  -2  13   2    0.19    0.06
   2  13  -2    0.28    0.07
   1 -13  -2    0.03    0.04
  -1 -13   2    0.09    0.05
  -1  13   2    0.03    0.04
   0 -13  -2    2.61    0.14
   0 -13   2    3.00    0.16
   0  13  -2    2.84    0.14
   1 -13   2    2.31    0.14
  -1  13  -2    2.42    0.14
   1  13   2    2.52    0.14
  -2 -13  -2    1.26    0.13
   2 -13   2    1.06    0.11
   2  13   2    1.46    0.13
  -2  13  -2    1.24    0.12
  -3 -13  -2    0.12    0.05
   3 -13   2    0.05    0.05
  -3  13  -2    0.13    0.05
   3  13   2    0.08    0.06
  -4 -13  -2   -0.07    0.04
   4 -13   2   -0.06    0.05
   4  13   2    0.00    0.04
  -4  13  -2   -0.01    0.05
  -5 -13  -2    0.02    0.05
   5  13   2   -0.03    0.05
  -5  13  -2   -0.07    0.05
   4  14  -2    0.01    0.05
  -4  14   2    0.01    0.05
  -3  14   2    0.15    0.06
   3  14  -2    0.18    0.06
   2  14  -2    0.07    0.05
  -2  14   2    0.01    0.04
  -1 -14   2    1.23    0.12
   1 -14  -2    1.47    0.11
   0 -14   2   -0.02    0.04
   0 -14  -2    0.02    0.04
   1 -14   2    0.05    0.05
   1  14   2    0.08    0.05
  -1  14  -2    0.02    0.04
   2 -14   2    0.67    0.09
   2  14   2    0.78    0.10
  -2  14  -2    0.70    0.09
   3 -14   2    0.07    0.05
   3  14   2   -0.04    0.05
  -3  14  -2   -0.03    0.04
   0 -15  -2    0.24    0.07
   0 -15   2    0.16    0.07
 -11   0   3   -0.02    0.06
 -10   0   3    0.05    0.06
  -9   0   3    2.13    0.14
   8   0  -3    0.00    0.03
  -8   0   3   -0.03    0.04
   7   0  -3   20.00    0.37
  -7   0   3   18.43    0.41
   7   0  -3   19.03    0.36
  -6   0   3    0.04    0.04
   6   0  -3   -0.01    0.02
   6   0  -3    0.00    0.02
   5   0  -3    1.41    0.07
   5   0  -3    1.33    0.06
  -5   0   3    1.30    0.08
  -4   0   3   -0.02    0.03
   4   0  -3    0.01    0.02
   4   0  -3    0.01    0.02
   3   0  -3   15.81    0.25
   3   0  -3   15.76    0.27
  -3   0   3   15.34    0.28
   2   0  -3   -0.09    0.01
   2   0  -3   -0.09    0.01
  -2   0   3   -0.10    0.02
  -1   0   3    3.04    0.05
  -1   0   3    2.88    0.07
   1   0  -3    3.08    0.07
   0   0  -3    0.03    0.01
   0   0   3    0.00    0.01
   0   0   3    0.00    0.01
  -1   0  -3   21.51    0.34
  -1   0  -3   21.66    0.34
  -2   0  -3    0.01    0.01
  -2   0  -3    0.00    0.01
   2   0   3    0.00    0.01
   3   0   3   45.64    0.71
  -3   0  -3   44.85    0.71
  -3   0  -3   44.41    0.68
   4   0   3   -0.03    0.02
  -4   0  -3   -0.01    0.01
  -4   0  -3   -0.04    0.02
   5   0   3    1.24    0.07
  -5   0  -3    1.22    0.08
  -5   0  -3    1.20    0.05
   6   0   3    0.02    0.03
  -6   0  -3   -0.03    0.03
  -6   0  -3   -0.03    0.02
  -7   0  -3    6.77    0.21
   7   0   3    7.13    0.21
   8   0   3   -0.02    0.04
  -8   0  -3   -0.02    0.05
  -9   0  -3   -0.01    0.05
   9   0   3   -0.07    0.03
  10   0   3   -0.06    0.04
 -10   0  -3   -0.07    0.05
 -11  -1   3    0.39    0.09
 -11   1   3    0.44    0.09
 -10  -1   3    0.11    0.06
 -10   1   3    0.17    0.07
  -9  -1   3    0.02    0.05
   9   1  -3    0.05    0.04
  -9   1   3    0.04    0.05
  -8  -1   3    0.17    0.06
   8  -1  -3    0.20    0.05
   8  -1  -3    0.17    0.04
  -8   1   3    0.17    0.05
   8   1  -3    0.18    0.04
   7  -1  -3    4.20    0.14
   7  -1  -3    4.42    0.13
  -7  -1   3    4.47    0.17
  -7   1   3    4.23    0.16
   7   1  -3    4.45    0.13
   7   1  -3    4.09    0.13
  -6  -1   3    5.10    0.17
   6  -1  -3    5.18    0.13
   6  -1  -3    5.03    0.14
  -6   1   3    4.97    0.17
   6   1  -3    4.86    0.14
   6   1  -3    5.24    0.13
   5  -1  -3    9.45    0.19
  -5  -1   3    9.63    0.23
   5  -1  -3    9.15    0.20
   5   1  -3    9.28    0.19
   5   1  -3    9.42    0.20
  -4  -1   3   27.20    0.47
   4  -1  -3   27.26    0.43
   4  -1  -3   26.22    0.45
   4   1  -3   27.05    0.44
   4   1  -3   27.27    0.44
  -4   1   3   26.54    0.47
   3  -1  -3    5.50    0.13
   3  -1  -3    5.73    0.11
  -3  -1   3    5.57    0.14
   3   1  -3    5.67    0.12
   3   1  -3    5.60    0.12
  -3   1   3    5.64    0.14
   2  -1  -3  875.42   15.54
   2  -1  -3  920.55   13.45
  -2  -1   3  883.13   15.84
   2   1  -3  878.20   14.94
   2   1  -3  889.80   14.02
  -2   1   3  845.17   15.79
  -1  -1   3   54.37    0.80
   1  -1  -3   54.99    0.81
   1   1  -3   52.42    0.80
  -1   1   3   54.14    0.81
   1   1  -3   55.40    0.81
   0  -1   3    0.60    0.02
   0  -1   3    0.65    0.03
   0  -1  -3    0.63    0.03
   0   1  -3    0.58    0.03
   0   1   3    0.63    0.02
  -1  -1  -3   22.23    0.33
  -1  -1  -3   22.08    0.35
  -1   1  -3   21.96    0.33
   1   1   3   21.31    0.35
  -1   1  -3   21.59    0.35
  -2  -1  -3    3.10    0.09
  -2  -1  -3    3.33    0.06
   2  -1   3    3.17    0.09
  -2   1  -3    3.22    0.08
  -2   1  -3    3.32    0.08
  -3  -1  -3   23.51    0.41
   3  -1   3   24.25    0.41
  -3  -1  -3   23.97    0.37
  -3   1  -3   23.21    0.39
   3   1   3   23.84    0.41
  -3   1  -3   23.74    0.40
  -4  -1  -3   20.09    0.32
   4  -1   3   20.04    0.36
  -4  -1  -3   20.00    0.37
  -4   1  -3   20.49    0.36
  -4   1  -3   20.12    0.34
   4   1   3   19.59    0.37
  -5  -1  -3    6.70    0.18
  -5  -1  -3    6.90    0.14
   5  -1   3    6.80    0.18
   5   1   3    6.71    0.18
  -5   1  -3    6.88    0.18
  -5   1  -3    6.68    0.16
  -6  -1  -3    0.03    0.04
   6  -1   3    0.00    0.03
   6   1   3    0.07    0.03
  -6   1  -3    0.08    0.04
  -6   1  -3    0.01    0.02
   7  -1   3    1.81    0.11
  -7  -1  -3    1.95    0.12
  -7   1  -3    1.75    0.11
   7   1   3    1.97    0.11
  -7   1  -3    1.87    0.09
  -8  -1  -3   15.13    0.38
   8  -1   3   15.48    0.35
   8   1   3   14.24    0.35
  -8   1  -3   15.04    0.37
   9  -1   3    3.76    0.16
  -9  -1  -3    3.64    0.18
  -9   1  -3    3.83    0.18
   9   1   3    3.79    0.17
  10  -1   3    1.06    0.11
 -10  -1  -3    0.93    0.12
 -10   1  -3    0.93    0.12
  10   1   3    1.00    0.11
 -11  -2   3    2.81    0.19
 -11   2   3    3.17    0.19
 -10  -2   3    0.06    0.06
 -10   2   3    0.04    0.05
  -9  -2   3    1.96    0.14
   9   2  -3    2.31    0.12
  -9   2   3    2.11    0.14
   8  -2  -3    0.00    0.04
   8  -2  -3    0.01    0.03
  -8  -2   3    0.06    0.05
  -8   2   3    0.02    0.04
   8   2  -3    0.03    0.03
   7  -2  -3    1.73    0.08
  -7  -2   3    1.53    0.11
   7  -2  -3    1.62    0.09
  -7   2   3    1.52    0.10
   7   2  -3    1.60    0.09
  -6  -2   3    6.18    0.19
   6  -2  -3    6.45    0.15
   6  -2  -3    6.33    0.17
   6   2  -3    6.46    0.17
  -6   2   3    6.14    0.19
   6   2  -3    6.59    0.15
   5  -2  -3   33.74    0.53
  -5  -2   3   33.15    0.59
   5  -2  -3   33.19    0.57
   5   2  -3   33.29    0.56
   5   2  -3   33.59    0.54
  -5   2   3   34.29    0.58
   4  -2  -3    0.16    0.02
  -4  -2   3    0.19    0.04
   4  -2  -3    0.23    0.04
   4   2  -3    0.18    0.03
   4   2  -3    0.22    0.03
  -4   2   3    0.20    0.04
  -3  -2   3    3.36    0.10
   3  -2  -3    3.28    0.07
   3  -2  -3    3.28    0.09
   3   2  -3    3.19    0.08
   3   2  -3    3.14    0.09
  -3   2   3    3.16    0.10
   2  -2  -3  132.81    2.02
  -2  -2   3  133.45    2.02
   2  -2  -3  136.05    1.96
  -2   2   3  130.09    1.99
   2   2  -3  133.39    2.03
   2   2  -3  134.03    2.00
  -1  -2   3   47.71    0.71
   1  -2  -3   47.46    0.72
  -1   2   3   47.46    0.69
   1   2  -3   47.58    0.72
   1   2  -3   48.19    0.72
  -1   2   3   46.29    0.72
   0  -2  -3    6.12    0.11
   0  -2   3    6.16    0.09
   0   2   3    5.82    0.11
   0   2  -3    5.99    0.12
   0   2   3    6.07    0.12
  -1  -2  -3    6.46    0.11
  -1   2  -3    6.54    0.13
   1   2   3    6.50    0.13
   1   2   3    6.33    0.13
  -1   2  -3    6.46    0.10
  -2  -2  -3   14.65    0.21
   2  -2   3   13.94    0.25
  -2  -2  -3   14.06    0.26
   2   2   3   14.13    0.26
  -2   2  -3   14.10    0.25
  -2   2  -3   14.15    0.23
  -3  -2  -3   34.71    0.58
  -3  -2  -3   35.78    0.51
   3  -2   3   34.04    0.57
  -3   2  -3   34.86    0.55
  -3   2  -3   35.02    0.56
   3   2   3   34.61    0.57
   4  -2   3   41.34    0.67
  -4  -2  -3   41.46    0.69
   4   2   3   42.08    0.61
  -4   2  -3   40.18    0.66
   4   2   3   41.19    0.68
  -4   2  -3   40.71    0.66
   5  -2   3    3.19    0.11
  -5  -2  -3    3.36    0.13
  -5   2  -3    3.23    0.11
   5   2   3    3.30    0.12
  -5   2  -3    3.20    0.11
   6  -2   3    0.26    0.05
  -6  -2  -3    0.23    0.05
  -6   2  -3    0.19    0.04
   6   2   3    0.26    0.05
  -6   2  -3    0.25    0.04
  -7  -2  -3    2.15    0.12
   7  -2   3    2.37    0.11
  -7   2  -3    2.35    0.10
   7   2   3    2.04    0.11
  -7   2  -3    2.40    0.12
   8  -2   3    0.34    0.06
  -8  -2  -3    0.41    0.08
  -8   2  -3    0.58    0.08
   8   2   3    0.33    0.06
   9  -2   3    0.12    0.05
  -9  -2  -3    0.00    0.06
  -9   2  -3    0.05    0.05
   9   2   3    0.06    0.05
  10  -2   3    0.55    0.08
 -10  -2  -3    0.52    0.10
  10   2   3    0.52    0.08
 -10   2  -3    0.58    0.13
 -10  -3   3    0.09    0.07
  10   3  -3    0.21    0.06
 -10   3   3    0.12    0.06
   9  -3  -3    2.44    0.12
  -9  -3   3    2.59    0.16
  -9   3   3    2.46    0.15
   9   3  -3    2.49    0.13
  -8  -3   3    0.12    0.05
   8  -3  -3    0.11    0.04
   8   3  -3    0.10    0.04
  -8   3   3    0.11    0.05
  -7  -3   3    2.49    0.13
   7  -3  -3    2.50    0.11
   7  -3  -3    2.49    0.09
   7   3  -3    2.57    0.11
  -7   3   3    2.25    0.12
  -6  -3   3    0.06    0.04
   6  -3  -3    0.13    0.04
   6  -3  -3    0.09    0.02
   6   3  -3    0.12    0.03
  -6   3   3    0.12    0.04
   6   3  -3    0.15    0.03
   5  -3  -3    0.35    0.05
  -5  -3   3    0.40    0.06
   5  -3  -3    0.42    0.03
   5   3  -3    0.45    0.04
   5   3  -3    0.46    0.05
  -5   3   3    0.37    0.05
   4  -3  -3    0.43    0.03
  -4  -3   3    0.47    0.05
   4  -3  -3    0.39    0.05
   4   3  -3    0.54    0.04
   4   3  -3    0.44    0.03
  -4   3   3    0.48    0.05
   3  -3  -3   49.34    0.74
  -3  -3   3   49.78    0.79
   3   3  -3   48.96    0.75
   3   3  -3   49.57    0.78
  -3   3   3   50.56    0.78
  -3   3   3   50.59    0.78
   2  -3  -3    0.01    0.01
  -2  -3   3    0.01    0.02
  -2   3   3    0.00    0.02
   2   3  -3    0.01    0.01
  -2   3   3    0.02    0.02
   2   3  -3   -0.02    0.01
  -1  -3   3    1.33    0.04
  -1   3   3    1.29    0.05
   1   3  -3    1.33    0.05
  -1   3   3    1.23    0.05
   1   3  -3    1.33    0.05
  -1   3   3    1.23    0.04
   0  -3   3   32.10    0.46
   0  -3   3   31.27    0.50
   0  -3  -3   30.83    0.48
   0   3   3   31.43    0.48
   0   3   3   30.71    0.50
   0   3  -3   31.11    0.49
   1  -3   3   27.50    0.44
  -1  -3  -3   27.55    0.41
   1   3   3   26.94    0.45
   1   3   3   26.73    0.44
  -1   3  -3   26.81    0.44
  -1   3  -3   28.12    0.40
   2  -3   3    2.69    0.09
  -2  -3  -3    2.75    0.09
  -2   3  -3    2.65    0.06
   2   3   3    2.67    0.08
  -2   3  -3    2.78    0.09
  -3  -3  -3    1.47    0.07
   3  -3   3    1.39    0.07
  -3   3  -3    1.26    0.06
   3   3   3    1.34    0.06
  -3   3  -3    1.45    0.06
   4  -3   3   22.04    0.40
  -4  -3  -3   22.27    0.42
   4   3   3   22.84    0.41
  -4   3  -3   22.76    0.40
  -4   3  -3   22.57    0.39
  -5  -3  -3    6.16    0.19
   5  -3   3    6.39    0.17
  -5   3  -3    6.25    0.17
   5   3   3    6.12    0.17
  -5   3  -3    6.23    0.16
  -6  -3  -3    0.39    0.06
   6  -3   3    0.42    0.06
  -6   3  -3    0.41    0.06
  -6   3  -3    0.41    0.05
   6   3   3    0.43    0.06
  -7  -3  -3    0.41    0.07
   7  -3   3    0.47    0.07
  -7   3  -3    0.29    0.05
  -7   3  -3    0.43    0.06
   7   3   3    0.35    0.06
   8  -3   3    4.02    0.16
  -8  -3  -3    4.30    0.19
  -8   3  -3    4.42    0.17
   8   3   3    4.53    0.18
  -8   3  -3    4.43    0.16
   9  -3   3    6.55    0.22
  -9  -3  -3    6.96    0.26
   9   3   3    6.82    0.23
 -10  -3  -3    0.03    0.07
  10   3   3    0.17    0.06
 -10  -4   3    1.40    0.15
 -10   4   3    1.66    0.13
  10   4  -3    1.83    0.12
   9  -4  -3    0.18    0.06
  -9  -4   3    0.19    0.07
   9   4  -3    0.13    0.05
  -9   4   3    0.23    0.07
  -8  -4   3    0.19    0.06
   8  -4  -3    0.18    0.05
   8   4  -3    0.20    0.05
  -8   4   3    0.21    0.06
  -7  -4   3    3.40    0.16
   7  -4  -3    3.29    0.14
  -7   4   3    3.49    0.15
   7   4  -3    3.55    0.14
  -6  -4   3    4.94    0.17
   6  -4  -3    4.93    0.16
   6  -4  -3    5.15    0.13
   6   4  -3    4.83    0.15
  -6   4   3    4.94    0.17
  -5  -4   3    5.34    0.17
   5  -4  -3    5.07    0.12
   5  -4  -3    5.08    0.15
  -5   4   3    5.19    0.16
   5   4  -3    5.30    0.12
  -5   4   3    5.01    0.15
   5   4  -3    5.27    0.15
  -4  -4   3   16.48    0.33
   4  -4  -3   16.77    0.29
  -4   4   3   17.26    0.33
   4   4  -3   16.81    0.32
  -4   4   3   17.00    0.33
   4   4  -3   16.54    0.29
   3  -4  -3    0.95    0.04
  -3  -4   3    1.06    0.06
   3   4  -3    1.00    0.06
   3   4  -3    1.05    0.05
  -3   4   3    1.10    0.06
  -3   4   3    1.03    0.06
  -2  -4   3   14.51    0.26
   2  -4  -3   14.51    0.24
  -2   4   3   14.39    0.27
   2   4  -3   14.67    0.27
  -2   4   3   14.63    0.27
   2   4  -3   14.96    0.26
  -1  -4   3    0.01    0.01
   1   4  -3    0.02    0.02
  -1   4   3   -0.01    0.01
  -1   4   3    0.00    0.02
  -1   4   3   -0.02    0.02
   1   4  -3    0.01    0.02
   0  -4   3    1.33    0.04
   0  -4   3    1.35    0.06
   0   4   3    1.22    0.06
   0   4  -3    1.22    0.05
   0   4   3    1.26    0.05
   0   4   3    1.44    0.05
   1  -4   3   81.81    1.24
  -1  -4  -3   83.75    1.21
   1   4   3   82.83    1.25
  -1   4  -3   81.46    1.24
   1   4   3   82.03    1.23
  -1   4  -3   80.97    1.19
  -2  -4  -3   10.25    0.16
   2  -4   3   10.34    0.21
  -2  -4  -3   10.35    0.22
  -2   4  -3   10.04    0.17
  -2   4  -3    9.90    0.21
   2   4   3   10.45    0.21
   3  -4   3    3.67    0.11
  -3  -4  -3    3.59    0.12
   3   4   3    3.46    0.11
  -3   4  -3    3.37    0.11
  -3   4  -3    3.41    0.09
  -4  -4  -3    5.09    0.16
   4  -4   3    5.08    0.14
  -4   4  -3    5.14    0.15
  -4   4  -3    5.10    0.13
   4   4   3    5.02    0.15
   5  -4   3    1.20    0.08
  -5  -4  -3    1.26    0.09
   5   4   3    1.17    0.08
  -5   4  -3    1.34    0.08
  -5   4  -3    1.20    0.07
   6  -4   3    0.05    0.03
  -6  -4  -3    0.07    0.04
  -6   4  -3    0.03    0.04
  -6   4  -3    0.11    0.04
   6   4   3    0.04    0.04
   7  -4   3    5.61    0.18
  -7  -4  -3    5.70    0.21
   7   4   3    5.49    0.19
  -7   4  -3    5.52    0.18
  -7   4  -3    5.72    0.18
  -8  -4  -3    0.28    0.07
   8  -4   3    0.31    0.06
  -8   4  -3    0.46    0.07
   8   4   3    0.44    0.07
   9  -4   3    0.36    0.07
  -9  -4  -3    0.25    0.07
   9   4   3    0.36    0.08
 -10  -4  -3    0.10    0.06
  10   4   3    0.04    0.06
 -10  -5   3    1.70    0.17
  10  -5  -3    1.74    0.19
  10   5  -3    1.61    0.12
 -10   5   3    1.57    0.13
  -9  -5   3    0.03    0.06
   9  -5  -3    0.05    0.05
   9   5  -3    0.00    0.05
  -9   5   3   -0.07    0.04
   8  -5  -3    0.28    0.06
  -8  -5   3    0.19    0.07
  -8   5   3    0.36    0.07
   8   5  -3    0.37    0.06
   7  -5  -3    0.13    0.05
  -7  -5   3    0.10    0.05
   7   5  -3    0.08    0.04
  -7   5   3    0.13    0.05
  -6  -5   3    0.12    0.05
   6  -5  -3    0.17    0.03
   6  -5  -3    0.13    0.05
   6   5  -3    0.13    0.04
  -6   5   3    0.21    0.05
   5  -5  -3    0.01    0.02
  -5  -5   3    0.08    0.04
  -5   5   3    0.05    0.03
  -5   5   3    0.07    0.03
   5   5  -3    0.03    0.03
   4  -5  -3    0.10    0.02
  -4  -5   3    0.05    0.03
   4   5  -3    0.09    0.03
  -4   5   3    0.05    0.03
  -4   5   3    0.01    0.03
   4   5  -3    0.09    0.02
  -3  -5   3    0.87    0.06
   3  -5  -3    0.76    0.04
   3   5  -3    0.75    0.04
  -3   5   3    0.87    0.06
  -3   5   3    0.73    0.06
   3   5  -3    0.75    0.05
   2  -5  -3   23.29    0.38
  -2  -5   3   23.17    0.40
  -2   5   3   23.80    0.41
  -2   5   3   22.91    0.40
   2   5  -3   22.72    0.41
   2   5  -3   23.64    0.39
  -1  -5   3    0.01    0.02
  -1   5   3    0.06    0.03
  -1   5   3    0.03    0.02
  -1   5   3    0.03    0.02
   1   5  -3    0.02    0.02
   1   5  -3    0.04    0.02
   0  -5   3   43.41    0.70
   0  -5   3   43.39    0.66
   0   5   3   43.09    0.69
   0   5  -3   43.73    0.70
   0   5   3   44.63    0.70
   0   5   3   44.64    0.68
   1  -5   3   32.37    0.54
  -1   5  -3   31.19    0.54
   1   5   3   32.87    0.53
   1   5   3   32.80    0.54
  -1   5  -3   31.74    0.48
   1   5   3   32.32    0.50
  -2  -5  -3   27.80    0.49
   2  -5   3   27.75    0.48
  -2  -5  -3   28.49    0.43
   2   5   3   27.70    0.48
  -2   5  -3   27.96    0.48
  -2   5  -3   27.75    0.43
   3  -5   3    0.87    0.06
  -3  -5  -3    0.91    0.07
   3   5   3    1.00    0.06
  -3   5  -3    0.86    0.06
  -3   5  -3    0.90    0.04
   4  -5   3    4.26    0.13
  -4  -5  -3    4.21    0.15
  -4   5  -3    4.49    0.12
  -4   5  -3    4.45    0.14
   4   5   3    4.25    0.14
   5  -5   3    4.56    0.15
  -5  -5  -3    4.37    0.16
  -5   5  -3    4.34    0.15
  -5   5  -3    4.44    0.13
   5   5   3    4.49    0.15
   6  -5   3    3.23    0.13
  -6  -5  -3    3.46    0.15
   6   5   3    3.21    0.14
  -6   5  -3    3.48    0.13
  -6   5  -3    3.49    0.14
  -7  -5  -3    0.78    0.10
   7  -5   3    0.82    0.08
  -7   5  -3    0.76    0.08
   7   5   3    0.70    0.09
  -8  -5  -3    1.93    0.14
   8  -5   3    1.89    0.11
   8   5   3    1.86    0.12
  -8   5  -3    1.92    0.12
  -9  -5  -3   -0.02    0.05
   9   5   3    0.08    0.05
 -10  -6   3    2.22    0.18
  10  -6  -3    2.00    0.14
  10   6  -3    1.76    0.14
  -9  -6   3   -0.01    0.06
   9  -6  -3    0.06    0.05
   9   6  -3    0.04    0.05
  -9   6   3    0.06    0.05
   8  -6  -3    0.01    0.04
  -8  -6   3    0.01    0.05
  -8   6   3    0.08    0.04
   8   6  -3   -0.03    0.04
  -7  -6   3    0.31    0.07
   7  -6  -3    0.24    0.06
   7   6  -3    0.35    0.07
  -7   6   3    0.39    0.06
  -6  -6   3    1.54    0.11
  -6   6   3    1.67    0.10
  -6   6   3    1.67    0.10
   6   6  -3    1.58    0.10
  -5  -6   3   60.27    1.00
   5  -6  -3   61.54    0.93
   5   6  -3   59.30    0.98
  -5   6   3   59.59    0.99
  -5   6   3   58.30    0.97
  -4  -6   3    2.12    0.10
   4  -6  -3    2.19    0.08
  -4   6   3    2.21    0.10
   4   6  -3    2.17    0.10
   4   6  -3    2.09    0.07
  -4   6   3    2.13    0.10
   3  -6  -3    3.22    0.09
  -3  -6   3    3.28    0.11
   3   6  -3    3.24    0.09
   3   6  -3    3.28    0.12
  -3   6   3    3.44    0.11
  -3   6   3    3.25    0.12
  -2  -6   3    2.52    0.09
   2  -6  -3    2.56    0.08
   2   6  -3    2.57    0.08
   2   6  -3    2.52    0.10
  -2   6   3    2.56    0.09
  -2   6   3    2.71    0.09
  -1  -6   3    2.20    0.07
  -1   6   3    2.24    0.08
   1   6  -3    2.27    0.09
  -1   6   3    2.32    0.09
  -1   6   3    2.32    0.08
   1   6  -3    2.23    0.08
   0  -6   3    9.95    0.22
   0  -6   3    9.69    0.18
   0   6   3    9.32    0.21
   0   6  -3    9.72    0.21
   0   6   3    9.83    0.20
   0   6   3    9.76    0.20
  -1  -6  -3    0.14    0.03
   1  -6   3    0.23    0.04
  -1   6  -3    0.14    0.03
  -1   6  -3    0.16    0.02
   1   6   3    0.23    0.03
   1   6   3    0.13    0.03
   1   6   3    0.25    0.04
  -2  -6  -3    3.40    0.08
   2  -6   3    3.36    0.11
  -2  -6  -3    3.52    0.12
  -2   6  -3    3.30    0.12
  -2   6  -3    3.48    0.08
   2   6   3    3.28    0.11
  -3  -6  -3    2.36    0.11
   3  -6   3    2.34    0.10
  -3   6  -3    2.45    0.10
   3   6   3    2.59    0.10
  -3   6  -3    2.45    0.07
  -4  -6  -3   -0.01    0.03
   4  -6   3    0.03    0.03
   4   6   3    0.00    0.03
  -4   6  -3    0.05    0.03
  -4   6  -3    0.02    0.02
   5  -6   3    1.45    0.09
  -5  -6  -3    1.25    0.09
  -5   6  -3    1.35    0.09
   5   6   3    1.33    0.09
  -6  -6  -3    0.05    0.05
   6  -6   3    0.10    0.04
  -6   6  -3    0.01    0.04
   6   6   3   -0.01    0.03
  -7  -6  -3    0.99    0.11
   7  -6   3    0.97    0.09
   7   6   3    1.29    0.11
  -7   6  -3    1.12    0.11
  -8  -6  -3    4.94    0.22
   8  -6   3    5.08    0.19
  -8   6  -3    5.48    0.20
   8   6   3    5.31    0.21
  -9  -6  -3    2.44    0.17
  -9   6  -3    2.36    0.14
   9   6   3    2.56    0.16
  -9  -7   3    1.48    0.15
   9  -7  -3    1.51    0.12
   9   7  -3    1.75    0.13
   8  -7  -3    0.32    0.07
  -8  -7   3    0.36    0.08
   8   7  -3    0.39    0.07
  -8   7   3    0.37    0.07
   7  -7  -3    0.00    0.04
  -7  -7   3   -0.03    0.04
   7   7  -3    0.01    0.04
  -7   7   3   -0.05    0.03
  -6  -7   3    0.94    0.10
   6   7  -3    0.70    0.08
  -6   7   3    0.75    0.08
  -6   7   3    0.72    0.08
  -5  -7   3    0.52    0.07
   5  -7  -3    0.48    0.05
   5   7  -3    0.46    0.07
  -5   7   3    0.36    0.06
  -5   7   3    0.40    0.06
   4  -7  -3    7.32    0.17
  -4  -7   3    7.07    0.20
  -4   7   3    6.78    0.20
   4   7  -3    6.85    0.20
  -4   7   3    7.09    0.19
   3  -7  -3    4.42    0.12
  -3  -7   3    4.26    0.14
  -3   7   3    4.29    0.13
   3   7  -3    4.23    0.11
  -3   7   3    4.45    0.14
   3   7  -3    4.15    0.14
   2  -7  -3    1.14    0.06
  -2  -7   3    1.25    0.07
   2   7  -3    1.22    0.06
  -2   7   3    1.20    0.07
  -2   7   3    1.18    0.07
  -1  -7   3    7.52    0.17
   1   7  -3    7.80    0.18
   1   7  -3    7.24    0.19
  -1   7   3    7.40    0.18
  -1   7   3    7.81    0.18
  -1   7   3    7.43    0.17
   0  -7   3    0.01    0.01
   0  -7   3    0.01    0.02
   0   7   3    0.02    0.02
   0   7   3    0.01    0.02
   0   7   3    0.02    0.02
   0   7  -3    0.02    0.02
   1  -7   3    1.16    0.05
   1  -7   3    1.25    0.07
  -1  -7  -3    1.09    0.07
   1   7   3    1.07    0.05
  -1   7  -3    1.09    0.07
   1   7   3    1.06    0.07
  -2  -7  -3    2.20    0.10
   2  -7   3    2.31    0.10
  -2   7  -3    2.18    0.10
   2   7   3    2.17    0.10
  -2   7  -3    2.15    0.06
  -3  -7  -3    0.60    0.07
   3  -7   3    0.57    0.06
  -3   7  -3    0.58    0.06
   3   7   3    0.41    0.06
   4  -7   3    2.54    0.11
  -4  -7  -3    2.54    0.13
  -4   7  -3    2.78    0.12
   4   7   3    2.66    0.12
   5  -7   3    5.82    0.18
  -5  -7  -3    6.15    0.21
   5   7   3    5.83    0.19
  -5   7  -3    5.74    0.19
  -6  -7  -3    0.37    0.08
   6  -7   3    0.43    0.06
  -6   7  -3    0.49    0.08
   6   7   3    0.45    0.07
  -7  -7  -3    3.08    0.17
   7  -7   3    2.96    0.14
  -7   7  -3    3.11    0.15
   7   7   3    3.15    0.16
  -8  -7  -3    0.27    0.08
   8  -7   3    0.34    0.10
   8   7   3    0.22    0.07
  -8   7  -3    0.18    0.06
  -9  -7  -3    0.11    0.07
   9   7   3    0.13    0.07
  -9   7  -3    0.05    0.06
   9  -8  -3    1.90    0.14
  -9  -8   3    1.90    0.16
   9   8  -3    1.64    0.13
   8  -8  -3    2.29    0.15
  -8  -8   3    1.85    0.14
   8   8  -3    2.28    0.14
   7  -8  -3   -0.04    0.03
  -7  -8   3   -0.04    0.04
   7   8  -3   -0.03    0.04
  -6  -8   3    1.10    0.11
  -6   8   3    1.06    0.09
   6   8  -3    1.03    0.10
  -6   8   3    1.07    0.11
  -5  -8   3    0.37    0.06
  -5   8   3    0.35    0.06
  -5   8   3    0.32    0.06
   5   8  -3    0.28    0.06
  -4  -8   3    1.61    0.10
   4  -8  -3    1.58    0.08
  -4   8   3    1.64    0.10
  -4   8   3    1.66    0.09
   4   8  -3    1.64    0.11
   3  -8  -3   21.03    0.38
  -3  -8   3   20.53    0.41
   3   8  -3   21.45    0.38
  -3   8   3   20.90    0.42
   3   8  -3   20.74    0.42
  -3   8   3   21.53    0.40
  -2  -8   3    2.33    0.09
   2  -8  -3    2.39    0.09
  -2   8   3    2.37    0.10
  -2   8   3    2.42    0.11
   2   8  -3    2.32    0.09
   2   8  -3    2.38    0.11
  -1  -8   3    6.72    0.16
  -1   8   3    6.85    0.18
   1   8  -3    6.59    0.19
   1   8  -3    6.78    0.17
  -1   8   3    6.50    0.17
  -1   8   3    6.49    0.17
   0  -8   3    0.90    0.07
   0  -8   3    0.91    0.05
   0   8   3    0.75    0.06
   0   8   3    0.82    0.06
   0   8  -3    0.86    0.06
   0   8   3    0.97    0.07
   1  -8   3    0.49    0.06
  -1  -8  -3    0.41    0.05
   1  -8   3    0.65    0.04
   1   8   3    0.54    0.05
   1   8   3    0.46    0.05
  -1   8  -3    0.60    0.06
   2  -8   3    1.17    0.08
  -2  -8  -3    1.32    0.08
  -2   8  -3    1.32    0.08
   2   8   3    1.24    0.08
  -3  -8  -3    0.82    0.09
   3  -8   3    0.64    0.07
   3   8   3    0.76    0.08
  -3   8  -3    0.66    0.07
   4  -8   3    1.01    0.08
  -4  -8  -3    1.11    0.10
  -4   8  -3    1.05    0.09
   4   8   3    1.26    0.09
   5  -8   3    1.90    0.11
  -5  -8  -3    1.86    0.12
   5   8   3    1.74    0.11
  -5   8  -3    1.76    0.11
   6  -8   3    1.58    0.10
  -6  -8  -3    1.54    0.12
  -6   8  -3    1.56    0.11
   6   8   3    1.83    0.12
   7  -8   3    3.20    0.15
  -7  -8  -3    2.81    0.16
   7   8   3    2.96    0.16
  -7   8  -3    3.03    0.15
  -8  -8  -3    0.04    0.06
   8   8   3    0.06    0.05
  -8   8  -3    0.12    0.06
   8  -9  -3    0.51    0.09
  -8  -9   3    0.68    0.11
   8   9  -3    0.86    0.11
   7  -9  -3    0.74    0.10
  -7  -9   3    0.64    0.09
   7   9  -3    0.82    0.10
  -6  -9   3    3.94    0.18
  -6   9   3    4.27    0.18
   6   9  -3    4.12    0.18
  -5  -9   3    4.85    0.18
  -5   9   3    4.70    0.18
  -5   9   3    4.90    0.17
   5   9  -3    4.37    0.18
   4  -9  -3    0.43    0.05
  -4  -9   3    0.39    0.06
  -4   9   3    0.43    0.07
  -4   9   3    0.36    0.06
   4   9  -3    0.32    0.06
  -3  -9   3   16.64    0.35
   3  -9  -3   17.08    0.33
  -3   9   3   16.78    0.35
   3   9  -3   15.79    0.37
  -3   9   3   16.86    0.36
   2  -9  -3   60.65    0.97
  -2  -9   3   61.59    0.97
   2   9  -3   61.15    0.97
  -2   9   3   59.15    0.98
  -2   9   3   60.72    0.99
   2   9  -3   60.52    1.01
  -1  -9   3    3.88    0.12
  -1   9   3    3.63    0.13
  -1   9   3    3.67    0.13
   1   9  -3    3.48    0.13
   1   9  -3    3.53    0.14
  -1   9   3    3.56    0.13
   0  -9   3   -0.04    0.03
   0  -9   3   -0.02    0.02
   0   9   3    0.04    0.03
   0   9   3   -0.04    0.02
   0   9  -3    0.02    0.03
   0   9   3    0.06    0.03
  -1  -9  -3    0.06    0.03
   1  -9   3    0.02    0.04
  -1   9  -3    0.01    0.03
   1   9   3    0.01    0.03
   1   9   3   -0.06    0.02
  -2  -9  -3    1.69    0.10
   2  -9   3    1.83    0.10
   2   9   3    1.57    0.09
  -2   9  -3    1.69    0.10
   3  -9   3    5.07    0.17
  -3  -9  -3    4.66    0.18
  -3   9  -3    4.91    0.18
   3   9   3    5.20    0.18
   4  -9   3    1.63    0.10
  -4  -9  -3    1.62    0.11
  -4   9  -3    1.62    0.11
   4   9   3    1.81    0.11
  -5  -9  -3    0.76    0.09
   5  -9   3    0.94    0.09
  -5   9  -3    0.88    0.10
   5   9   3    0.84    0.10
  -6  -9  -3    1.38    0.12
   6  -9   3    1.47    0.10
  -6   9  -3    1.50    0.12
   6   9   3    1.35    0.11
  -7  -9  -3    3.50    0.19
  -7   9  -3    3.42    0.17
   7   9   3    3.45    0.18
  -8  -9  -3    1.43    0.15
  -8   9  -3    1.46    0.14
   8   9   3    1.34    0.14
   8 -10  -3    0.00    0.05
  -8 -10   3    0.00    0.06
   8  10  -3   -0.06    0.05
  -7 -10   3    1.95    0.14
   7 -10  -3    2.17    0.14
   7  10  -3    2.50    0.15
  -6 -10   3    0.09    0.05
  -6  10   3    0.01    0.04
   6  10  -3    0.00    0.04
  -5 -10   3    0.69    0.08
   5  10  -3    0.78    0.09
  -5  10   3    0.88    0.10
  -4 -10   3    0.56    0.07
  -4  10   3    0.50    0.07
   4  10  -3    0.51    0.08
   3 -10  -3   12.98    0.29
  -3 -10   3   13.74    0.31
   3  10  -3   13.11    0.33
  -3  10   3   13.50    0.32
  -3  10   3   13.03    0.30
  -2 -10   3    1.13    0.08
   2 -10  -3    0.94    0.07
   2  10  -3    1.10    0.09
  -2  10   3    1.10    0.08
   2  10  -3    1.15    0.07
  -2  10   3    1.14    0.09
   1  10  -3   16.76    0.35
  -1  10   3   16.03    0.35
   1  10  -3   16.65    0.37
  -1  10   3   16.87    0.35
  -1  10   3   17.14    0.35
   0 -10   3    1.07    0.09
   0 -10  -3    1.00    0.08
   0  10   3    1.11    0.08
   0  10   3    0.99    0.07
   0  10  -3    1.08    0.08
   1 -10   3    0.67    0.07
  -1 -10  -3    0.60    0.07
  -1  10  -3    0.63    0.08
   1  10   3    0.72    0.08
   1  10   3    0.72    0.09
  -2 -10  -3    3.32    0.14
   2 -10   3    2.98    0.14
   2  10   3    3.28    0.14
  -2  10  -3    3.15    0.14
   3 -10   3    2.02    0.11
  -3 -10  -3    1.76    0.12
   3  10   3    1.98    0.12
  -3  10  -3    1.89    0.11
  -4 -10  -3    1.37    0.11
   4 -10   3    1.42    0.10
  -4  10  -3    1.27    0.10
   4  10   3    1.37    0.10
  -5 -10  -3    0.39    0.08
   5 -10   3    0.46    0.07
  -5  10  -3    0.45    0.08
   5  10   3    0.38    0.07
   6 -10   3   -0.03    0.04
  -6 -10  -3    0.05    0.06
   6  10   3    0.07    0.05
  -6  10  -3   -0.03    0.04
  -7 -10  -3    8.18    0.30
  -7  10  -3    8.20    0.28
   7  10   3    8.20    0.29
   7 -11  -3    0.00    0.05
  -7 -11   3    0.06    0.06
   7  11  -3    0.02    0.06
  -6 -11   3    3.81    0.18
   6  11  -3    3.85    0.19
  -6  11   3    3.54    0.18
  -5 -11   3    0.11    0.05
  -5  11   3    0.04    0.04
   5  11  -3   -0.04    0.04
  -4 -11   3    0.29    0.06
   4  11  -3    0.23    0.07
  -4  11   3    0.19    0.06
   3 -11  -3    4.78    0.18
  -3 -11   3    4.55    0.24
   3  11  -3    5.03    0.20
  -3  11   3    4.58    0.18
   2 -11  -3    1.00    0.08
  -2  11   3    0.94    0.08
   2  11  -3    0.95    0.10
  -2  11   3    0.81    0.08
   1 -11  -3    8.05    0.22
   1  11  -3    8.33    0.22
  -1  11   3    8.27    0.22
  -1  11   3    7.75    0.22
   1  11  -3    7.60    0.24
   0 -11   3    5.07    0.19
   0 -11  -3    4.87    0.18
   0  11   3    4.87    0.16
   0  11   3    5.02    0.18
   0  11  -3    4.98    0.17
  -1 -11  -3    0.50    0.07
   1 -11   3    0.68    0.08
   1  11   3    0.56    0.08
  -1  11  -3    0.51    0.07
   2 -11   3    0.27    0.06
  -2 -11  -3    0.54    0.08
  -2  11  -3    0.48    0.07
   2  11   3    0.46    0.07
   3 -11   3    1.59    0.10
  -3 -11  -3    1.38    0.11
   3  11   3    1.33    0.10
  -3  11  -3    1.62    0.11
  -4 -11  -3    0.06    0.05
   4 -11   3   -0.03    0.04
  -4  11  -3    0.04    0.05
   4  11   3    0.08    0.05
  -5 -11  -3    0.55    0.09
   5 -11   3    0.75    0.09
   5  11   3    0.77    0.10
  -5  11  -3    0.72    0.10
  -6 -11  -3   -0.01    0.05
   6  11   3    0.03    0.05
  -6  11  -3   -0.01    0.05
  -7 -11  -3    0.03    0.07
  -7  11  -3    0.19    0.07
   7  11   3    0.17    0.08
  -6 -12   3    0.40    0.08
   6  12  -3    0.29    0.08
  -6  12   3    0.35    0.08
  -5  12   3    0.02    0.04
   5  12  -3    0.07    0.06
   4  12  -3   -0.02    0.04
  -4  12   3    0.00    0.04
  -3  12   3    0.67    0.09
   3  12  -3    0.51    0.08
   2 -12  -3    0.53    0.07
  -2  12   3    0.33    0.06
   2  12  -3    0.38    0.07
   1 -12  -3   -0.01    0.04
  -1 -12   3    0.00    0.04
   1 -12  -3   -0.03    0.03
  -1  12   3    0.02    0.03
   1  12  -3   -0.01    0.03
   0 -12  -3    0.71    0.08
   0 -12   3    0.68    0.08
   0  12   3    0.63    0.08
   0  12  -3    0.61    0.08
  -1 -12  -3    0.31    0.06
   1 -12   3    0.39    0.07
  -1  12  -3    0.36    0.07
   1  12   3    0.42    0.07
  -2 -12  -3    0.05    0.04
   2 -12   3    0.09    0.05
  -2  12  -3   -0.01    0.04
   2  12   3    0.06    0.04
   3 -12   3    0.31    0.06
  -3 -12  -3    0.28    0.07
   3  12   3    0.36    0.07
  -3  12  -3    0.25    0.06
   4 -12   3    2.93    0.15
  -4 -12  -3    3.11    0.17
  -4  12  -3    3.11    0.17
   4  12   3    2.95    0.16
   5 -12   3    2.49    0.15
  -5 -12  -3    2.30    0.16
   5  12   3    2.16    0.15
  -5  12  -3    2.37    0.15
  -6 -12  -3    0.49    0.10
   6  12   3    0.43    0.09
  -6  12  -3    0.57    0.11
   5  13  -3    0.07    0.06
  -5  13   3   -0.02    0.05
  -4  13   3   -0.02    0.05
   4  13  -3    0.02    0.05
   3  13  -3    0.09    0.06
  -3  13   3    0.04    0.05
  -2  13   3    7.23    0.23
   2  13  -3    7.25    0.26
   1 -13  -3    0.58    0.08
  -1 -13   3    0.51    0.08
  -1  13   3    0.64    0.08
   0 -13   3    0.12    0.06
   0  13   3    0.07    0.05
   0  13  -3    0.14    0.05
   1 -13   3    2.19    0.13
  -1 -13  -3    2.27    0.14
   1  13   3    1.97    0.13
  -1  13  -3    2.32    0.13
   2 -13   3    0.14    0.05
  -2 -13  -3    0.16    0.06
   2  13   3    0.10    0.05
  -2  13  -3    0.12    0.06
  -3 -13  -3    1.39    0.12
   3 -13   3    1.50    0.12
   3  13   3    1.60    0.12
  -3  13  -3    1.62    0.13
  -4 -13  -3    0.09    0.06
   4 -13   3    0.20    0.07
  -4  13  -3    0.28    0.07
   4  13   3    0.14    0.07
  -5 -13  -3    0.04    0.06
  -5  13  -3   -0.05    0.04
   5  13   3    0.01    0.05
   4  14  -3    0.17    0.07
  -4  14   3    0.18    0.06
   3  14  -3    0.13    0.07
  -3  14   3    0.17    0.06
  -2 -14   3    0.25    0.07
  -2  14   3    0.09    0.05
  -1 -14   3    0.10    0.06
   0 -14  -3    0.18    0.06
   0 -14   3    0.24    0.07
   0  14  -3    0.28    0.10
   1 -14   3    3.72    0.18
  -1  14  -3    3.82    0.18
   1  14   3    3.92    0.18
   2 -14   3    0.15    0.06
   2  14   3    0.24    0.07
  -2  14  -3    0.22    0.06
   3 -14   3    0.07    0.06
   3  14   3    0.03    0.05
  -3  14  -3    0.06    0.05
 -11   0   4   -0.03    0.05
 -10   0   4    0.20    0.06
  -9   0   4   -0.01    0.05
   8   0  -4    0.10    0.04
   8   0  -4    0.11    0.03
  -8   0   4    0.12    0.05
   7   0  -4    0.00    0.03
  -7   0   4   -0.02    0.04
   7   0  -4    0.12    0.03
   6   0  -4    2.29    0.08
  -6   0   4    2.15    0.11
   6   0  -4    2.24    0.09
   5   0  -4    0.00    0.02
  -5   0   4    0.03    0.03
   5   0  -4    0.00    0.02
   4   0  -4  157.15    2.25
  -4   0   4  150.30    2.27
   4   0  -4  150.65    2.24
   3   0  -4    0.00    0.02
   3   0  -4    0.02    0.01
  -3   0   4   -0.01    0.02
   2   0  -4    0.01    0.02
  -2   0   4   -0.02    0.02
   2   0  -4   -0.01    0.01
  -1   0   4   -0.03    0.01
   1   0  -4   -0.02    0.01
  -1   0   4   -0.02    0.01
   0   0   4    1.31    0.05
   0   0  -4    1.38    0.05
   0   0   4    1.32    0.05
  -1   0  -4   -0.01    0.01
  -1   0  -4    0.00    0.01
   1   0   4   -0.01    0.01
  -2   0  -4    3.58    0.08
   2   0   4    3.40    0.09
  -2   0  -4    3.58    0.09
   3   0   4   -0.01    0.02
  -3   0  -4    0.01    0.02
  -3   0  -4   -0.01    0.01
   4   0   4   19.77    0.37
  -4   0  -4   19.53    0.33
  -4   0  -4   20.55    0.37
  -5   0  -4    0.01    0.02
  -5   0  -4    0.01    0.03
   5   0   4   -0.04    0.02
   6   0   4    1.99    0.10
  -6   0  -4    2.14    0.11
  -6   0  -4    2.08    0.08
   7   0   4   -0.01    0.04
  -7   0  -4   -0.06    0.04
   8   0   4   18.32    0.41
  -8   0  -4   17.98    0.42
  -9   0  -4    0.04    0.06
   9   0   4    0.00    0.04
 -10   0  -4    3.04    0.18
  10   0   4    3.07    0.16
 -11  -1   4    0.00    0.05
 -11   1   4   -0.04    0.05
 -10  -1   4    0.11    0.06
 -10   1   4    0.11    0.06
  -9  -1   4    0.20    0.06
  -9   1   4    0.19    0.06
   9   1  -4    0.13    0.07
   8  -1  -4    1.42    0.12
   8  -1  -4    1.56    0.09
  -8  -1   4    1.29    0.11
   8   1  -4    1.60    0.09
  -8   1   4    1.53    0.11
   7  -1  -4   18.55    0.37
  -7  -1   4   18.42    0.41
   7  -1  -4   18.19    0.34
   7   1  -4   18.67    0.35
   7   1  -4   18.34    0.35
  -7   1   4   18.42    0.40
   6  -1  -4    2.22    0.08
   6  -1  -4    2.15    0.09
  -6  -1   4    2.18    0.11
   6   1  -4    2.32    0.09
   6   1  -4    2.17    0.08
  -6   1   4    2.20    0.11
  -5  -1   4    2.83    0.11
   5  -1  -4    2.71    0.10
   5  -1  -4    2.71    0.08
  -5   1   4    2.68    0.11
   5   1  -4    2.69    0.09
   5   1  -4    2.74    0.09
   4  -1  -4   64.80    1.00
   4  -1  -4   64.83    0.96
  -4  -1   4   64.71    1.02
   4   1  -4   64.91    0.98
  -4   1   4   64.29    1.01
   4   1  -4   64.48    0.98
  -3  -1   4    8.10    0.18
   3  -1  -4    7.99    0.17
   3  -1  -4    8.22    0.14
  -3   1   4    7.99    0.18
   3   1  -4    8.08    0.16
   3   1  -4    7.83    0.15
  -2  -1   4    9.35    0.18
   2  -1  -4    9.11    0.18
   2   1  -4    9.16    0.16
  -2   1   4    9.01    0.18
   2   1  -4    9.21    0.17
  -1  -1   4   60.84    0.89
  -1  -1   4   60.88    0.89
   1  -1  -4   59.32    0.90
  -1   1   4   59.76    0.90
   1   1  -4   59.61    0.90
  -1   1   4   59.84    0.87
   0  -1   4   61.93    0.88
   0  -1   4   60.80    0.89
   0  -1  -4   60.95    0.89
   0   1   4   60.30    0.89
   0   1  -4   59.24    0.90
   0   1   4   57.85    0.90
   1  -1   4    2.78    0.07
  -1  -1  -4    2.88    0.06
   1   1   4    2.84    0.08
  -1   1  -4    2.89    0.06
  -1   1  -4    2.86    0.07
   2  -1   4    0.45    0.04
  -2  -1  -4    0.49    0.03
  -2  -1  -4    0.55    0.04
  -2   1  -4    0.55    0.03
   2   1   4    0.45    0.04
  -2   1  -4    0.48    0.03
  -3  -1  -4    4.53    0.13
   3  -1   4    4.73    0.12
  -3  -1  -4    4.45    0.09
  -3   1  -4    4.49    0.11
  -3   1  -4    4.50    0.11
   4  -1   4    0.59    0.05
  -4  -1  -4    0.60    0.03
  -4  -1  -4    0.60    0.06
  -4   1  -4    0.58    0.04
   4   1   4    0.47    0.05
  -4   1  -4    0.53    0.05
  -5  -1  -4    0.11    0.02
  -5  -1  -4    0.06    0.03
   5  -1   4    0.08    0.03
  -5   1  -4    0.10    0.03
   5   1   4    0.08    0.03
  -5   1  -4    0.10    0.03
   6  -1   4    0.37    0.06
  -6  -1  -4    0.36    0.06
   6   1   4    0.43    0.06
  -6   1  -4    0.37    0.04
  -6   1  -4    0.33    0.06
  -7  -1  -4   14.58    0.35
   7  -1   4   15.07    0.34
  -7   1  -4   15.43    0.35
   7   1   4   14.86    0.34
   8  -1   4   11.74    0.30
  -8  -1  -4   12.02    0.33
   8   1   4   12.07    0.31
  -8   1  -4   12.08    0.32
   9  -1   4    0.04    0.04
  -9  -1  -4    0.19    0.07
  -9   1  -4    0.02    0.05
   9   1   4    0.04    0.05
  10  -1   4    0.36    0.07
 -10  -1  -4    0.19    0.08
  10   1   4    0.27    0.07
 -10   1  -4    0.44    0.09
 -11  -2   4    0.13    0.06
 -11   2   4    0.15    0.07
 -10  -2   4    0.11    0.06
 -10   2   4    0.06    0.06
   9  -2  -4    0.25    0.08
  -9  -2   4    0.12    0.06
   9   2  -4    0.10    0.04
  -9   2   4    0.04    0.05
   8  -2  -4    2.90    0.13
  -8  -2   4    2.83    0.15
  -8   2   4    2.98    0.14
   8   2  -4    2.69    0.12
   7  -2  -4    2.42    0.09
  -7  -2   4    2.44    0.13
   7  -2  -4    2.31    0.11
   7   2  -4    2.31    0.10
  -7   2   4    2.30    0.12
   6  -2  -4    0.79    0.06
   6  -2  -4    0.80    0.05
  -6  -2   4    0.87    0.08
   6   2  -4    0.71    0.06
  -6   2   4    0.71    0.07
   6   2  -4    0.68    0.05
   5  -2  -4    2.72    0.08
  -5  -2   4    2.54    0.11
   5  -2  -4    2.82    0.10
   5   2  -4    2.55    0.08
  -5   2   4    2.76    0.11
   5   2  -4    2.73    0.09
   4  -2  -4    0.73    0.06
  -4  -2   4    0.73    0.06
   4  -2  -4    0.70    0.03
   4   2  -4    0.76    0.05
   4   2  -4    0.73    0.05
  -4   2   4    0.67    0.06
  -3  -2   4    7.63    0.17
   3  -2  -4    7.45    0.16
   3  -2  -4    7.34    0.12
   3   2  -4    7.25    0.15
   3   2  -4    7.23    0.15
   2  -2  -4    3.61    0.09
  -2  -2   4    3.58    0.09
   2   2  -4    3.41    0.09
   2   2  -4    3.38    0.08
   1  -2  -4   11.48    0.20
  -1  -2   4   11.42    0.19
  -1   2   4   11.28    0.21
   1   2  -4   11.31    0.20
   1   2  -4   11.04    0.20
  -1   2   4   11.18    0.18
   0  -2   4    5.85    0.09
   0  -2  -4    5.56    0.11
   0  -2   4    5.65    0.12
   0   2   4    5.51    0.11
   0   2  -4    5.56    0.12
   0   2   4    5.73    0.12
  -1  -2  -4    5.35    0.10
   1  -2   4    5.30    0.12
  -1   2  -4    5.25    0.09
   1   2   4    5.20    0.12
   1   2   4    5.38    0.11
  -1   2  -4    5.13    0.12
  -2  -2  -4    4.64    0.08
  -2  -2  -4    4.52    0.12
   2  -2   4    4.71    0.12
   2   2   4    4.42    0.11
  -2   2  -4    4.62    0.10
  -2   2  -4    4.68    0.11
  -3  -2  -4   51.82    0.83
  -3  -2  -4   51.24    0.76
   3  -2   4   51.93    0.82
   3   2   4   53.60    0.82
  -3   2  -4   52.20    0.81
  -3   2  -4   51.38    0.80
  -4  -2  -4    7.98    0.13
   4  -2   4    7.68    0.19
  -4  -2  -4    7.91    0.20
  -4   2  -4    7.60    0.17
  -4   2  -4    7.62    0.17
   4   2   4    7.64    0.19
  -5  -2  -4    0.78    0.08
   5  -2   4    0.91    0.07
   5   2   4    0.96    0.07
  -5   2  -4    0.92    0.07
  -5   2  -4    0.80    0.06
   6  -2   4    1.86    0.10
  -6  -2  -4    1.76    0.10
   6   2   4    1.90    0.10
  -6   2  -4    1.80    0.09
  -6   2  -4    1.88    0.10
  -7  -2  -4    2.95    0.15
   7  -2   4    3.24    0.14
  -7   2  -4    2.77    0.13
  -7   2  -4    3.03    0.11
   7   2   4    2.90    0.14
   8  -2   4   -0.07    0.03
  -8  -2  -4    0.01    0.04
   8   2   4    0.00    0.04
  -8   2  -4   -0.04    0.04
   9  -2   4    2.84    0.14
  -9  -2  -4    3.15    0.18
   9   2   4    2.79    0.15
  -9   2  -4    3.14    0.16
 -10  -2  -4    0.17    0.08
  10  -2   4    0.19    0.06
  10   2   4    0.20    0.07
 -10  -3   4    0.79    0.11
 -10   3   4    0.62    0.10
  -9  -3   4   -0.01    0.05
   9  -3  -4    0.01    0.04
  -9   3   4    0.00    0.04
   9   3  -4    0.07    0.04
   8  -3  -4    0.64    0.07
  -8  -3   4    0.69    0.10
  -8   3   4    0.60    0.08
   8   3  -4    0.74    0.08
  -7  -3   4    2.34    0.13
   7  -3  -4    2.44    0.11
  -7   3   4    2.48    0.12
   7   3  -4    2.44    0.11
   6  -3  -4    0.14    0.03
   6  -3  -4    0.11    0.04
  -6  -3   4    0.21    0.05
   6   3  -4    0.16    0.04
   6   3  -4    0.15    0.03
  -6   3   4    0.19    0.05
   5  -3  -4    7.62    0.15
   5  -3  -4    7.47    0.19
  -5  -3   4    7.77    0.20
   5   3  -4    7.55    0.16
  -5   3   4    7.71    0.20
   5   3  -4    7.49    0.18
   4  -3  -4  153.21    2.24
   4  -3  -4  151.19    2.18
  -4  -3   4  148.26    2.24
   4   3  -4  150.43    2.22
  -4   3   4  150.21    2.24
   4   3  -4  147.09    2.20
   3  -3  -4    2.73    0.09
  -3  -3   4    2.64    0.09
   3  -3  -4    2.70    0.06
   3   3  -4    2.64    0.08
  -3   3   4    2.64    0.10
   3   3  -4    2.67    0.09
   2  -3  -4    1.75    0.07
   2  -3  -4    1.76    0.04
  -2  -3   4    1.80    0.06
  -2   3   4    1.64    0.07
   2   3  -4    1.75    0.06
   2   3  -4    1.68    0.07
   1  -3  -4   48.41    0.74
  -1  -3   4   48.13    0.72
   1   3  -4   47.69    0.74
   1   3  -4   48.33    0.74
  -1   3   4   46.92    0.74
  -1   3   4   48.22    0.71
   0  -3   4    4.33    0.11
   0  -3  -4    4.70    0.10
   0  -3   4    4.75    0.07
   0   3   4    4.60    0.10
   0   3  -4    4.62    0.11
   0   3   4    4.76    0.11
  -1  -3  -4   38.93    0.58
   1  -3   4   38.43    0.61
   1   3   4   38.44    0.62
   1   3   4   38.25    0.60
  -1   3  -4   38.59    0.61
  -2  -3  -4   19.17    0.35
   2  -3   4   19.43    0.34
  -2  -3  -4   19.59    0.29
  -2   3  -4   19.30    0.30
   2   3   4   19.40    0.34
  -2   3  -4   19.36    0.34
   3  -3   4    0.11    0.03
  -3  -3  -4    0.10    0.03
  -3   3  -4    0.17    0.02
   3   3   4    0.19    0.03
  -3   3  -4    0.11    0.03
  -4  -3  -4   29.77    0.54
   4  -3   4   30.15    0.52
   4   3   4   31.02    0.53
  -4   3  -4   30.01    0.52
  -4   3  -4   30.22    0.50
  -5  -3  -4    0.82    0.08
   5  -3   4    0.75    0.06
  -5   3  -4    0.70    0.06
  -5   3  -4    0.75    0.06
   5   3   4    0.63    0.07
   6  -3   4    0.89    0.08
  -6  -3  -4    0.77    0.09
  -6   3  -4    0.85    0.07
   6   3   4    0.78    0.08
  -6   3  -4    1.04    0.08
   7  -3   4    9.70    0.25
  -7  -3  -4    9.39    0.28
  -7   3  -4    9.55    0.25
   7   3   4    9.33    0.26
  -7   3  -4    9.79    0.24
  -8  -3  -4    0.15    0.05
   8  -3   4    0.19    0.05
   8   3   4    0.15    0.05
  -8   3  -4    0.25    0.06
  -9  -3  -4    5.89    0.24
   9  -3   4    6.12    0.22
   9   3   4    5.79    0.22
  10  -3   4   -0.03    0.05
 -10  -3  -4    0.03    0.06
  10   3   4    0.03    0.05
 -10  -4   4    0.44    0.10
 -10   4   4    0.56    0.09
  10   4  -4    0.69    0.09
  -9  -4   4    0.13    0.07
   9  -4  -4    0.17    0.05
  -9   4   4    0.27    0.07
   9   4  -4    0.14    0.05
  -8  -4   4    0.05    0.06
   8  -4  -4    0.06    0.04
   8   4  -4    0.02    0.04
  -8   4   4   -0.01    0.04
   7  -4  -4    0.80    0.08
  -7  -4   4    0.93    0.10
   7   4  -4    0.93    0.08
  -7   4   4    1.06    0.09
   6  -4  -4    9.78    0.24
   6  -4  -4   10.01    0.20
  -6   4   4    9.81    0.25
   6   4  -4    9.77    0.24
   5  -4  -4    3.32    0.09
  -5  -4   4    3.45    0.13
   5  -4  -4    3.09    0.12
   5   4  -4    3.45    0.12
   5   4  -4    3.23    0.09
  -5   4   4    3.19    0.12
   4  -4  -4   19.93    0.32
   4  -4  -4   19.39    0.37
  -4  -4   4   19.91    0.38
   4   4  -4   19.20    0.33
   4   4  -4   20.27    0.37
  -4   4   4   19.51    0.37
   3  -4  -4    5.58    0.11
   3  -4  -4    5.73    0.15
  -3  -4   4    5.24    0.14
   3   4  -4    5.22    0.12
   3   4  -4    5.55    0.14
  -3   4   4    5.42    0.14
   2  -4  -4   52.98    0.81
   2  -4  -4   52.24    0.77
  -2  -4   4   51.81    0.80
  -2   4   4   50.85    0.81
   2   4  -4   52.26    0.81
   2   4  -4   50.86    0.80
   1  -4  -4   17.73    0.31
  -1  -4   4   17.79    0.29
   1   4  -4   17.72    0.31
  -1   4   4   17.67    0.29
   1   4  -4   17.55    0.32
  -1   4   4   17.69    0.32
   0  -4   4   24.13    0.40
   0  -4   4   23.54    0.35
   0  -4  -4   24.21    0.39
   0   4  -4   23.38    0.40
   0   4   4   23.59    0.41
   0   4   4   23.36    0.38
  -1  -4  -4   80.58    1.19
   1  -4   4   81.65    1.23
   1   4   4   80.91    1.22
   1   4   4   79.50    1.23
  -1   4  -4   82.36    1.23
  -2  -4  -4    7.41    0.18
   2  -4   4    7.55    0.17
  -2  -4  -4    7.70    0.13
   2   4   4    7.38    0.17
  -2   4  -4    7.43    0.17
  -2   4  -4    7.55    0.13
  -3  -4  -4   20.08    0.38
   3  -4   4   18.93    0.36
  -3   4  -4   19.36    0.32
   3   4   4   19.47    0.36
  -3   4  -4   19.20    0.36
   4  -4   4    4.09    0.13
  -4  -4  -4    4.00    0.14
   4   4   4    4.20    0.14
  -4   4  -4    4.23    0.11
  -4   4  -4    4.08    0.13
   5  -4   4    3.20    0.12
  -5  -4  -4    2.83    0.13
   5   4   4    3.08    0.13
  -5   4  -4    2.99    0.10
  -5   4  -4    2.85    0.12
   6  -4   4   11.16    0.27
  -6  -4  -4   11.25    0.30
   6   4   4   11.29    0.28
  -6   4  -4   11.45    0.26
  -6   4  -4   11.30    0.27
  -7  -4  -4    0.54    0.08
   7  -4   4    0.67    0.08
   7   4   4    0.56    0.08
  -7   4  -4    0.54    0.07
  -8  -4  -4    0.48    0.08
   8  -4   4    0.53    0.07
   8   4   4    0.45    0.08
  -8   4  -4    0.41    0.07
  -9  -4  -4    0.05    0.06
   9  -4   4    0.11    0.05
   9   4   4    0.05    0.06
  10  -5  -4    0.09    0.05
 -10  -5   4   -0.08    0.06
  10   5  -4   -0.06    0.05
 -10   5   4    0.08    0.06
  -9  -5   4    1.44    0.14
   9  -5  -4    1.56    0.11
   9   5  -4    1.39    0.11
  -9   5   4    1.47    0.12
  -8  -5   4   -0.04    0.05
   8  -5  -4    0.02    0.04
   8   5  -4   -0.03    0.03
  -8   5   4    0.07    0.04
  -7  -5   4    0.10    0.05
   7  -5  -4    0.18    0.05
  -7   5   4    0.22    0.05
   7   5  -4    0.26    0.05
  -6  -5   4    1.47    0.10
   6  -5  -4    1.16    0.09
  -6   5   4    1.25    0.09
   6   5  -4    1.06    0.08
   5  -5  -4   48.70    0.83
   5  -5  -4   50.60    0.76
  -5  -5   4   48.95    0.83
   5   5  -4   49.27    0.82
   5   5  -4   49.56    0.76
  -5   5   4   48.30    0.82
   4  -5  -4    0.65    0.04
  -4  -5   4    0.74    0.07
  -4   5   4    0.54    0.06
   4   5  -4    0.47    0.05
  -4   5   4    0.61    0.06
   4   5  -4    0.56    0.04
  -3  -5   4    7.11    0.17
   3  -5  -4    6.88    0.14
   3   5  -4    6.79    0.17
  -3   5   4    6.83    0.17
   3   5  -4    6.70    0.15
  -3   5   4    7.17    0.17
  -2  -5   4   13.29    0.25
   2  -5  -4   12.97    0.23
   2   5  -4   13.44    0.27
  -2   5   4   13.39    0.26
  -2   5   4   13.07    0.26
   2   5  -4   13.04    0.25
  -1  -5   4    6.05    0.13
  -1   5   4    5.91    0.13
   1   5  -4    5.94    0.15
   1   5  -4    5.82    0.14
  -1   5   4    6.13    0.14
  -1   5   4    6.23    0.15
   0  -5   4    2.22    0.09
   0  -5  -4    2.21    0.07
   0  -5   4    2.27    0.05
   0   5  -4    2.15    0.08
   0   5   4    2.15    0.07
   0   5   4    2.23    0.09
   1  -5   4   51.21    0.82
  -1  -5  -4   51.07    0.78
   1  -5   4   53.08    0.75
  -1   5  -4   50.98    0.82
   1   5   4   52.07    0.83
   1   5   4   50.81    0.81
   2  -5   4    0.07    0.03
  -2  -5  -4    0.11    0.03
  -2  -5  -4    0.10    0.02
   2   5   4    0.12    0.03
  -2   5  -4    0.08    0.01
  -2   5  -4    0.07    0.03
   3  -5   4    1.45    0.07
  -3  -5  -4    1.38    0.08
  -3   5  -4    1.41    0.05
   3   5   4    1.36    0.07
  -3   5  -4    1.43    0.08
  -4  -5  -4    0.11    0.04
   4  -5   4    0.10    0.04
   4   5   4    0.09    0.03
  -4   5  -4    0.13    0.03
  -4   5  -4    0.08    0.03
  -5  -5  -4    0.00    0.03
   5  -5   4    0.04    0.03
  -5   5  -4    0.02    0.03
   5   5   4    0.09    0.04
  -5   5  -4    0.04    0.03
   6  -5   4   -0.03    0.03
  -6  -5  -4    0.06    0.04
  -6   5  -4    0.05    0.04
   6   5   4    0.06    0.04
   7  -5   4    1.41    0.09
  -7  -5  -4    1.28    0.11
  -7   5  -4    1.25    0.10
   7   5   4    1.63    0.11
  -8  -5  -4    0.03    0.05
   8  -5   4   -0.05    0.03
   8   5   4    0.00    0.04
  -8   5  -4    0.00    0.04
  -9  -5  -4    0.33    0.08
   9  -5   4    0.47    0.08
   9   5   4    0.67    0.09
 -10  -6   4    0.02    0.07
  10  -6  -4    0.01    0.04
  10   6  -4    0.21    0.07
 -10   6   4    0.11    0.07
   9  -6  -4    0.34    0.07
  -9  -6   4    0.40    0.09
   9   6  -4    0.49    0.08
  -9   6   4    0.51    0.08
  -8  -6   4    1.39    0.12
   8  -6  -4    1.62    0.11
   8   6  -4    1.68    0.12
  -8   6   4    1.48    0.11
  -7  -6   4    1.14    0.11
   7  -6  -4    1.31    0.10
  -7   6   4    1.42    0.10
   7   6  -4    1.28    0.10
   6  -6  -4    1.67    0.10
  -6  -6   4    1.59    0.11
  -6   6   4    1.72    0.10
   6   6  -4    1.65    0.10
   5  -6  -4   11.23    0.28
   5  -6  -4   11.58    0.22
  -5  -6   4   11.93    0.28
  -5   6   4   11.08    0.27
   5   6  -4   10.89    0.27
  -5   6   4   11.16    0.27
  -4  -6   4    0.40    0.06
   4  -6  -4    0.46    0.04
  -4   6   4    0.45    0.06
   4   6  -4    0.34    0.05
  -4   6   4    0.38    0.05
   4   6  -4    0.48    0.04
  -3  -6   4   14.88    0.30
   3  -6  -4   15.36    0.27
  -3   6   4   15.24    0.31
  -3   6   4   15.24    0.31
   3   6  -4   14.89    0.28
   3   6  -4   15.06    0.31
   2  -6  -4    2.17    0.07
  -2  -6   4    2.35    0.08
   2   6  -4    2.28    0.10
  -2   6   4    2.28    0.09
  -2   6   4    2.21    0.09
   2   6  -4    2.33    0.08
  -1  -6   4    9.97    0.19
  -1   6   4    9.56    0.20
   1   6  -4    9.55    0.21
  -1   6   4   10.15    0.21
  -1   6   4    9.77    0.22
   1   6  -4    9.78    0.22
   0  -6   4   85.86    1.31
   0  -6   4   84.84    1.25
   0   6   4   86.24    1.31
   0   6   4   83.41    1.28
   0   6  -4   83.03    1.30
   0   6   4   85.83    1.29
  -1  -6  -4   11.05    0.20
   1  -6   4   11.01    0.24
   1  -6   4   11.21    0.18
   1   6   4   10.48    0.23
   1   6   4   10.91    0.24
  -1   6  -4   10.59    0.24
  -2  -6  -4    3.10    0.12
   2  -6   4    3.08    0.11
  -2  -6  -4    3.19    0.08
  -2   6  -4    3.13    0.12
  -2   6  -4    3.10    0.07
   2   6   4    3.07    0.11
   3  -6   4   -0.02    0.03
  -3  -6  -4   -0.01    0.03
   3   6   4   -0.01    0.03
  -3   6  -4    0.12    0.04
  -4  -6  -4    0.44    0.06
   4  -6   4    0.44    0.06
  -4   6  -4    0.52    0.07
   4   6   4    0.44    0.06
  -5  -6  -4    2.67    0.14
   5  -6   4    2.72    0.12
  -5   6  -4    2.67    0.13
   5   6   4    2.75    0.12
   6  -6   4    1.01    0.09
  -6  -6  -4    0.75    0.09
  -6   6  -4    0.84    0.09
   6   6   4    0.93    0.09
   7  -6   4    0.23    0.06
  -7  -6  -4    0.24    0.07
  -7   6  -4    0.32    0.07
   7   6   4    0.32    0.06
  -8  -6  -4    0.41    0.08
   8  -6   4    0.51    0.07
  -8   6  -4    0.38    0.07
   8   6   4    0.44    0.08
  -9  -6  -4    1.79    0.14
  -9   6  -4    1.48    0.14
   9   6   4    1.51    0.14
   9  -7  -4    0.06    0.05
  -9  -7   4    0.02    0.06
   9   7  -4    0.00    0.05
  -8  -7   4    0.02    0.05
   8  -7  -4   -0.02    0.04
  -8   7   4    0.06    0.04
   8   7  -4   -0.01    0.05
   7  -7  -4    5.76    0.21
  -7  -7   4    5.37    0.21
   7   7  -4    5.46    0.20
  -7   7   4    5.25    0.19
  -6  -7   4    3.28    0.15
   6  -7  -4    3.44    0.15
   6   7  -4    3.15    0.14
  -6   7   4    3.33    0.14
  -5  -7   4    5.43    0.18
  -5   7   4    5.36    0.18
  -5   7   4    5.29    0.17
   5   7  -4    5.05    0.17
   4  -7  -4   -0.01    0.02
  -4  -7   4    0.03    0.04
   4   7  -4   -0.03    0.02
  -4   7   4    0.03    0.04
   4   7  -4    0.02    0.03
  -4   7   4   -0.06    0.03
  -3  -7   4    4.12    0.13
   3  -7  -4    4.08    0.11
  -3   7   4    4.04    0.14
  -3   7   4    4.15    0.14
   3   7  -4    4.13    0.12
   3   7  -4    3.94    0.14
   2  -7  -4    2.02    0.08
  -2  -7   4    2.16    0.08
   2   7  -4    2.05    0.10
   2   7  -4    2.05    0.08
  -2   7   4    2.14    0.09
  -2   7   4    2.25    0.09
  -1  -7   4    4.75    0.12
   1   7  -4    4.87    0.14
  -1   7   4    4.71    0.13
   1   7  -4    4.91    0.15
  -1   7   4    4.75    0.14
  -1   7   4    5.28    0.14
   0  -7   4    1.03    0.07
   0  -7   4    1.12    0.05
   0   7  -4    1.03    0.07
   0   7   4    1.11    0.06
   0   7   4    1.02    0.06
   0   7   4    1.09    0.07
  -1  -7  -4    0.09    0.02
  -1  -7  -4    0.04    0.03
   1  -7   4    0.08    0.02
   1  -7   4    0.10    0.03
   1   7   4    0.03    0.03
   1   7   4    0.11    0.03
  -1   7  -4    0.11    0.03
   2  -7   4    1.82    0.09
  -2  -7  -4    1.76    0.10
  -2  -7  -4    1.85    0.06
  -2   7  -4    1.80    0.09
   2   7   4    1.79    0.09
   3  -7   4    0.02    0.03
  -3  -7  -4    0.02    0.03
   3   7   4    0.04    0.03
  -3   7  -4    0.00    0.03
   4  -7   4    0.39    0.06
  -4  -7  -4    0.37    0.06
  -4   7  -4    0.46    0.07
   4   7   4    0.46    0.06
  -5  -7  -4    5.67    0.20
   5  -7   4    5.42    0.18
   5   7   4    5.88    0.19
  -5   7  -4    5.70    0.19
   6  -7   4    1.81    0.11
  -6  -7  -4    1.50    0.12
  -6   7  -4    1.51    0.11
   6   7   4    1.57    0.11
   7  -7   4    9.74    0.27
  -7  -7  -4    9.50    0.31
  -7   7  -4    9.93    0.28
   7   7   4    9.24    0.28
   8  -7   4    0.07    0.04
  -8  -7  -4    0.03    0.05
   8   7   4    0.01    0.06
  -8   7  -4    0.08    0.05
  -9  -7  -4    1.18    0.14
   9   7   4    1.45    0.14
  -9   7  -4    1.50    0.13
  -9  -8   4    0.46    0.10
   9  -8  -4    0.34    0.07
   9   8  -4    0.41    0.09
   8  -8  -4    0.79    0.10
  -8  -8   4    0.86    0.11
   8   8  -4    0.71    0.09
   7  -8  -4    1.05    0.11
  -7  -8   4    1.13    0.12
  -7   8   4    1.20    0.10
   7   8  -4    1.22    0.10
  -6  -8   4    0.10    0.05
   6  -8  -4    0.23    0.06
  -6   8   4    0.17    0.05
   6   8  -4    0.06    0.05
  -5  -8   4    0.31    0.06
  -5   8   4    0.35    0.06
   5   8  -4    0.29    0.06
  -5   8   4    0.35    0.06
  -4  -8   4    0.99    0.08
   4  -8  -4    1.01    0.06
  -4   8   4    0.98    0.08
   4   8  -4    0.98    0.08
  -4   8   4    0.86    0.08
   3  -8  -4    8.99    0.20
  -3  -8   4    8.65    0.22
   3   8  -4    8.97    0.24
  -3   8   4    8.50    0.23
   3   8  -4    8.84    0.20
  -3   8   4    8.51    0.22
  -2  -8   4    2.87    0.10
   2  -8  -4    2.83    0.10
  -2   8   4    2.74    0.11
   2   8  -4    2.67    0.12
  -2   8   4    2.62    0.11
   2   8  -4    2.90    0.10
  -1  -8   4    0.64    0.05
   1   8  -4    0.51    0.06
  -1   8   4    0.61    0.06
  -1   8   4    0.49    0.05
   1   8  -4    0.46    0.05
  -1   8   4    0.64    0.06
   0  -8   4    0.69    0.04
   0  -8   4    0.62    0.06
   0   8   4    0.75    0.06
   0   8   4    0.75    0.05
   0   8  -4    0.58    0.06
   0   8   4    0.64    0.05
   1  -8   4    2.94    0.12
  -1  -8  -4    2.90    0.12
  -1   8  -4    3.07    0.12
   1   8   4    2.87    0.11
  -2  -8  -4    0.62    0.07
   2  -8   4    0.58    0.07
   2   8   4    0.62    0.07
  -2   8  -4    0.59    0.07
  -3  -8  -4   25.05    0.50
   3  -8   4   24.70    0.48
   3   8   4   25.45    0.49
  -3   8  -4   25.29    0.49
  -4  -8  -4    1.69    0.11
   4  -8   4    1.93    0.11
   4   8   4    1.72    0.11
  -4   8  -4    1.73    0.11
   5  -8   4    1.77    0.10
  -5  -8  -4    1.67    0.12
  -5   8  -4    1.76    0.12
   5   8   4    1.73    0.11
   6  -8   4    0.47    0.07
  -6  -8  -4    0.58    0.09
   6   8   4    0.44    0.07
  -6   8  -4    0.40    0.07
   7  -8   4    1.48    0.11
  -7  -8  -4    1.21    0.13
  -7   8  -4    1.33    0.11
   7   8   4    1.57    0.13
  -8  -8  -4    0.14    0.08
   8   8   4    0.04    0.06
  -8   8  -4    0.13    0.06
   8  -9  -4    0.05    0.05
  -8  -9   4   -0.02    0.05
   8   9  -4    0.09    0.06
  -7  -9   4   -0.06    0.04
   7  -9  -4    0.18    0.06
   7   9  -4    0.05    0.05
  -6  -9   4    0.75    0.09
   6  -9  -4    0.97    0.10
  -6   9   4    1.02    0.09
   6   9  -4    0.83    0.10
  -5  -9   4    1.01    0.10
   5   9  -4    0.82    0.09
  -5   9   4    1.12    0.11
  -5   9   4    1.00    0.08
  -4  -9   4    0.66    0.07
  -4   9   4    0.60    0.07
   4   9  -4    0.45    0.07
  -4   9   4    0.56    0.07
   3  -9  -4    4.32    0.13
  -3  -9   4    4.20    0.15
  -3   9   4    4.09    0.15
   3   9  -4    3.98    0.16
  -3   9   4    4.17    0.16
   3   9  -4    4.28    0.13
   2  -9  -4    3.44    0.12
  -2  -9   4    3.51    0.12
   2   9  -4    3.45    0.12
   2   9  -4    3.52    0.14
  -2   9   4    3.46    0.13
  -2   9   4    3.58    0.14
  -1  -9   4    2.98    0.10
  -1   9   4    3.00    0.11
   1   9  -4    2.95    0.12
  -1   9   4    2.87    0.12
  -1   9   4    2.73    0.11
   1   9  -4    2.85    0.13
   0  -9   4    0.02    0.04
   0   9   4    0.04    0.03
   0   9  -4   -0.01    0.02
   0   9   4    0.01    0.03
   0   9   4    0.04    0.03
  -1  -9  -4    0.72    0.07
   1  -9   4    0.68    0.07
   1   9   4    0.64    0.07
  -1   9  -4    0.92    0.08
  -2  -9  -4    0.48    0.07
   2  -9   4    0.55    0.07
  -2   9  -4    0.34    0.06
   2   9   4    0.47    0.06
   3  -9   4   -0.02    0.03
  -3  -9  -4    0.12    0.05
   3   9   4    0.03    0.04
  -3   9  -4    0.06    0.04
   4  -9   4    1.10    0.09
  -4  -9  -4    1.07    0.11
  -4   9  -4    1.01    0.10
   4   9   4    0.99    0.09
  -5  -9  -4    0.41    0.07
   5  -9   4    0.45    0.07
   5   9   4    0.32    0.07
  -5   9  -4    0.59    0.09
  -6  -9  -4    1.95    0.14
   6  -9   4    2.22    0.13
   6   9   4    2.51    0.15
  -6   9  -4    2.19    0.14
  -7  -9  -4    0.30    0.08
   7  -9   4    0.47    0.08
  -7   9  -4    0.25    0.07
   7   9   4    0.48    0.08
  -8  -9  -4    0.53    0.10
  -8   9  -4    0.55    0.10
   8   9   4    0.58    0.10
  -8 -10   4    1.07    0.13
   8 -10  -4    1.17    0.13
   8  10  -4    1.21    0.13
  -7 -10   4    3.15    0.17
   7 -10  -4    3.40    0.18
   7  10  -4    3.33    0.18
  -6 -10   4    1.58    0.12
   6 -10  -4    1.56    0.12
   6  10  -4    1.79    0.13
  -5 -10   4    0.06    0.04
  -5  10   4    0.31    0.06
   5  10  -4    0.12    0.05
  -4 -10   4    4.03    0.16
  -4  10   4    4.12    0.15
   4  10  -4    3.80    0.17
  -4  10   4    3.86    0.16
  -3 -10   4    0.09    0.04
   3 -10  -4    0.13    0.04
  -3  10   4    0.08    0.04
  -3  10   4    0.06    0.04
   3  10  -4    0.09    0.04
   2 -10  -4    5.37    0.16
   2  10  -4    5.40    0.19
   2  10  -4    5.31    0.16
  -2  10   4    5.17    0.17
  -2  10   4    5.49    0.18
  -1 -10   4   15.37    0.35
  -1  10   4   15.35    0.33
   1  10  -4   15.43    0.33
  -1  10   4   15.04    0.33
  -1  10   4   15.24    0.34
   0 -10   4    0.17    0.05
   0  10   4    0.17    0.04
   0  10  -4    0.25    0.05
   0  10   4    0.16    0.04
   0  10   4    0.15    0.04
  -1 -10  -4    1.67    0.11
   1 -10   4    1.75    0.11
  -1  10  -4    1.73    0.11
   1  10   4    1.63    0.10
  -2 -10  -4    2.33    0.13
   2 -10   4    2.27    0.12
   2  10   4    2.11    0.12
  -2  10  -4    2.05    0.12
  -3 -10  -4    0.32    0.06
   3 -10   4    0.31    0.06
  -3  10  -4    0.30    0.06
   3  10   4    0.38    0.07
   4 -10   4    0.72    0.08
  -4 -10  -4    0.67    0.09
   4  10   4    0.74    0.09
  -4  10  -4    0.82    0.09
   5 -10   4    1.56    0.11
  -5 -10  -4    1.38    0.12
  -5  10  -4    1.51    0.13
   5  10   4    1.42    0.11
  -6 -10  -4    3.05    0.18
   6 -10   4    2.85    0.15
   6  10   4    2.72    0.16
  -6  10  -4    2.97    0.17
  -7 -10  -4    2.79    0.18
  -7  10  -4    2.83    0.17
   7  10   4    2.47    0.16
   7 -11  -4    2.27    0.16
  -7 -11   4    2.10    0.15
   7  11  -4    2.15    0.16
  -6 -11   4    1.18    0.12
   6 -11  -4    1.28    0.13
   6  11  -4    0.96    0.11
  -5 -11   4    3.33    0.16
  -5  11   4    3.54    0.17
   5  11  -4    3.41    0.17
  -4  11   4    1.47    0.11
   4  11  -4    1.14    0.11
  -3  11   4    0.85    0.08
   3  11  -4    0.85    0.09
  -3  11   4    0.74    0.09
   2 -11  -4    3.94    0.14
   2  11  -4    4.22    0.15
   2  11  -4    3.71    0.17
  -2  11   4    3.96    0.15
  -2  11   4    3.70    0.15
  -1 -11   4   11.73    0.31
  -1  11   4   11.91    0.29
  -1  11   4   11.65    0.28
   1  11  -4   11.45    0.28
  -1  11   4   11.07    0.28
   0 -11   4    4.88    0.18
   0 -11  -4    4.68    0.18
   0  11   4    4.74    0.17
   0  11   4    4.82    0.15
   0  11  -4    4.94    0.17
  -1 -11  -4    1.46    0.10
   1 -11   4    1.36    0.10
   1  11   4    1.52    0.10
  -1  11  -4    1.57    0.10
  -2 -11  -4    1.31    0.10
   2 -11   4    1.53    0.10
   2  11   4    1.40    0.10
  -2  11  -4    1.40    0.10
  -3 -11  -4    0.00    0.05
   3 -11   4    0.09    0.05
  -3  11  -4    0.15    0.05
   3  11   4    0.09    0.04
  -4 -11  -4    3.83    0.18
   4 -11   4    3.77    0.16
   4  11   4    3.79    0.18
  -4  11  -4    3.48    0.17
   5 -11   4    1.67    0.12
  -5 -11  -4    1.38    0.13
  -5  11  -4    1.55    0.12
   5  11   4    1.56    0.12
   6 -11   4    2.91    0.15
  -6 -11  -4    2.71    0.18
  -6  11  -4    2.51    0.16
   6  11   4    2.79    0.17
   6 -12  -4    0.18    0.07
   6  12  -4    0.13    0.06
   5 -12  -4    0.31    0.08
   5  12  -4    0.34    0.08
  -4  12   4   -0.02    0.04
   4  12  -4   -0.11    0.04
  -3  12   4    0.94    0.10
   3  12  -4    0.99    0.11
  -2  12   4    0.73    0.08
   2  12  -4    0.88    0.10
   1 -12  -4    0.40    0.06
  -1 -12   4    0.50    0.08
   1  12  -4    0.40    0.07
  -1  12   4    0.36    0.06
  -1  12   4    0.33    0.06
   0 -12  -4    0.01    0.04
   0 -12   4    0.05    0.04
   0  12  -4    0.01    0.04
   0  12   4    0.03    0.04
   1 -12   4    0.35    0.06
  -1 -12  -4    0.40    0.07
  -1  12  -4    0.34    0.06
   1  12   4    0.43    0.07
   2 -12   4    0.08    0.05
  -2 -12  -4    0.08    0.05
   2  12   4    0.07    0.05
  -2  12  -4    0.00    0.04
  -3 -12  -4    3.29    0.17
   3 -12   4    3.36    0.16
   3  12   4    3.70    0.17
  -3  12  -4    3.40    0.17
   4 -12   4    1.10    0.11
  -4 -12  -4    1.17    0.12
   4  12   4    1.24    0.12
  -4  12  -4    1.22    0.12
   5 -12   4    0.04    0.05
  -5 -12  -4    0.13    0.07
  -5  12  -4    0.02    0.06
   5  12   4    0.10    0.06
   5 -13  -4    0.23    0.07
   5  13  -4    0.20    0.08
   4 -13  -4    4.06    0.20
   4  13  -4    4.42    0.21
  -4  13   4    4.33    0.19
  -3  13   4   10.36    0.30
   3  13  -4   10.64    0.33
  -2 -13   4    0.19    0.06
  -2  13   4    0.06    0.04
   1 -13  -4    1.84    0.11
  -1 -13   4    1.57    0.13
   0 -13   4    0.03    0.04
   0 -13  -4    0.13    0.06
   0  13  -4    0.01    0.04
   0  13   4    0.09    0.05
  -1 -13  -4    2.44    0.14
   1 -13   4    2.59    0.15
  -1  13  -4    2.70    0.15
   1  13   4    2.89    0.15
   2 -13   4    2.47    0.15
  -2 -13  -4    2.59    0.15
  -2  13  -4    2.65    0.15
   2  13   4    2.50    0.14
  -3 -13  -4    0.11    0.05
   3 -13   4    0.06    0.05
  -3  13  -4    0.04    0.05
   3  13   4    0.15    0.06
  -4 -13  -4    0.09    0.05
   4 -13   4    0.17    0.06
  -4  13  -4    0.08    0.06
   4  13   4    0.19    0.07
   4 -14  -4    0.99    0.12
   4  14  -4    0.95    0.12
   3 -14  -4    0.21    0.07
   3  14  -4    0.17    0.07
   2 -14  -4    0.16    0.06
  -2 -14   4    0.10    0.06
  -1 -14   4    0.16    0.07
   0 -14  -4    3.01    0.15
   0 -14   4    2.75    0.16
   0  14  -4    2.59    0.15
   1 -14   4    1.73    0.13
   1  14   4    1.66    0.13
  -1  14  -4    1.79    0.13
   2 -14   4   -0.02    0.05
  -2  14  -4    0.03    0.05
   2  14   4    0.02    0.05
  -3 -14  -4   -0.04    0.05
   3 -14   4   -0.01    0.04
   3  14   4    0.01    0.05
  -3  14  -4   -0.10    0.04
 -11   0   5    0.00    0.06
 -10   0   5    0.07    0.05
  -9   0   5    0.76    0.10
   8   0  -5    0.03    0.03
   8   0  -5    0.03    0.03
  -8   0   5    0.08    0.05
  -7   0   5   -0.02    0.04
   7   0  -5    0.02    0.02
   7   0  -5    0.00    0.03
  -6   0   5    0.03    0.04
   6   0  -5   -0.01    0.02
   6   0  -5    0.01    0.02
  -5   0   5   16.29    0.34
   5   0  -5   16.46    0.29
   5   0  -5   16.82    0.31
  -4   0   5   -0.06    0.03
   4   0  -5    0.02    0.02
   4   0  -5    0.00    0.02
   3   0  -5   15.31    0.27
   3   0  -5   14.91    0.24
  -3   0   5   14.83    0.28
   2   0  -5    0.00    0.01
  -2   0   5   -0.02    0.01
   2   0  -5   -0.01    0.02
  -1   0   5  173.48    2.65
   1   0  -5  172.13    2.65
  -1   0   5  172.38    2.58
   0   0   5    0.00    0.01
   0   0  -5    0.01    0.01
   0   0   5    0.01    0.01
   1   0   5    4.73    0.11
   1   0   5    4.99    0.11
  -1   0  -5    5.03    0.11
  -2   0  -5    0.07    0.02
  -2   0  -5    0.01    0.02
   2   0   5   -0.01    0.02
  -3   0  -5   70.64    1.06
   3   0   5   70.23    1.09
  -3   0  -5   71.45    1.09
  -4   0  -5    0.02    0.02
  -4   0  -5    0.00    0.02
   4   0   5    0.01    0.02
  -5   0  -5    6.28    0.18
  -5   0  -5    6.77    0.15
   5   0   5    6.40    0.18
  -6   0  -5   -0.03    0.03
  -6   0  -5   -0.04    0.02
   6   0   5   -0.03    0.03
  -7   0  -5   33.98    0.64
   7   0   5   34.55    0.64
  -8   0  -5    0.01    0.05
   8   0   5   -0.02    0.04
  -9   0  -5    2.23    0.15
   9   0   5    1.63    0.12
  10   0   5   -0.03    0.05
 -10   0  -5   -0.05    0.05
 -11  -1   5    0.19    0.07
 -11   1   5    0.12    0.06
 -10  -1   5    0.07    0.06
 -10   1   5    0.04    0.06
  -9  -1   5    0.44    0.08
  -9   1   5    0.48    0.08
   8  -1  -5    4.60    0.16
  -8  -1   5    4.57    0.19
   8   1  -5    4.82    0.15
  -8   1   5    5.09    0.19
  -7  -1   5    2.88    0.14
   7  -1  -5    3.22    0.12
   7  -1  -5    3.20    0.10
   7   1  -5    3.09    0.11
   7   1  -5    3.06    0.11
  -7   1   5    3.25    0.15
  -6  -1   5    0.07    0.04
   6  -1  -5    0.08    0.02
   6  -1  -5    0.18    0.04
   6   1  -5    0.09    0.03
   6   1  -5    0.10    0.03
  -6   1   5    0.06    0.04
   5  -1  -5    0.29    0.03
  -5  -1   5    0.24    0.05
   5  -1  -5    0.17    0.03
   5   1  -5    0.20    0.03
  -5   1   5    0.22    0.04
   5   1  -5    0.22    0.03
   4  -1  -5   55.31    0.82
  -4  -1   5   54.99    0.88
   4  -1  -5   55.60    0.87
   4   1  -5   55.68    0.84
  -4   1   5   55.21    0.88
   4   1  -5   55.85    0.86
  -3  -1   5    5.91    0.15
   3  -1  -5    5.89    0.14
   3  -1  -5    5.96    0.10
   3   1  -5    5.88    0.12
  -3   1   5    5.90    0.15
   3   1  -5    5.93    0.14
   2  -1  -5   13.90    0.25
  -2  -1   5   14.35    0.25
   2   1  -5   14.37    0.24
  -2   1   5   14.20    0.26
   2   1  -5   14.34    0.25
  -1  -1   5    6.55    0.12
   1  -1  -5    6.58    0.13
  -1  -1   5    6.40    0.12
   1   1  -5    6.11    0.13
  -1   1   5    6.17    0.13
  -1   1   5    6.62    0.11
   0  -1   5    9.33    0.17
   0  -1  -5    9.46    0.17
   0  -1   5    9.45    0.16
   0   1   5    9.60    0.17
   0   1  -5    9.45    0.18
   0   1   5    9.60    0.18
   1  -1   5   50.46    0.77
  -1  -1  -5   50.49    0.75
   1   1   5   49.72    0.77
  -1   1  -5   50.57    0.77
  -1   1  -5   51.00    0.75
   1   1   5   49.24    0.77
  -2  -1  -5  102.99    1.53
  -2  -1  -5  102.02    1.49
   2  -1   5   99.30    1.52
  -2   1  -5  101.40    1.50
   2   1   5  103.38    1.52
  -2   1  -5  103.23    1.51
  -3  -1  -5    4.91    0.10
  -3  -1  -5    4.91    0.13
   3  -1   5    4.88    0.13
  -3   1  -5    4.89    0.12
  -3   1  -5    4.76    0.12
   3   1   5    4.80    0.13
  -4  -1  -5   13.01    0.22
  -4  -1  -5   13.26    0.28
   4  -1   5   13.10    0.27
  -4   1  -5   12.80    0.26
   4   1   5   12.66    0.27
  -4   1  -5   12.53    0.25
  -5  -1  -5    0.35    0.03
  -5  -1  -5    0.28    0.05
   5  -1   5    0.52    0.06
  -5   1  -5    0.32    0.04
   5   1   5    0.22    0.04
  -5   1  -5    0.25    0.04
   6  -1   5    4.94    0.17
  -6  -1  -5    5.15    0.18
  -6   1  -5    4.80    0.14
   6   1   5    4.99    0.17
  -6   1  -5    4.88    0.16
   7  -1   5    0.69    0.08
  -7  -1  -5    0.74    0.09
  -7   1  -5    0.68    0.08
   7   1   5    0.63    0.08
   8  -1   5    2.74    0.14
  -8  -1  -5    2.96    0.16
  -8   1  -5    3.14    0.16
   8   1   5    2.69    0.14
  -9  -1  -5    1.90    0.14
   9  -1   5    2.15    0.13
  -9   1  -5    2.36    0.15
   9   1   5    2.10    0.13
 -10  -1  -5    0.56    0.10
  10  -1   5    0.53    0.09
  10   1   5    0.57    0.10
 -11  -2   5    0.10    0.06
 -11   2   5    0.17    0.07
 -10  -2   5    0.53    0.10
 -10   2   5    0.47    0.09
   9  -2  -5    0.05    0.04
  -9  -2   5    0.05    0.05
  -9   2   5    0.03    0.04
  -8  -2   5    0.00    0.05
   8  -2  -5   -0.05    0.03
  -8   2   5    0.00    0.04
   8   2  -5    0.07    0.03
  -7  -2   5    0.06    0.05
   7  -2  -5    0.07    0.04
  -7   2   5    0.07    0.05
   7   2  -5    0.05    0.03
   7   2  -5    0.04    0.03
   6  -2  -5    0.27    0.03
   6  -2  -5    0.15    0.04
  -6  -2   5    0.25    0.06
   6   2  -5    0.18    0.04
   6   2  -5    0.20    0.04
  -6   2   5    0.22    0.05
   5  -2  -5    0.96    0.06
  -5  -2   5    0.87    0.07
   5  -2  -5    0.98    0.04
   5   2  -5    0.96    0.06
   5   2  -5    0.85    0.05
  -5   2   5    0.88    0.07
   4  -2  -5  151.04    2.18
   4  -2  -5  149.32    2.22
  -4  -2   5  148.30    2.23
   4   2  -5  147.10    2.20
   4   2  -5  150.79    2.20
  -4   2   5  151.38    2.24
  -3  -2   5    5.84    0.14
   3  -2  -5    5.95    0.14
   3   2  -5    6.17    0.14
   3   2  -5    5.93    0.13
  -3   2   5    5.92    0.15
   2  -2  -5    3.03    0.09
  -2  -2   5    3.07    0.08
   2   2  -5    3.12    0.08
   2   2  -5    2.99    0.08
  -2   2   5    3.12    0.09
   1  -2  -5   23.51    0.39
  -1  -2   5   23.60    0.37
  -1  -2   5   23.91    0.38
  -1   2   5   24.10    0.36
  -1   2   5   23.95    0.39
   1   2  -5   22.75    0.39
   0  -2  -5    9.31    0.17
   0  -2   5    9.51    0.18
   0  -2   5    9.31    0.15
   0   2  -5    9.40    0.18
   0   2   5    9.41    0.18
   0   2   5    9.28    0.17
   1  -2   5    5.17    0.12
  -1  -2  -5    5.00    0.10
   1   2   5    4.79    0.11
  -1   2  -5    4.96    0.09
  -1   2  -5    5.04    0.12
   1   2   5    5.11    0.12
   2  -2   5    1.01    0.06
  -2  -2  -5    1.06    0.06
  -2  -2  -5    1.07    0.04
  -2   2  -5    1.06    0.04
  -2   2  -5    1.10    0.05
   2   2   5    1.10    0.06
  -3  -2  -5   19.36    0.36
   3  -2   5   19.38    0.35
  -3  -2  -5   18.93    0.30
  -3   2  -5   19.17    0.34
  -3   2  -5   19.38    0.33
   3   2   5   19.18    0.35
   4  -2   5    0.63    0.05
  -4  -2  -5    0.55    0.06
  -4  -2  -5    0.53    0.03
   4   2   5    0.46    0.05
  -4   2  -5    0.53    0.05
  -4   2  -5    0.58    0.05
   5  -2   5   27.84    0.51
  -5  -2  -5   27.05    0.52
   5   2   5   28.37    0.51
  -5   2  -5   27.76    0.49
  -5   2  -5   27.05    0.48
   6  -2   5   26.43    0.50
  -6  -2  -5   26.39    0.52
  -6   2  -5   26.89    0.48
   6   2   5   26.71    0.51
  -6   2  -5   25.51    0.49
   7  -2   5    4.79    0.17
  -7  -2  -5    4.27    0.18
  -7   2  -5    4.47    0.17
   7   2   5    4.35    0.17
  -7   2  -5    4.69    0.15
   8  -2   5    1.30    0.11
  -8  -2  -5    1.09    0.12
   8   2   5    1.28    0.11
  -8   2  -5    1.38    0.11
  -9  -2  -5    0.50    0.09
   9  -2   5    0.75    0.09
   9   2   5    0.82    0.10
 -10  -2  -5    0.18    0.08
  10  -2   5    0.24    0.06
  10   2   5    0.17    0.07
 -10  -3   5    0.05    0.06
 -10   3   5    0.07    0.06
  -9  -3   5    4.68    0.21
   9  -3  -5    4.78    0.18
   9   3  -5    4.70    0.17
  -9   3   5    4.84    0.20
  -8  -3   5    0.20    0.07
   8  -3  -5    0.11    0.04
  -8   3   5    0.12    0.05
   8   3  -5    0.12    0.05
  -7  -3   5    1.68    0.11
   7  -3  -5    1.69    0.10
   7   3  -5    1.73    0.09
  -7   3   5    1.61    0.11
   6  -3  -5    1.22    0.08
  -6  -3   5    1.38    0.09
   6  -3  -5    1.41    0.06
   6   3  -5    1.20    0.06
   6   3  -5    1.34    0.08
  -6   3   5    1.50    0.10
  -5  -3   5    2.22    0.11
   5  -3  -5    2.02    0.10
   5  -3  -5    2.28    0.06
   5   3  -5    2.13    0.08
  -5   3   5    2.12    0.10
   5   3  -5    2.01    0.08
   4  -3  -5  249.64    3.56
   4  -3  -5  239.06    3.63
  -4  -3   5  249.45    3.71
   4   3  -5  242.10    3.54
  -4   3   5  235.31    3.57
   4   3  -5  243.80    3.55
   3  -3  -5   11.20    0.17
   3  -3  -5   11.10    0.23
  -3  -3   5   10.96    0.22
  -3   3   5   10.77    0.23
   3   3  -5   11.13    0.21
   3   3  -5   11.10    0.22
   2  -3  -5   26.88    0.45
  -2  -3   5   27.36    0.44
   2  -3  -5   27.25    0.40
   2   3  -5   27.14    0.44
   2   3  -5   26.95    0.44
  -2   3   5   26.35    0.45
  -1  -3   5    2.81    0.07
  -1  -3   5    2.57    0.08
   1  -3  -5    2.79    0.08
  -1   3   5    2.63    0.09
   1   3  -5    2.62    0.08
  -1   3   5    2.73    0.06
   0  -3   5    1.56    0.06
   0  -3  -5    1.64    0.06
   0  -3   5    1.53    0.03
   0   3   5    1.52    0.06
   0   3   5    1.55    0.05
   0   3  -5    1.57    0.06
  -1  -3  -5   55.85    0.82
   1  -3   5   53.51    0.85
   1   3   5   55.57    0.84
   1   3   5   54.41    0.86
  -1   3  -5   55.44    0.85
   2  -3   5    5.89    0.15
  -2  -3  -5    5.82    0.11
  -2  -3  -5    6.10    0.16
  -2   3  -5    5.88    0.11
  -2   3  -5    5.82    0.14
   2   3   5    5.95    0.14
   3  -3   5    0.54    0.05
  -3  -3  -5    0.43    0.05
  -3   3  -5    0.49    0.04
   3   3   5    0.45    0.05
  -3   3  -5    0.59    0.05
  -4  -3  -5    0.30    0.05
   4  -3   5    0.29    0.04
  -4   3  -5    0.29    0.04
  -4   3  -5    0.30    0.04
   4   3   5    0.27    0.04
  -5  -3  -5   -0.06    0.02
   5  -3   5   -0.01    0.03
   5   3   5    0.01    0.03
  -5   3  -5   -0.02    0.02
  -5   3  -5   -0.03    0.03
  -6  -3  -5    5.04    0.18
   6  -3   5    5.30    0.17
  -6   3  -5    5.52    0.16
  -6   3  -5    5.58    0.17
   6   3   5    5.30    0.18
  -7  -3  -5    1.11    0.10
   7  -3   5    1.10    0.09
  -7   3  -5    1.03    0.08
  -7   3  -5    1.12    0.09
   7   3   5    1.24    0.10
   8  -3   5    0.10    0.05
  -8  -3  -5    0.16    0.06
   8   3   5    0.09    0.05
  -9  -3  -5    4.46    0.21
   9  -3   5    4.32    0.19
   9   3   5    4.22    0.19
  10  -4  -5    0.02    0.05
 -10  -4   5    0.01    0.07
 -10   4   5    0.05    0.05
  -9  -4   5    0.64    0.10
   9  -4  -5    0.62    0.08
  -9   4   5    0.65    0.09
   9   4  -5    0.69    0.08
  -8  -4   5    0.09    0.06
   8  -4  -5    0.09    0.04
   8   4  -5   -0.02    0.04
  -8   4   5    0.04    0.04
  -7  -4   5    6.38    0.22
   7  -4  -5    6.01    0.19
  -7   4   5    5.97    0.20
   7   4  -5    6.29    0.19
  -6  -4   5    1.60    0.11
   6  -4  -5    1.38    0.09
   6   4  -5    1.50    0.09
  -6   4   5    1.38    0.10
   6   4  -5    1.49    0.07
   5  -4  -5    1.58    0.09
  -5  -4   5    1.94    0.10
   5  -4  -5    1.83    0.06
  -5   4   5    1.90    0.10
   5   4  -5    1.91    0.09
   5   4  -5    1.96    0.07
   4  -4  -5   13.80    0.22
  -4  -4   5   13.71    0.28
   4  -4  -5   13.86    0.29
   4   4  -5   13.14    0.25
  -4   4   5   13.38    0.28
   4   4  -5   13.31    0.27
   3  -4  -5    5.46    0.10
  -3  -4   5    5.20    0.14
  -3   4   5    5.25    0.15
   3   4  -5    5.30    0.13
   3   4  -5    5.31    0.14
  -2  -4   5    7.77    0.16
   2  -4  -5    7.66    0.17
   2   4  -5    7.71    0.17
  -2   4   5    7.51    0.18
   2   4  -5    7.59    0.17
   1  -4  -5  111.88    1.66
  -1  -4   5  110.41    1.66
  -1  -4   5  112.99    1.63
  -1   4   5  110.56    1.67
  -1   4   5  106.15    1.65
   1   4  -5  113.45    1.66
   1   4  -5  115.32    1.67
   0  -4   5   52.52    0.83
   0  -4  -5   52.97    0.81
   0   4   5   52.16    0.83
   0   4  -5   53.30    0.83
   0   4   5   53.65    0.81
  -1  -4  -5    5.65    0.12
   1  -4   5    5.82    0.14
  -1   4  -5    5.67    0.14
   1   4   5    5.93    0.14
   1   4   5    5.86    0.15
   2  -4   5    6.04    0.16
  -2  -4  -5    6.43    0.11
  -2  -4  -5    6.40    0.17
   2   4   5    6.47    0.16
  -2   4  -5    6.57    0.11
  -2   4  -5    6.35    0.16
   3  -4   5    7.32    0.18
  -3  -4  -5    7.34    0.19
  -3   4  -5    7.38    0.14
   3   4   5    7.59    0.18
  -3   4  -5    7.36    0.18
  -4  -4  -5    6.41    0.19
   4  -4   5    6.40    0.18
  -4   4  -5    6.54    0.18
  -4   4  -5    6.57    0.15
   4   4   5    6.33    0.18
   5  -4   5   10.24    0.25
  -5  -4  -5   10.13    0.27
  -5   4  -5   10.21    0.24
  -5   4  -5   10.13    0.22
   5   4   5    9.76    0.25
  -6  -4  -5    5.78    0.20
   6  -4   5    5.54    0.18
  -6   4  -5    5.49    0.17
   6   4   5    5.67    0.19
  -7  -4  -5    1.78    0.12
   7  -4   5    1.93    0.12
   7   4   5    2.01    0.12
  -7   4  -5    1.98    0.11
   8  -4   5    0.26    0.06
  -8  -4  -5    0.15    0.06
   8   4   5    0.29    0.07
  -8   4  -5    0.31    0.06
  -9  -4  -5   -0.05    0.05
   9  -4   5    0.08    0.05
   9   4   5    0.11    0.06
 -10  -5   5   -0.11    0.05
  10  -5  -5    0.02    0.04
  10   5  -5   -0.02    0.04
 -10   5   5    0.01    0.04
  -9  -5   5    0.02    0.06
   9  -5  -5    0.02    0.04
  -9   5   5   -0.02    0.04
   9   5  -5    0.09    0.05
   8  -5  -5    1.55    0.11
  -8  -5   5    1.82    0.13
  -8   5   5    1.72    0.12
   8   5  -5    1.66    0.11
  -7  -5   5    5.92    0.21
   7  -5  -5    6.29    0.20
   7   5  -5    5.70    0.18
  -7   5   5    6.03    0.20
  -6  -5   5    0.79    0.08
   6  -5  -5    0.73    0.08
   6   5  -5    0.84    0.08
  -6   5   5    0.82    0.08
  -5  -5   5    0.89    0.07
   5  -5  -5    0.96    0.06
   5  -5  -5    0.98    0.08
  -5   5   5    1.22    0.08
   5   5  -5    0.99    0.06
   5   5  -5    0.96    0.07
   4  -5  -5    0.03    0.03
   4  -5  -5    0.05    0.02
  -4  -5   5    0.02    0.03
   4   5  -5    0.06    0.03
   4   5  -5    0.09    0.02
  -4   5   5    0.07    0.03
   3  -5  -5    1.38    0.08
  -3  -5   5    1.29    0.07
   3  -5  -5    1.33    0.05
   3   5  -5    1.36    0.06
   3   5  -5    1.36    0.07
  -3   5   5    1.21    0.07
   2  -5  -5    3.90    0.12
  -2  -5   5    3.99    0.10
  -2   5   5    3.88    0.12
   2   5  -5    3.79    0.12
   2   5  -5    3.70    0.11
  -2   5   5    3.92    0.09
  -1  -5   5    4.44    0.10
   1  -5  -5    4.31    0.12
   1   5  -5    4.29    0.13
   1   5  -5    4.52    0.12
  -1   5   5    4.30    0.13
  -1   5   5    4.52    0.11
   0  -5  -5   12.15    0.23
   0  -5   5   12.52    0.25
   0  -5   5   12.68    0.19
   0   5   5   12.26    0.25
   0   5  -5   11.96    0.25
   0   5   5   12.16    0.23
  -1  -5  -5    2.88    0.08
   1  -5   5    2.89    0.10
   1   5   5    2.99    0.11
   1   5   5    2.84    0.09
  -1   5  -5    2.78    0.10
  -2  -5  -5    0.53    0.06
   2  -5   5    0.46    0.05
  -2  -5  -5    0.54    0.03
  -2   5  -5    0.55    0.05
   2   5   5    0.53    0.05
  -3  -5  -5    0.01    0.02
   3  -5   5    0.02    0.03
   3   5   5    0.01    0.02
  -3   5  -5    0.02    0.03
  -3   5  -5    0.02    0.01
  -4  -5  -5    1.75    0.10
   4  -5   5    1.69    0.09
  -4   5  -5    1.69    0.09
   4   5   5    1.55    0.09
  -5  -5  -5    0.13    0.04
   5  -5   5    0.09    0.04
  -5   5  -5    0.07    0.04
   5   5   5    0.10    0.04
  -6  -5  -5    3.78    0.17
   6  -5   5    3.82    0.15
  -6   5  -5    3.97    0.15
   6   5   5    4.02    0.16
   7  -5   5    0.07    0.05
  -7  -5  -5    0.09    0.05
  -7   5  -5    0.09    0.04
   7   5   5    0.04    0.04
   8  -5   5    0.01    0.04
  -8  -5  -5    0.04    0.05
  -8   5  -5    0.10    0.04
   8   5   5    0.02    0.05
  -9  -5  -5    0.10    0.06
   9  -5   5    0.18    0.06
   9   5   5    0.23    0.07
  10  -6  -5    0.63    0.09
 -10  -6   5    0.40    0.10
  10   6  -5    0.73    0.10
 -10   6   5    0.61    0.10
  -9  -6   5    0.40    0.09
   9  -6  -5    0.49    0.08
   9   6  -5    0.71    0.09
  -9   6   5    0.53    0.09
  -8  -6   5    0.95    0.11
   8  -6  -5    0.86    0.10
  -8   6   5    0.79    0.09
   8   6  -5    1.00    0.10
  -7  -6   5   -0.03    0.04
   7  -6  -5    0.01    0.04
   7   6  -5   -0.06    0.04
  -7   6   5   -0.03    0.03
   6  -6  -5    0.08    0.05
  -6  -6   5    0.12    0.05
  -6   6   5    0.10    0.04
   6   6  -5    0.19    0.05
   5  -6  -5   23.97    0.47
  -5  -6   5   24.66    0.47
  -5   6   5   23.96    0.47
   5   6  -5   24.87    0.47
   5   6  -5   22.91    0.44
   4  -6  -5    0.91    0.05
  -4  -6   5    0.88    0.07
   4  -6  -5    0.95    0.07
   4   6  -5    0.96    0.07
   4   6  -5    0.95    0.06
  -4   6   5    0.77    0.07
  -3  -6   5    1.25    0.07
   3  -6  -5    1.26    0.05
   3  -6  -5    1.31    0.08
   3   6  -5    1.27    0.06
   3   6  -5    1.32    0.08
  -3   6   5    1.23    0.07
   2  -6  -5    5.71    0.16
  -2  -6   5    5.98    0.14
  -2   6   5    5.86    0.16
   2   6  -5    5.73    0.16
   2   6  -5    6.01    0.15
  -2   6   5    5.96    0.13
  -1  -6   5    0.09    0.02
   1  -6  -5    0.04    0.03
  -1   6   5    0.10    0.03
  -1   6   5    0.11    0.02
   1   6  -5    0.07    0.03
   1   6  -5    0.09    0.03
   0  -6  -5   14.84    0.28
   0  -6   5   14.97    0.30
   0  -6   5   15.65    0.24
   0   6  -5   14.93    0.30
   0   6   5   15.28    0.31
   0   6   5   14.99    0.28
  -1  -6  -5    2.43    0.08
   1  -6   5    2.31    0.09
   1   6   5    2.34    0.09
   1   6   5    2.47    0.10
  -1   6  -5    2.31    0.10
   2  -6   5    5.92    0.17
  -2  -6  -5    5.83    0.12
  -2  -6  -5    5.84    0.18
  -2   6  -5    5.58    0.16
   2   6   5    5.74    0.16
   3  -6   5    3.07    0.12
  -3  -6  -5    3.11    0.13
  -3   6  -5    3.02    0.12
   3   6   5    3.16    0.12
   4  -6   5    0.08    0.04
  -4  -6  -5    0.08    0.05
   4   6   5    0.10    0.04
  -4   6  -5    0.05    0.03
   5  -6   5   24.17    0.47
  -5  -6  -5   24.23    0.51
   5   6   5   23.44    0.48
  -5   6  -5   24.39    0.48
  -6  -6  -5    2.66    0.14
   6  -6   5    2.52    0.13
  -6   6  -5    2.62    0.13
   6   6   5    2.56    0.13
  -7  -6  -5    0.33    0.07
   7  -6   5    0.34    0.07
  -7   6  -5    0.33    0.06
   7   6   5    0.43    0.08
   8  -6   5   -0.04    0.04
  -8  -6  -5   -0.01    0.04
   8   6   5    0.07    0.05
  -8   6  -5   -0.01    0.04
   9  -6   5    0.12    0.06
  -9  -6  -5    0.04    0.05
   9   6   5    0.09    0.06
  -9  -7   5    0.07    0.07
   9  -7  -5    0.21    0.06
  -9   7   5    0.18    0.06
   9   7  -5    0.27    0.07
  -8  -7   5    0.58    0.09
   8  -7  -5    0.77    0.09
  -8   7   5    0.65    0.09
   8   7  -5    0.61    0.08
  -7  -7   5    7.82    0.26
   7  -7  -5    8.01    0.25
   7   7  -5    8.09    0.24
  -7   7   5    7.93    0.24
   6  -7  -5    1.76    0.11
  -6  -7   5    1.93    0.12
   6   7  -5    2.07    0.11
  -6   7   5    1.77    0.11
  -5  -7   5   26.57    0.51
   5  -7  -5   25.71    0.51
  -5   7   5   26.11    0.50
   5   7  -5   27.28    0.51
   4  -7  -5   50.27    0.77
  -4  -7   5   48.78    0.82
   4  -7  -5   48.32    0.83
  -4   7   5   47.90    0.82
   4   7  -5   48.14    0.83
   4   7  -5   50.12    0.78
  -3  -7   5   -0.01    0.02
   3  -7  -5    0.00    0.03
   3  -7  -5    0.02    0.02
   3   7  -5    0.02    0.03
  -3   7   5   -0.03    0.02
  -3   7   5   -0.03    0.03
   3   7  -5   -0.02    0.02
  -2  -7   5    0.11    0.03
  -2   7   5    0.16    0.04
  -2   7   5    0.17    0.03
  -2   7   5    0.11    0.04
   2   7  -5    0.12    0.04
   2   7  -5    0.13    0.03
  -1  -7   5    1.21    0.05
   1  -7  -5    1.38    0.07
  -1   7   5    1.21    0.06
   1   7  -5    1.13    0.07
  -1   7   5    1.44    0.08
   1   7  -5    1.31    0.07
   0  -7   5    1.99    0.09
   0  -7  -5    2.04    0.08
   0  -7   5    2.09    0.06
   0   7   5    1.99    0.09
   0   7  -5    2.10    0.09
   0   7   5    1.90    0.08
  -1  -7  -5    0.18    0.03
   1  -7   5    0.17    0.04
   1   7   5    0.23    0.04
   1   7   5    0.19    0.04
  -1   7  -5    0.24    0.04
  -2  -7  -5    1.23    0.05
   2  -7   5    1.21    0.08
  -2  -7  -5    1.15    0.08
  -2   7  -5    1.13    0.08
   2   7   5    1.19    0.08
  -3  -7  -5    0.90    0.08
   3  -7   5    1.02    0.08
  -3   7  -5    0.92    0.08
   3   7   5    0.94    0.08
   4  -7   5    1.07    0.08
  -4  -7  -5    1.18    0.10
  -4   7  -5    1.02    0.09
   4   7   5    1.11    0.09
  -5  -7  -5    2.41    0.14
   5  -7   5    2.50    0.12
   5   7   5    2.46    0.13
  -5   7  -5    2.53    0.13
  -6  -7  -5    2.41    0.15
   6  -7   5    2.51    0.13
   6   7   5    2.59    0.14
  -6   7  -5    2.54    0.13
  -7  -7  -5    0.72    0.10
   7  -7   5    0.81    0.09
  -7   7  -5    0.78    0.10
   7   7   5    0.62    0.09
  -8  -7  -5    0.24    0.07
   8  -7   5    0.45    0.08
  -8   7  -5    0.37    0.07
   8   7   5    0.21    0.07
  -9  -8   5    0.33    0.10
   9  -8  -5    0.35    0.07
   9   8  -5    0.33    0.08
  -8  -8   5    1.19    0.13
   8  -8  -5    1.08    0.11
  -8   8   5    1.30    0.11
   8   8  -5    1.18    0.11
   7  -8  -5    0.17    0.06
  -7  -8   5    0.22    0.07
   7   8  -5    0.28    0.06
  -7   8   5    0.24    0.06
  -6  -8   5    2.04    0.12
   6  -8  -5    2.12    0.13
   6   8  -5    2.12    0.12
  -6   8   5    2.10    0.12
  -5  -8   5    1.97    0.11
   5  -8  -5    2.00    0.12
  -5   8   5    2.09    0.11
   5   8  -5    2.01    0.11
   4  -8  -5   20.43    0.42
  -4  -8   5   19.54    0.40
  -4   8   5   19.18    0.40
   4   8  -5   19.98    0.45
  -4   8   5   19.60    0.41
   4   8  -5   19.27    0.41
   3  -8  -5    2.91    0.10
  -3  -8   5    2.94    0.11
   3   8  -5    2.92    0.13
  -3   8   5    2.98    0.13
   3   8  -5    3.20    0.11
  -3   8   5    2.89    0.12
   2  -8  -5    4.78    0.13
  -2  -8   5    5.17    0.14
  -2   8   5    4.82    0.15
  -2   8   5    4.74    0.16
   2   8  -5    4.92    0.17
   2   8  -5    4.81    0.15
   1  -8  -5    1.94    0.09
  -1  -8   5    1.92    0.10
  -1  -8   5    2.06    0.07
  -1   8   5    1.92    0.10
   1   8  -5    2.04    0.09
  -1   8   5    1.93    0.08
   0  -8   5    0.10    0.04
   0  -8  -5    0.03    0.03
   0   8   5    0.04    0.03
   0   8   5    0.01    0.03
   0   8  -5    0.06    0.03
   1  -8   5    0.66    0.07
  -1  -8  -5    0.66    0.05
  -1  -8  -5    0.52    0.06
  -1   8  -5    0.71    0.07
   1   8   5    0.73    0.07
  -2  -8  -5    0.27    0.06
   2  -8   5    0.25    0.05
   2   8   5    0.30    0.05
  -2   8  -5    0.27    0.05
   3  -8   5    1.66    0.10
  -3  -8  -5    1.78    0.11
  -3   8  -5    1.76    0.10
   3   8   5    1.88    0.11
   4  -8   5    2.24    0.12
  -4  -8  -5    2.52    0.14
  -4   8  -5    2.28    0.12
   4   8   5    2.39    0.12
  -5  -8  -5   12.17    0.34
   5  -8   5   12.74    0.31
   5   8   5   12.43    0.32
  -5   8  -5   12.75    0.33
   6  -8   5    0.48    0.07
  -6  -8  -5    0.24    0.07
   6   8   5    0.28    0.06
  -6   8  -5    0.35    0.07
  -7  -8  -5    0.68    0.10
   7  -8   5    0.91    0.10
   7   8   5    0.68    0.10
  -7   8  -5    0.89    0.10
  -8  -8  -5    2.70    0.18
   8  -8   5    2.51    0.15
  -8   8  -5    2.38    0.15
   8   8   5    2.69    0.17
  -8  -9   5    0.25    0.08
   8  -9  -5    0.17    0.06
   8   9  -5    0.18    0.06
   7  -9  -5    0.62    0.09
  -7  -9   5    0.45    0.09
  -7   9   5    0.58    0.12
   7   9  -5    0.50    0.08
  -6  -9   5    0.03    0.04
   6  -9  -5    0.05    0.04
  -6   9   5    0.01    0.04
   6   9  -5    0.06    0.05
   5  -9  -5    1.93    0.12
  -5  -9   5    2.20    0.12
   5   9  -5    2.19    0.13
  -5   9   5    2.36    0.12
  -4  -9   5    1.35    0.09
   4  -9  -5    1.45    0.11
  -4   9   5    1.54    0.10
  -4   9   5    1.41    0.09
   4   9  -5    1.41    0.10
  -3  -9   5    2.55    0.11
   3  -9  -5    2.63    0.10
   3   9  -5    2.54    0.10
   3   9  -5    2.73    0.13
  -3   9   5    2.77    0.13
  -3   9   5    2.51    0.12
   2  -9  -5   -0.02    0.02
  -2  -9   5    0.00    0.03
   2   9  -5    0.04    0.03
   2   9  -5   -0.03    0.03
  -2   9   5    0.01    0.03
  -2   9   5   -0.01    0.03
  -1  -9   5    0.65    0.07
  -1   9   5    0.75    0.07
  -1   9   5    0.65    0.06
  -1   9   5    0.55    0.06
   1   9  -5    0.71    0.07
   0  -9  -5    0.90    0.07
   0  -9   5    0.79    0.08
   0   9  -5    1.00    0.08
   0   9   5    0.90    0.08
   0   9   5    0.88    0.07
   1  -9   5    1.15    0.08
  -1  -9  -5    1.13    0.09
  -1  -9  -5    1.11    0.06
  -1   9  -5    1.24    0.09
   1   9   5    1.11    0.08
  -2  -9  -5    1.54    0.11
   2  -9   5    1.68    0.10
   2   9   5    1.38    0.09
  -2   9  -5    1.64    0.10
  -3  -9  -5    1.99    0.12
   3  -9   5    2.03    0.11
  -3   9  -5    1.83    0.11
   3   9   5    1.83    0.11
  -4  -9  -5   -0.03    0.03
   4  -9   5    0.00    0.03
  -4   9  -5   -0.01    0.04
   4   9   5   -0.09    0.04
  -5  -9  -5    5.86    0.22
   5  -9   5    5.38    0.19
  -5   9  -5    5.47    0.21
   5   9   5    5.49    0.20
   6  -9   5    1.63    0.12
  -6  -9  -5    1.78    0.14
  -6   9  -5    1.55    0.12
   6   9   5    1.49    0.12
  -7  -9  -5    0.04    0.06
   7  -9   5    0.13    0.05
   7   9   5    0.09    0.06
  -7   9  -5    0.09    0.06
  -8 -10   5    0.05    0.07
   8 -10  -5    0.13    0.06
   8  10  -5    0.10    0.06
   7 -10  -5    0.37    0.08
  -7 -10   5    0.31    0.08
   7  10  -5    0.20    0.07
  -6 -10   5    0.35    0.07
   6 -10  -5    0.39    0.08
   6  10  -5    0.43    0.08
  -5 -10   5    2.80    0.14
   5 -10  -5    2.89    0.15
  -5  10   5    2.84    0.14
   5  10  -5    2.92    0.15
   4 -10  -5    3.53    0.16
  -4 -10   5    3.64    0.15
  -4  10   5    3.67    0.15
   4  10  -5    3.58    0.16
  -3  10   5    0.59    0.07
   3  10  -5    0.49    0.07
  -3  10   5    0.46    0.06
   2 -10  -5    2.01    0.10
   2  10  -5    2.14    0.10
  -2  10   5    2.05    0.11
  -2  10   5    1.99    0.11
   2  10  -5    2.15    0.12
   1 -10  -5    2.01    0.10
  -1 -10   5    2.23    0.12
  -1  10   5    1.89    0.11
   1  10  -5    1.86    0.10
  -1  10   5    2.12    0.10
   0 -10  -5    0.42    0.06
   0 -10   5    0.31    0.06
   0  10   5    0.43    0.06
   0  10  -5    0.32    0.06
   0  10   5    0.33    0.06
   1 -10   5    9.69    0.26
  -1 -10  -5    9.58    0.27
  -1  10  -5    9.94    0.27
   1  10   5    9.84    0.26
   2 -10   5    0.02    0.04
  -2 -10  -5   -0.01    0.03
  -2  10  -5    0.02    0.04
   2  10   5    0.00    0.03
  -3 -10  -5    7.20    0.24
   3 -10   5    7.34    0.22
  -3  10  -5    7.38    0.24
   3  10   5    7.09    0.23
   4 -10   5    0.41    0.07
  -4 -10  -5    0.36    0.08
  -4  10  -5    0.46    0.07
   4  10   5    0.42    0.07
   5 -10   5   -0.01    0.04
  -5 -10  -5    0.04    0.05
  -5  10  -5   -0.10    0.04
   5  10   5   -0.05    0.04
  -6 -10  -5    1.54    0.13
   6 -10   5    1.74    0.12
  -6  10  -5    1.67    0.14
   6  10   5    1.45    0.14
  -7 -10  -5    2.00    0.17
   7 -10   5    2.04    0.22
  -7  10  -5    2.30    0.16
   7  10   5    2.05    0.16
  -7 -11   5    0.07    0.06
   7 -11  -5    0.11    0.06
   7  11  -5   -0.03    0.05
   6 -11  -5    0.05    0.05
  -6 -11   5    0.04    0.05
   6  11  -5    0.09    0.06
   5 -11  -5    0.38    0.08
   5  11  -5    0.27    0.07
   4 -11  -5   11.91    0.32
   4  11  -5   12.28    0.33
  -4  11   5   11.70    0.41
   3 -11  -5    9.34    0.27
   3  11  -5    9.64    0.28
  -3  11   5    9.43    0.26
   2 -11  -5    0.26    0.06
   2 -11  -5    0.38    0.06
  -2  11   5    0.19    0.05
   2  11  -5    0.29    0.06
   2  11  -5    0.26    0.05
  -1 -11   5    1.15    0.11
   1 -11  -5    1.11    0.09
   1  11  -5    0.84    0.08
  -1  11   5    1.12    0.08
  -1  11   5    0.90    0.09
   0 -11  -5    1.45    0.10
   0 -11  -5    1.52    0.09
   0 -11   5    1.55    0.11
   0  11  -5    1.45    0.10
   0  11   5    1.37    0.10
   1 -11   5    0.38    0.07
  -1 -11  -5    0.39    0.07
  -1  11  -5    0.43    0.07
   1  11   5    0.53    0.07
  -2 -11  -5    0.06    0.04
   2 -11   5   -0.01    0.04
   2  11   5   -0.03    0.03
  -2  11  -5    0.04    0.04
   3 -11   5    0.12    0.05
  -3 -11  -5    0.19    0.06
   3  11   5    0.18    0.06
  -3  11  -5    0.20    0.06
  -4 -11  -5    0.98    0.11
   4 -11   5    0.73    0.09
  -4  11  -5    0.79    0.10
   4  11   5    1.04    0.11
   5 -11   5    0.24    0.06
  -5 -11  -5    0.12    0.06
  -5  11  -5    0.20    0.07
   5  11   5    0.04    0.05
   6 -11   5   12.68    0.35
  -6 -11  -5   12.59    0.39
  -6  11  -5   13.11    0.38
   6  11   5   13.51    0.38
   6 -12  -5    0.01    0.06
   6  12  -5   -0.07    0.05
   5 -12  -5    0.94    0.11
   5  12  -5    0.79    0.10
   4 -12  -5    0.02    0.05
   4  12  -5   -0.06    0.05
   3 -12  -5    7.36    0.24
   3  12  -5    7.26    0.25
   2 -12  -5    0.31    0.06
  -2 -12   5    0.35    0.08
  -2  12   5    0.34    0.06
   1 -12  -5    2.39    0.12
  -1 -12   5    2.38    0.14
   1  12  -5    2.53    0.13
  -1  12   5    2.35    0.13
  -1  12   5    2.32    0.13
   0 -12   5    1.30    0.12
   0 -12  -5    1.22    0.10
   0  12   5    1.36    0.10
   0  12  -5    1.29    0.10
   1 -12   5    0.25    0.06
  -1 -12  -5    0.22    0.06
  -1  12  -5    0.22    0.06
   1  12   5    0.23    0.06
   2 -12   5    0.06    0.05
  -2 -12  -5    0.09    0.05
   2  12   5    0.03    0.04
  -2  12  -5    0.05    0.04
   3 -12   5    0.08    0.05
  -3 -12  -5   -0.02    0.04
  -3  12  -5    0.06    0.05
   3  12   5   -0.03    0.03
   4 -12   5    0.90    0.10
  -4 -12  -5    0.90    0.11
   4  12   5    0.79    0.10
  -4  12  -5    0.85    0.11
  -5 -12  -5    0.91    0.12
   5 -12   5    0.92    0.11
  -5  12  -5    0.87    0.11
   5  12   5    0.98    0.12
   5 -13  -5    0.16    0.07
   5  13  -5    0.31    0.09
   4 -13  -5    1.04    0.12
   4  13  -5    0.96    0.12
   3 -13  -5    0.42    0.08
   3  13  -5    0.51    0.09
   2 -13  -5    1.39    0.11
  -2 -13   5    1.21    0.12
   1 -13  -5    0.06    0.06
  -1 -13   5   -0.01    0.05
   1  13  -5    0.00    0.03
   0 -13   5   -0.01    0.05
   0 -13  -5    0.02    0.04
   0  13  -5    0.06    0.04
   0  13   5   -0.03    0.03
  -1 -13  -5    0.34    0.07
   1 -13   5    0.27    0.07
   1  13   5    0.23    0.06
  -1  13  -5    0.24    0.06
  -2 -13  -5    2.32    0.15
   2 -13   5    2.11    0.13
   2  13   5    2.30    0.14
  -2  13  -5    2.61    0.15
  -3 -13  -5    2.28    0.15
   3 -13   5    2.28    0.14
   3  13   5    2.42    0.15
  -3  13  -5    2.59    0.16
  -4 -13  -5    0.80    0.11
   4 -13   5    0.71    0.09
   4  13   5    0.68    0.10
  -4  13  -5    0.71    0.10
  -3 -14   5    1.06    0.12
   3 -14  -5    1.24    0.13
  -2 -14   5    0.16    0.07
   2 -14  -5    0.15    0.06
  -1 -14   5    0.92    0.11
   0 -14   5    0.87    0.11
   0  14  -5    0.81    0.10
   1 -14   5    0.01    0.05
   1  14   5    0.04    0.05
  -1  14  -5   -0.01    0.04
  -2 -14  -5    0.53    0.09
   2 -14   5    0.44    0.08
  -2  14  -5    0.50    0.09
   2  14   5    0.49    0.09
 -11   0   6   -0.07    0.04
 -10   0   6    0.20    0.07
  -9   0   6    0.05    0.04
  -8   0   6    1.73    0.12
   8   0  -6    1.51    0.09
   7   0  -6   -0.01    0.02
  -7   0   6    0.06    0.04
   7   0  -6   -0.03    0.03
   6   0  -6    0.22    0.03
  -6   0   6    0.18    0.04
   6   0  -6    0.27    0.04
  -5   0   6    0.02    0.03
   5   0  -6   -0.01    0.01
   5   0  -6   -0.02    0.02
   4   0  -6   76.01    1.14
  -4   0   6   73.09    1.15
   4   0  -6   73.09    1.09
   3   0  -6    0.13    0.02
  -3   0   6    0.00    0.02
   3   0  -6    0.00    0.02
  -2   0   6   21.50    0.37
   2   0  -6   21.98    0.37
  -2   0   6   21.90    0.33
   1   0  -6    0.02    0.01
  -1   0   6    0.04    0.01
  -1   0   6    0.01    0.01
   0   0   6   -0.01    0.01
   0   0   6    0.00    0.01
   0   0  -6   -0.02    0.01
  -1   0  -6   -0.01    0.01
   1   0   6    0.01    0.01
   1   0   6    0.00    0.02
   2   0   6  122.25    1.84
  -2   0  -6  124.10    1.83
  -2   0  -6  124.84    1.82
   3   0   6    0.00    0.02
  -3   0  -6    0.01    0.02
  -3   0  -6    0.02    0.02
  -4   0  -6    3.66    0.10
  -4   0  -6    3.83    0.12
   4   0   6    3.90    0.13
  -5   0  -6   -0.01    0.03
  -5   0  -6   -0.01    0.02
   5   0   6    0.05    0.03
  -6   0  -6   31.44    0.59
   6   0   6   31.62    0.59
  -7   0  -6    0.07    0.05
   7   0   6   -0.01    0.04
  -8   0  -6    3.66    0.17
   8   0   6    3.41    0.16
  -9   0  -6   -0.06    0.05
   9   0   6    0.02    0.04
 -11  -1   6    0.00    0.06
 -11   1   6   -0.03    0.06
 -10  -1   6    0.88    0.11
 -10   1   6    0.93    0.11
  -9  -1   6    4.75    0.20
  -9   1   6    4.76    0.20
  -8  -1   6    0.01    0.04
   8  -1  -6    0.05    0.04
   8   1  -6    0.00    0.03
   8   1  -6    0.04    0.05
  -8   1   6    0.10    0.05
   7  -1  -6    3.26    0.12
   7   1  -6    2.89    0.11
   7   1  -6    2.91    0.10
  -7   1   6    2.58    0.13
  -6  -1   6    0.33    0.06
   6  -1  -6    0.34    0.03
   6  -1  -6    0.28    0.04
   6   1  -6    0.32    0.04
   6   1  -6    0.25    0.04
  -6   1   6    0.30    0.05
   5  -1  -6    2.38    0.07
   5  -1  -6    2.36    0.10
  -5  -1   6    2.59    0.11
  -5   1   6    2.34    0.10
   5   1  -6    2.38    0.08
   5   1  -6    2.35    0.09
  -4  -1   6   19.40    0.36
   4  -1  -6   18.99    0.30
   4  -1  -6   18.86    0.35
   4   1  -6   18.79    0.34
   4   1  -6   19.37    0.32
   3  -1  -6    4.66    0.08
   3  -1  -6    4.51    0.12
  -3  -1   6    4.42    0.12
  -3   1   6    4.58    0.13
   3   1  -6    4.67    0.10
   3   1  -6    4.32    0.12
   2  -1  -6    9.75    0.19
  -2  -1   6    9.69    0.17
  -2  -1   6    9.60    0.19
   2   1  -6    9.81    0.19
  -2   1   6    9.83    0.20
  -2   1   6    9.92    0.15
  -1  -1   6    0.46    0.03
  -1  -1   6    0.46    0.03
   1  -1  -6    0.54    0.04
  -1   1   6    0.49    0.02
   1   1  -6    0.47    0.04
  -1   1   6    0.50    0.04
   0  -1  -6   15.66    0.26
   0  -1   6   14.92    0.26
   0  -1   6   15.56    0.25
   0   1  -6   14.94    0.27
   0   1   6   15.39    0.27
   0   1   6   15.19    0.25
   1  -1   6   42.66    0.66
  -1  -1  -6   42.11    0.65
   1   1   6   41.28    0.65
   1   1   6   41.72    0.66
  -1   1  -6   42.46    0.64
  -1   1  -6   42.59    0.66
  -2  -1  -6   84.19    1.23
  -2  -1  -6   82.19    1.26
   2  -1   6   81.70    1.26
  -2   1  -6   83.34    1.23
  -2   1  -6   83.09    1.24
   2   1   6   82.38    1.25
   3  -1   6    5.45    0.15
  -3  -1  -6    5.51    0.12
  -3  -1  -6    5.65    0.15
  -3   1  -6    5.44    0.13
  -3   1  -6    5.61    0.13
   3   1   6    5.32    0.15
   4  -1   6    0.87    0.07
  -4  -1  -6    0.75    0.04
  -4  -1  -6    0.73    0.06
  -4   1  -6    0.80    0.05
  -4   1  -6    0.84    0.05
   4   1   6    0.80    0.06
  -5  -1  -6    0.03    0.03
  -5  -1  -6    0.05    0.02
   5  -1   6    0.03    0.03
  -5   1  -6    0.02    0.02
  -5   1  -6    0.07    0.03
   5   1   6    0.10    0.04
  -6  -1  -6   27.70    0.54
   6  -1   6   28.39    0.53
  -6   1  -6   28.13    0.52
   6   1   6   27.55    0.53
  -6   1  -6   27.39    0.48
   7  -1   6    3.22    0.14
  -7  -1  -6    3.16    0.15
   7   1   6    3.27    0.15
  -7   1  -6    3.35    0.15
   8  -1   6    3.46    0.16
  -8  -1  -6    3.62    0.17
   8   1   6    3.72    0.17
  -8   1  -6    4.03    0.17
   9  -1   6    0.27    0.06
  -9  -1  -6    0.32    0.08
   9   1   6    0.34    0.07
  -9   1  -6    0.30    0.09
 -11  -2   6    0.10    0.07
 -11   2   6   -0.02    0.05
 -10  -2   6    0.11    0.06
 -10   2   6    0.16    0.06
   9  -2  -6    3.88    0.16
  -9  -2   6    3.69    0.18
  -9   2   6    3.54    0.17
   8  -2  -6    4.28    0.16
  -8  -2   6    4.70    0.20
  -8   2   6    4.46    0.18
   8   2  -6    4.41    0.15
   7  -2  -6    3.60    0.14
  -7  -2   6    3.60    0.16
  -7   2   6    3.84    0.16
   7   2  -6    3.69    0.13
   7   2  -6    3.73    0.13
   6  -2  -6   43.54    0.74
  -6  -2   6   44.00    0.76
   6  -2  -6   44.63    0.67
   6   2  -6   43.16    0.71
   6   2  -6   43.65    0.72
  -6   2   6   43.24    0.76
   5  -2  -6    4.21    0.09
   5  -2  -6    4.35    0.14
  -5   2   6    4.28    0.14
   5   2  -6    4.28    0.12
   5   2  -6    4.19    0.12
   4  -2  -6    0.16    0.04
   4  -2  -6    0.15    0.01
  -4  -2   6    0.09    0.04
   4   2  -6    0.13    0.03
   4   2  -6    0.18    0.03
  -4   2   6    0.18    0.04
  -3  -2   6    3.11    0.10
   3  -2  -6    3.19    0.10
  -3   2   6    3.16    0.11
   3   2  -6    3.24    0.09
   3   2  -6    3.13    0.10
   2  -2  -6    5.94    0.14
  -2  -2   6    5.96    0.13
   2   2  -6    5.85    0.13
   2   2  -6    5.72    0.14
  -2   2   6    5.68    0.14
  -1  -2   6    5.31    0.11
  -1  -2   6    5.36    0.12
   1  -2  -6    5.34    0.12
   1   2  -6    5.35    0.13
  -1   2   6    5.20    0.13
  -1   2   6    5.17    0.10
   0  -2   6    0.74    0.04
   0  -2  -6    0.62    0.04
   0  -2   6    0.66    0.03
   0   2  -6    0.68    0.04
   0   2   6    0.66    0.03
   0   2   6    0.58    0.04
  -1  -2  -6    7.44    0.14
   1  -2   6    7.35    0.16
   1   2   6    7.49    0.16
  -1   2  -6    7.57    0.13
   1   2   6    7.55    0.17
  -1   2  -6    7.37    0.16
   2  -2   6   66.72    1.03
  -2  -2  -6   66.37    0.99
  -2  -2  -6   65.69    1.04
  -2   2  -6   67.42    1.02
   2   2   6   68.05    1.03
  -2   2  -6   65.95    0.99
  -3  -2  -6    1.11    0.07
  -3  -2  -6    1.17    0.04
   3  -2   6    1.24    0.07
  -3   2  -6    1.19    0.05
   3   2   6    1.16    0.06
  -3   2  -6    1.21    0.06
   4  -2   6    0.28    0.05
  -4  -2  -6    0.26    0.02
  -4  -2  -6    0.32    0.05
  -4   2  -6    0.24    0.04
  -4   2  -6    0.31    0.04
   4   2   6    0.22    0.04
  -5  -2  -6   -0.07    0.03
   5  -2   6    0.02    0.03
   5   2   6    0.01    0.03
  -5   2  -6    0.01    0.03
  -5   2  -6    0.08    0.03
  -6  -2  -6    0.06    0.04
   6  -2   6    0.07    0.04
   6   2   6    0.00    0.04
  -6   2  -6    0.03    0.03
  -6   2  -6    0.04    0.04
  -7  -2  -6    8.85    0.27
   7  -2   6    9.65    0.26
  -7   2  -6    9.45    0.25
   7   2   6    9.11    0.26
  -8  -2  -6    4.80    0.20
   8  -2   6    4.95    0.19
   8   2   6    4.95    0.19
   9  -2   6    0.01    0.04
  -9  -2  -6    0.05    0.05
   9   2   6    0.07    0.05
 -10  -3   6    0.34    0.09
 -10   3   6    0.36    0.08
  -9  -3   6    0.04    0.05
   9  -3  -6    0.04    0.05
  -9   3   6    0.11    0.06
  -8  -3   6    8.60    0.27
   8  -3  -6    8.34    0.24
  -8   3   6    8.90    0.27
   8   3  -6    8.57    0.23
  -7  -3   6    9.41    0.27
   7  -3  -6    9.44    0.25
   7   3  -6    9.37    0.23
  -7   3   6    9.59    0.27
   6  -3  -6    4.82    0.16
  -6  -3   6    5.38    0.18
   6   3  -6    4.98    0.14
  -6   3   6    5.09    0.17
   6   3  -6    5.10    0.15
  -5  -3   6    2.56    0.11
   5  -3  -6    2.69    0.06
   5  -3  -6    2.51    0.11
   5   3  -6    2.59    0.10
  -5   3   6    2.54    0.11
   5   3  -6    2.58    0.09
  -4  -3   6    5.08    0.15
   4  -3  -6    5.66    0.09
   4  -3  -6    4.99    0.15
   4   3  -6    5.37    0.14
   4   3  -6    5.24    0.13
  -4   3   6    5.25    0.15
   3  -3  -6    2.15    0.08
  -3  -3   6    1.96    0.08
   3   3  -6    2.17    0.08
   3   3  -6    2.05    0.08
  -3   3   6    2.20    0.09
   2  -3  -6   34.51    0.56
  -2  -3   6   34.30    0.55
   2   3  -6   34.42    0.56
   2   3  -6   34.11    0.56
  -2   3   6   35.23    0.51
  -2   3   6   34.43    0.57
  -1  -3   6    7.46    0.16
   1  -3  -6    7.19    0.16
  -1  -3   6    7.40    0.14
  -1   3   6    7.20    0.13
   1   3  -6    7.39    0.16
  -1   3   6    7.20    0.17
   0  -3   6    0.27    0.02
   0  -3   6    0.28    0.04
   0  -3  -6    0.25    0.03
   0   3   6    0.25    0.03
   0   3   6    0.26    0.04
   0   3  -6    0.15    0.04
   1  -3   6   39.45    0.63
  -1  -3  -6   39.53    0.60
  -1   3  -6   39.18    0.63
   1   3   6   38.88    0.62
   1   3   6   39.09    0.64
  -2  -3  -6    5.49    0.15
   2  -3   6    5.27    0.14
  -2  -3  -6    5.40    0.10
   2   3   6    5.23    0.13
  -2   3  -6    5.06    0.14
  -2   3  -6    5.11    0.10
   3  -3   6    0.09    0.03
  -3  -3  -6    0.14    0.03
  -3  -3  -6    0.14    0.02
   3   3   6    0.12    0.03
  -3   3  -6    0.10    0.02
  -3   3  -6    0.14    0.03
   4  -3   6    2.59    0.11
  -4   3  -6    2.67    0.10
  -4   3  -6    2.72    0.09
   4   3   6    2.72    0.11
  -5  -3  -6    0.61    0.08
   5  -3   6    0.59    0.07
   5   3   6    0.45    0.06
  -5   3  -6    0.51    0.06
  -5   3  -6    0.54    0.06
   6  -3   6    3.12    0.14
  -6  -3  -6    3.35    0.15
  -6   3  -6    2.95    0.12
  -6   3  -6    3.25    0.13
   6   3   6    3.19    0.14
   7  -3   6    1.30    0.10
  -7  -3  -6    1.62    0.12
  -7   3  -6    1.46    0.09
   7   3   6    1.29    0.10
   8  -3   6    0.51    0.07
  -8  -3  -6    0.46    0.09
   8   3   6    0.46    0.07
  -9  -3  -6    0.11    0.06
   9  -3   6    0.14    0.06
   9   3   6    0.23    0.06
  10  -4  -6   -0.02    0.04
 -10  -4   6    0.07    0.07
 -10   4   6    0.00    0.04
  -9  -4   6    0.05    0.06
   9  -4  -6    0.07    0.05
  -9   4   6    0.07    0.05
   9   4  -6    0.15    0.05
   8  -4  -6    0.09    0.04
  -8  -4   6   -0.01    0.05
  -8   4   6   -0.02    0.05
   8   4  -6    0.05    0.04
  -7  -4   6   18.20    0.42
   7  -4  -6   18.95    0.40
  -7   4   6   18.13    0.41
   7   4  -6   18.19    0.38
   6  -4  -6    0.50    0.06
  -6  -4   6    0.60    0.08
   6   4  -6    0.78    0.06
  -6   4   6    0.51    0.07
   6   4  -6    0.53    0.06
   5  -4  -6    7.12    0.19
  -5  -4   6    7.04    0.20
   5   4  -6    6.70    0.16
  -5   4   6    6.97    0.20
   5   4  -6    6.72    0.18
  -4  -4   6    6.51    0.17
   4  -4  -6    6.89    0.11
  -4   4   6    6.73    0.18
   4   4  -6    6.79    0.17
   4   4  -6    6.75    0.16
   3  -4  -6    1.34    0.07
   3  -4  -6    1.38    0.03
  -3  -4   6    1.40    0.07
   3   4  -6    1.30    0.07
  -3   4   6    1.30    0.07
   3   4  -6    1.33    0.06
  -2  -4   6   25.00    0.41
   2  -4  -6   25.58    0.44
   2   4  -6   24.84    0.43
   2   4  -6   25.47    0.43
  -2   4   6   24.94    0.44
  -2   4   6   24.53    0.38
   1  -4  -6    5.44    0.13
  -1  -4   6    5.47    0.11
  -1  -4   6    5.40    0.14
   1   4  -6    5.60    0.14
  -1   4   6    5.12    0.14
  -1   4   6    5.30    0.11
   0  -4   6    0.69    0.05
   0  -4  -6    0.66    0.04
   0   4  -6    0.60    0.05
   0   4   6    0.77    0.06
   0   4   6    0.72    0.04
   1  -4   6    3.58    0.11
  -1  -4  -6    3.41    0.09
  -1   4  -6    3.60    0.11
   1   4   6    3.68    0.12
   1   4   6    3.60    0.10
   2  -4   6    0.15    0.03
  -2  -4  -6    0.14    0.03
  -2  -4  -6    0.13    0.02
  -2   4  -6    0.14    0.03
  -2   4  -6    0.19    0.01
   2   4   6    0.09    0.03
  -3  -4  -6    4.22    0.14
   3  -4   6    4.25    0.14
  -3   4  -6    4.31    0.13
   3   4   6    3.95    0.13
  -3   4  -6    4.30    0.09
  -4  -4  -6    1.14    0.08
   4  -4   6    1.19    0.08
  -4   4  -6    1.29    0.06
   4   4   6    1.28    0.08
  -4   4  -6    1.14    0.08
   5  -4   6    3.17    0.13
  -5  -4  -6    3.29    0.14
  -5   4  -6    3.16    0.13
   5   4   6    3.20    0.13
   6  -4   6    6.79    0.21
  -6  -4  -6    6.59    0.22
  -6   4  -6    6.52    0.19
   6   4   6    6.49    0.21
   7  -4   6    0.30    0.06
  -7  -4  -6    0.19    0.06
   7   4   6    0.13    0.05
  -7   4  -6    0.18    0.05
   8  -4   6    4.21    0.18
  -8  -4  -6    4.07    0.19
   8   4   6    4.23    0.19
   9  -4   6    0.13    0.06
  -9  -4  -6    0.05    0.06
   9   4   6    0.03    0.06
  10  -5  -6    0.13    0.06
 -10  -5   6    0.17    0.08
 -10   5   6    0.22    0.07
   9  -5  -6    0.08    0.05
  -9  -5   6    0.07    0.07
  -9   5   6    0.06    0.05
   9   5  -6    0.13    0.06
   8  -5  -6    2.52    0.14
  -8  -5   6    2.04    0.14
  -8   5   6    2.47    0.14
   8   5  -6    2.24    0.12
   7  -5  -6   14.07    0.34
  -7  -5   6   13.80    0.35
  -7   5   6   13.74    0.34
   7   5  -6   14.14    0.32
   6  -5  -6   19.11    0.40
  -6  -5   6   18.54    0.41
  -6   5   6   19.41    0.41
   6   5  -6   19.40    0.39
  -5  -5   6    0.03    0.04
   5  -5  -6   -0.01    0.03
   5   5  -6    0.05    0.02
   5   5  -6   -0.01    0.03
  -5   5   6   -0.01    0.03
  -4  -5   6    1.09    0.07
   4  -5  -6    1.11    0.04
  -4   5   6    1.20    0.08
   4   5  -6    1.08    0.07
   4   5  -6    1.18    0.06
   3  -5  -6    3.19    0.07
   3  -5  -6    3.55    0.12
  -3  -5   6    2.94    0.10
  -3   5   6    3.27    0.12
   3   5  -6    3.00    0.10
   3   5  -6    3.15    0.11
   2  -5  -6   13.01    0.26
  -2  -5   6   12.95    0.24
   2   5  -6   12.95    0.26
   2   5  -6   12.96    0.27
  -2   5   6   12.66    0.22
  -2   5   6   13.01    0.27
  -1  -5   6   66.57    1.04
   1  -5  -6   67.12    1.03
  -1  -5   6   66.19    0.99
   1   5  -6   66.52    1.04
  -1   5   6   67.17    1.04
  -1   5   6   65.81    1.00
   0  -5   6   21.25    0.39
   0  -5  -6   21.72    0.37
   0   5   6   21.57    0.37
   0   5  -6   21.24    0.39
   0   5   6   20.89    0.39
  -1  -5  -6    0.05    0.02
   1  -5   6    0.04    0.03
  -1   5  -6    0.08    0.03
   1   5   6    0.07    0.02
   1   5   6    0.05    0.03
  -2  -5  -6    0.77    0.06
  -2  -5  -6    0.90    0.04
  -2   5  -6    0.92    0.06
   2   5   6    0.82    0.06
  -3  -5  -6    1.52    0.09
   3  -5   6    1.58    0.09
   3   5   6    1.57    0.08
  -3   5  -6    1.56    0.09
   4  -5   6    2.20    0.11
  -4  -5  -6    2.03    0.11
   4   5   6    2.27    0.11
  -4   5  -6    2.17    0.10
   5  -5   6    5.39    0.18
  -5  -5  -6    5.46    0.19
   5   5   6    5.73    0.18
  -5   5  -6    5.64    0.18
   6  -5   6    2.02    0.12
  -6  -5  -6    1.76    0.12
  -6   5  -6    1.92    0.11
   6   5   6    1.90    0.12
  -7  -5  -6    0.62    0.09
   7  -5   6    0.86    0.09
   7   5   6    0.84    0.10
  -7   5  -6    0.96    0.09
  -8  -5  -6    0.02    0.05
   8  -5   6    0.00    0.04
  -8   5  -6    0.01    0.04
   8   5   6    0.03    0.05
   9  -5   6    0.45    0.08
  -9  -5  -6    0.39    0.09
   9   5   6    0.51    0.09
 -10  -6   6    0.75    0.12
  10  -6  -6    0.78    0.10
 -10   6   6    0.77    0.10
  -9  -6   6    0.07    0.07
   9  -6  -6    0.20    0.06
  -9   6   6    0.11    0.05
   9   6  -6    0.27    0.07
   8  -6  -6    0.02    0.05
  -8  -6   6    0.00    0.05
  -8   6   6    0.00    0.04
   8   6  -6    0.02    0.04
  -7  -6   6    3.47    0.17
   7  -6  -6    3.73    0.16
   7   6  -6    3.52    0.15
  -7   6   6    3.59    0.16
   6  -6  -6    0.13    0.05
  -6  -6   6    0.22    0.06
  -6   6   6    0.24    0.06
   6   6  -6    0.15    0.04
   5  -6  -6    0.22    0.05
  -5  -6   6    0.20    0.05
   5   6  -6    0.24    0.05
   5   6  -6    0.23    0.04
  -5   6   6    0.15    0.05
   4  -6  -6    4.15    0.15
  -4  -6   6    4.23    0.14
   4   6  -6    4.21    0.14
   4   6  -6    4.16    0.12
  -4   6   6    4.09    0.14
   3  -6  -6    0.02    0.03
  -3  -6   6    0.00    0.02
   3  -6  -6    0.01    0.01
   3   6  -6    0.01    0.02
  -3   6   6    0.03    0.03
   3   6  -6   -0.02    0.02
  -2  -6   6    1.18    0.06
   2  -6  -6    1.04    0.07
  -2   6   6    1.27    0.08
   2   6  -6    1.11    0.07
   2   6  -6    1.26    0.07
  -2   6   6    1.07    0.05
  -1  -6   6   50.42    0.76
   1  -6  -6   50.23    0.80
  -1  -6   6   50.78    0.82
   1   6  -6   50.62    0.81
  -1   6   6   49.01    0.78
  -1   6   6   50.61    0.82
   0  -6   6    0.87    0.06
   0  -6  -6    0.68    0.05
   0   6   6    0.73    0.05
   0   6  -6    0.84    0.06
   0   6   6    0.76    0.06
  -1  -6  -6   17.23    0.30
   1  -6   6   16.45    0.34
  -1   6  -6   17.34    0.34
   1   6   6   16.72    0.35
   1   6   6   17.19    0.32
  -2  -6  -6    2.70    0.12
  -2  -6  -6    2.73    0.07
   2  -6   6    2.66    0.11
   2   6   6    2.60    0.10
  -2   6  -6    2.76    0.11
  -3  -6  -6    7.16    0.21
   3  -6   6    7.38    0.20
  -3   6  -6    7.55    0.21
   3   6   6    7.26    0.19
  -4  -6  -6    0.09    0.05
   4  -6   6    0.17    0.05
  -4   6  -6    0.15    0.04
   4   6   6    0.19    0.05
  -5  -6  -6    2.43    0.13
   5  -6   6    2.04    0.11
  -5   6  -6    2.31    0.12
   5   6   6    2.32    0.12
   6  -6   6    1.53    0.11
  -6  -6  -6    2.08    0.13
   6   6   6    1.76    0.11
  -6   6  -6    1.68    0.11
  -7  -6  -6    0.40    0.08
   7  -6   6    0.51    0.08
  -7   6  -6    0.27    0.06
   7   6   6    0.42    0.07
  -8  -6  -6    5.51    0.23
   8  -6   6    5.31    0.21
  -8   6  -6    5.27    0.20
   8   6   6    5.44    0.22
  -9  -6  -6    1.68    0.16
   9  -6   6    1.98    0.14
   9   6   6    1.69    0.15
   9  -7  -6    0.02    0.05
  -9  -7   6    0.20    0.08
  -9   7   6    0.02    0.04
   9   7  -6    0.07    0.05
   8  -7  -6    0.19    0.06
  -8  -7   6    0.12    0.06
  -8   7   6    0.08    0.05
   8   7  -6    0.12    0.05
   7  -7  -6    7.87    0.25
  -7  -7   6    7.72    0.25
  -7   7   6    7.45    0.24
   7   7  -6    7.45    0.23
   6  -7  -6    0.37    0.07
  -6  -7   6    0.47    0.08
  -6   7   6    0.46    0.07
   6   7  -6    0.45    0.07
   5  -7  -6    1.51    0.10
  -5  -7   6    1.44    0.10
  -5   7   6    1.59    0.10
   5   7  -6    1.55    0.10
   4  -7  -6    0.65    0.08
  -4  -7   6    0.64    0.07
  -4   7   6    0.55    0.07
   4   7  -6    0.74    0.08
   4   7  -6    0.58    0.06
   3  -7  -6    0.08    0.02
  -3  -7   6    0.09    0.03
   3  -7  -6    0.11    0.04
   3   7  -6    0.00    0.03
  -3   7   6    0.08    0.04
   3   7  -6    0.08    0.03
   2  -7  -6    9.65    0.23
  -2  -7   6   10.01    0.20
   2   7  -6    9.65    0.24
   2   7  -6    9.85    0.23
  -2   7   6    9.70    0.20
  -2   7   6    9.63    0.23
   1  -7  -6    0.02    0.02
  -1  -7   6    0.00    0.02
  -1  -7   6   -0.01    0.01
  -1   7   6    0.00    0.03
  -1   7   6    0.01    0.02
   1   7  -6    0.02    0.03
   0  -7   6    2.71    0.11
   0  -7  -6    2.67    0.09
   0   7   6    2.60    0.11
   0   7   6    2.56    0.09
   0   7  -6    2.62    0.11
   1  -7   6    7.40    0.20
  -1  -7  -6    7.51    0.16
   1   7   6    7.40    0.20
  -1   7  -6    7.28    0.20
   1   7   6    7.39    0.19
  -2  -7  -6   -0.01    0.03
   2  -7   6    0.03    0.03
  -2   7  -6    0.01    0.03
   2   7   6    0.06    0.03
   3  -7   6    1.56    0.09
  -3  -7  -6    1.43    0.10
  -3   7  -6    1.78    0.10
   3   7   6    1.57    0.09
  -4  -7  -6    5.66    0.20
   4  -7   6    5.88    0.19
   4   7   6    5.58    0.19
  -4   7  -6    5.77    0.19
  -5  -7  -6    0.71    0.09
   5  -7   6    0.60    0.08
  -5   7  -6    0.86    0.09
   5   7   6    0.70    0.08
  -6  -7  -6    2.52    0.15
   6  -7   6    2.51    0.14
   6   7   6    2.73    0.14
  -6   7  -6    2.51    0.13
   7  -7   6    5.56    0.21
  -7  -7  -6    5.66    0.23
  -7   7  -6    5.35    0.20
   7   7   6    5.76    0.22
   8  -7   6    0.10    0.05
  -8  -7  -6    0.07    0.05
  -8   7  -6    0.08    0.05
   8   7   6    0.09    0.07
   9  -8  -6    0.47    0.09
  -9  -8   6    0.26    0.08
   9   8  -6    0.30    0.08
   8  -8  -6    0.53    0.09
  -8  -8   6    0.57    0.09
   8   8  -6    0.56    0.09
  -8   8   6    0.63    0.09
   7  -8  -6    0.60    0.08
  -7  -8   6    0.65    0.09
   7   8  -6    0.59    0.08
  -7   8   6    0.75    0.09
  -6  -8   6    3.69    0.16
   6  -8  -6    3.89    0.17
   6   8  -6    3.64    0.16
  -6   8   6    3.86    0.16
  -5  -8   6    5.97    0.19
   5  -8  -6    6.19    0.21
  -5   8   6    6.08    0.20
   5   8  -6    5.88    0.20
  -4  -8   6    1.67    0.10
   4  -8  -6    1.40    0.10
   4   8  -6    1.82    0.11
  -4   8   6    1.67    0.10
   4   8  -6    1.69    0.08
   3  -8  -6    3.94    0.15
   3  -8  -6    3.98    0.11
  -3  -8   6    3.98    0.13
  -3   8   6    4.01    0.15
   3   8  -6    3.73    0.13
   3   8  -6    3.91    0.15
   2  -8  -6    3.43    0.13
  -2  -8   6    3.54    0.11
   2   8  -6    3.53    0.12
  -2   8   6    3.36    0.11
  -2   8   6    3.39    0.13
   2   8  -6    3.55    0.14
  -1  -8   6    0.13    0.04
   1  -8  -6    0.18    0.04
  -1   8   6    0.18    0.04
   1   8  -6    0.11    0.04
  -1   8   6    0.16    0.03
   0  -8   6    0.16    0.04
   0  -8  -6    0.13    0.03
   0   8  -6    0.08    0.03
   0   8   6    0.09    0.03
   0   8   6    0.10    0.03
   1  -8   6    0.76    0.08
  -1  -8  -6    0.66    0.05
   1   8   6    0.78    0.07
   1   8   6    0.59    0.07
  -1   8  -6    0.54    0.07
  -2  -8  -6    0.08    0.04
   2  -8   6    0.10    0.04
  -2   8  -6    0.05    0.04
   2   8   6    0.05    0.03
  -3  -8  -6   15.55    0.37
   3  -8   6   14.97    0.34
  -3   8  -6   15.71    0.36
   3   8   6   15.45    0.34
  -4  -8  -6    0.16    0.06
   4  -8   6    0.18    0.05
  -4   8  -6    0.14    0.05
   4   8   6    0.08    0.04
   5  -8   6   16.70    0.39
  -5  -8  -6   16.70    0.42
  -5   8  -6   17.14    0.40
   5   8   6   17.13    0.40
  -6  -8  -6    0.26    0.07
   6  -8   6    0.33    0.07
   6   8   6    0.33    0.07
  -6   8  -6    0.29    0.07
  -7  -8  -6    0.37    0.08
   7  -8   6    0.50    0.08
  -7   8  -6    0.39    0.08
   7   8   6    0.46    0.08
  -8  -8  -6    7.29    0.29
   8  -8   6    7.27    0.25
  -8   8  -6    7.78    0.27
   8   8   6    7.46    0.28
  -8  -9   6    0.01    0.06
   8  -9  -6    0.06    0.05
   8   9  -6    0.06    0.05
  -7  -9   6    0.16    0.06
   7  -9  -6    0.26    0.06
  -7   9   6    0.23    0.06
   7   9  -6    0.04    0.05
   6  -9  -6    0.01    0.05
  -6  -9   6    0.02    0.05
  -6   9   6    0.02    0.04
   6   9  -6   -0.03    0.04
   5  -9  -6    9.47    0.28
  -5  -9   6    9.51    0.26
  -5   9   6    9.37    0.26
   5   9  -6    9.13    0.27
   4  -9  -6    0.23    0.06
  -4  -9   6    0.24    0.05
  -4   9   6    0.22    0.05
   4   9  -6    0.33    0.06
  -3  -9   6    0.05    0.04
   3  -9  -6    0.04    0.04
   3   9  -6    0.06    0.04
   3   9  -6    0.08    0.03
  -3   9   6    0.12    0.04
   2  -9  -6    1.70    0.08
   2  -9  -6    1.77    0.10
   2   9  -6    1.63    0.09
  -2   9   6    1.72    0.10
   2   9  -6    1.69    0.11
  -1  -9   6    0.01    0.04
   1  -9  -6    0.00    0.03
   1   9  -6   -0.02    0.03
  -1   9   6    0.01    0.03
  -1   9   6    0.03    0.03
   0  -9   6    6.22    0.19
   0  -9  -6    5.92    0.16
   0   9   6    5.81    0.17
   0   9   6    5.49    0.18
   0   9  -6    5.95    0.19
  -1  -9  -6   12.62    0.32
   1  -9   6   12.51    0.30
  -1  -9  -6   12.56    0.28
   1   9   6   12.73    0.29
  -1   9  -6   12.87    0.31
  -2  -9  -6   -0.01    0.03
   2  -9   6    0.02    0.04
  -2   9  -6   -0.09    0.02
   2   9   6   -0.06    0.03
  -3  -9  -6    1.43    0.11
   3  -9   6    1.53    0.11
   3   9   6    1.20    0.10
  -3   9  -6    1.38    0.10
  -4  -9  -6    6.39    0.23
   4  -9   6    6.02    0.21
   4   9   6    6.48    0.21
  -4   9  -6    6.16    0.22
  -5  -9  -6    4.23    0.20
   5  -9   6    3.79    0.16
  -5   9  -6    4.09    0.18
   5   9   6    3.97    0.17
   6  -9   6    0.01    0.05
  -6  -9  -6    0.11    0.06
   6   9   6    0.05    0.05
  -6   9  -6    0.14    0.06
  -7  -9  -6    3.98    0.22
   7  -9   6    3.57    0.18
  -7   9  -6    3.89    0.19
   7   9   6    3.63    0.19
  -8 -10   6    0.91    0.12
   8 -10  -6    0.90    0.11
   8  10  -6    0.83    0.12
   7 -10  -6    2.80    0.16
  -7 -10   6    2.90    0.16
   7  10  -6    2.47    0.16
  -6 -10   6   -0.04    0.04
   6 -10  -6   -0.01    0.05
  -6  10   6    0.06    0.04
   6  10  -6    0.02    0.04
  -5 -10   6    0.55    0.08
   5 -10  -6    0.61    0.09
   5  10  -6    0.35    0.07
  -5  10   6    0.56    0.08
   4 -10  -6    1.18    0.11
  -4  10   6    1.05    0.09
   4  10  -6    1.34    0.12
   3 -10  -6    0.17    0.05
   3  10  -6    0.23    0.04
  -3  10   6    0.16    0.05
   3  10  -6    0.14    0.05
   2 -10  -6    0.01    0.03
  -2 -10   6    0.06    0.04
   2 -10  -6   -0.01    0.03
   2  10  -6   -0.05    0.04
  -2  10   6    0.01    0.03
   2  10  -6    0.01    0.03
   1 -10  -6    0.79    0.08
  -1 -10   6    0.83    0.09
   1  10  -6    0.73    0.07
  -1  10   6    1.02    0.08
  -1  10   6    0.91    0.09
   0 -10  -6   -0.03    0.03
   0 -10   6   -0.03    0.03
   0  10  -6    0.03    0.03
   0  10   6    0.03    0.03
   0  10   6   -0.02    0.03
  -1 -10  -6    0.05    0.05
   1 -10   6    0.11    0.05
   1  10   6    0.04    0.04
  -1  10  -6    0.10    0.05
  -2 -10  -6   11.38    0.31
   2 -10   6   11.91    0.31
  -2  10  -6   11.66    0.31
   2  10   6   11.97    0.30
  -3 -10  -6    0.14    0.05
   3 -10   6    0.16    0.06
  -3  10  -6    0.26    0.06
   3  10   6    0.20    0.05
   4 -10   6    0.13    0.05
  -4 -10  -6    0.07    0.05
  -4  10  -6    0.11    0.05
   4  10   6    0.15    0.06
   5 -10   6    0.39    0.07
  -5 -10  -6    0.42    0.08
  -5  10  -6    0.30    0.07
   5  10   6    0.43    0.08
   6 -10   6    6.20    0.23
  -6 -10  -6    5.86    0.25
   6  10   6    6.23    0.24
  -6  10  -6    5.89    0.24
  -7 -10  -6    0.24    0.09
   7 -10   6    0.25    0.07
  -7  10  -6    0.23    0.08
   7  10   6    0.29    0.08
   7 -11  -6    1.11    0.12
  -7 -11   6    1.02    0.16
   7  11  -6    1.16    0.13
   6 -11  -6   -0.03    0.04
   6  11  -6    0.05    0.06
   5 -11  -6    0.45    0.08
   5  11  -6    0.64    0.10
   4 -11  -6    1.33    0.11
   4  11  -6    1.14    0.12
  -4  11   6    1.35    0.10
   3 -11  -6    2.18    0.13
   3  11  -6    2.51    0.15
  -3  11   6    2.35    0.13
  -2 -11   6    0.07    0.05
   2 -11  -6    0.06    0.04
   2  11  -6    0.01    0.04
  -2  11   6    0.06    0.04
  -1 -11   6    1.25    0.11
   1 -11  -6    1.29    0.09
  -1  11   6    1.31    0.09
   1  11  -6    1.18    0.09
  -1  11   6    1.35    0.10
   0 -11   6    0.98    0.10
   0  11   6    1.14    0.09
   0  11  -6    1.11    0.09
   0  11   6    1.06    0.09
  -1 -11  -6    4.90    0.19
   1 -11   6    4.53    0.18
   1  11   6    4.63    0.17
  -1  11  -6    4.89    0.19
   2 -11   6    2.57    0.14
  -2 -11  -6    2.62    0.15
   2  11   6    2.30    0.13
  -2  11  -6    2.44    0.13
  -3 -11  -6    0.03    0.05
   3 -11   6   -0.10    0.03
  -3  11  -6   -0.02    0.04
   3  11   6    0.05    0.05
  -4 -11  -6   -0.02    0.05
   4 -11   6   -0.02    0.04
  -4  11  -6    0.04    0.05
   4  11   6   -0.02    0.05
   5 -11   6    0.11    0.05
  -5 -11  -6    0.18    0.07
  -5  11  -6    0.06    0.06
   5  11   6    0.15    0.06
   6 -11   6   -0.01    0.05
  -6 -11  -6    0.02    0.06
   6  11   6   -0.03    0.05
  -6  11  -6    0.04    0.07
   6 -12  -6    1.94    0.15
   6  12  -6    2.17    0.15
   5 -12  -6    4.60    0.21
   5  12  -6    4.81    0.21
   4 -12  -6    0.51    0.09
   4  12  -6    0.54    0.09
   3 -12  -6    8.85    0.27
   3  12  -6    8.92    0.29
  -3  12   6    9.43    0.28
   2 -12  -6    0.53    0.08
  -2 -12   6    0.45    0.08
  -2  12   6    0.35    0.06
   2  12  -6    0.66    0.10
  -1 -12   6    1.80    0.13
   1 -12  -6    2.06    0.11
  -1  12   6    2.05    0.12
   1  12  -6    1.91    0.12
   0 -12  -6    0.73    0.09
   0 -12   6    0.82    0.10
   0  12  -6    0.72    0.09
   0  12   6    0.76    0.09
   1 -12   6    0.52    0.08
  -1 -12  -6    0.48    0.08
   1  12   6    0.44    0.07
  -1  12  -6    0.41    0.07
  -2 -12  -6    0.10    0.05
   2 -12   6    0.03    0.04
  -2  12  -6    0.15    0.05
   2  12   6    0.05    0.04
   3 -12   6    0.99    0.11
  -3 -12  -6    0.88    0.11
   3  12   6    0.83    0.10
  -3  12  -6    1.07    0.12
   4 -12   6    0.35    0.08
  -4 -12  -6    0.31    0.07
  -4  12  -6    0.52    0.09
   4  12   6    0.23    0.07
  -5 -12  -6    0.47    0.10
   5 -12   6    0.40    0.08
  -5  12  -6    0.16    0.07
   5  12   6    0.28    0.08
   5 -13  -6   -0.01    0.06
   5  13  -6   -0.03    0.05
   4 -13  -6    0.05    0.06
   4  13  -6    0.07    0.06
   3 -13  -6    2.23    0.14
  -3 -13   6    2.54    0.16
   2 -13  -6    5.26    0.20
  -2 -13   6    4.99    0.21
  -1 -13   6    1.51    0.13
   1 -13  -6    1.18    0.12
   1  13  -6    1.47    0.11
   0 -13   6    0.16    0.06
   0 -13  -6    0.14    0.05
   0  13  -6    0.15    0.05
   1 -13   6    0.61    0.09
  -1 -13  -6    0.49    0.08
   1  13   6    0.86    0.10
  -1  13  -6    0.66    0.09
   2 -13   6    1.07    0.12
  -2 -13  -6    0.97    0.11
  -2  13  -6    0.89    0.11
   2  13   6    1.00    0.11
  -3 -13  -6    0.05    0.05
   3 -13   6    0.04    0.06
  -3  13  -6   -0.07    0.03
   3  13   6    0.05    0.05
  -4 -13  -6    1.62    0.14
   4 -13   6    1.69    0.14
   4  13   6    1.69    0.14
  -4  13  -6    1.62    0.15
  -3 -14   6    2.24    0.16
   3 -14  -6    2.15    0.14
  -2 -14   6    0.00    0.05
  -1 -14   6    0.05    0.06
   0 -14   6    0.47    0.09
   0  14  -6    0.36    0.07
  -1 -14  -6    0.04    0.05
   1 -14   6    0.08    0.06
  -1  14  -6    0.12    0.05
   2 -14   6    0.67    0.10
  -2 -14  -6    0.74    0.11
  -2  14  -6    0.71    0.10
   2  14   6    0.78    0.10
 -11   0   7    0.40    0.09
 -10   0   7    0.01    0.05
  -9   0   7    2.51    0.15
   8   0  -7    0.01    0.03
  -8   0   7    0.00    0.05
   7   0  -7    0.22    0.05
  -7   0   7    0.26    0.06
   6   0  -7    0.04    0.02
   6   0  -7    0.01    0.03
  -6   0   7    0.04    0.04
   5   0  -7   12.93    0.26
  -5   0   7   11.98    0.28
   5   0  -7   12.51    0.22
   4   0  -7   -0.02    0.01
   4   0  -7    0.02    0.03
  -4   0   7   -0.01    0.02
  -3   0   7    1.88    0.05
   3   0  -7    1.67    0.07
  -3   0   7    1.76    0.08
  -2   0   7   -0.03    0.01
  -2   0   7   -0.02    0.02
   2   0  -7   -0.05    0.02
  -1   0   7   29.32    0.47
  -1   0   7   28.90    0.45
   1   0  -7   29.84    0.48
   0   0   7    0.00    0.02
   0   0   7    0.04    0.02
   0   0  -7    0.02    0.02
   1   0   7   93.99    1.42
   1   0   7   94.18    1.41
  -1   0  -7   96.46    1.41
  -2   0  -7    0.02    0.02
   2   0   7   -0.01    0.02
  -2   0  -7    0.00    0.02
   3   0   7   19.76    0.37
  -3   0  -7   20.14    0.34
  -3   0  -7   19.90    0.36
  -4   0  -7   -0.04    0.02
   4   0   7    0.00    0.03
  -4   0  -7    0.01    0.02
  -5   0  -7   30.88    0.51
  -5   0  -7   30.37    0.55
   5   0   7   29.86    0.56
   6   0   7    0.01    0.04
  -6   0  -7    0.03    0.04
   7   0   7    0.01    0.05
  -7   0  -7    0.10    0.04
   8   0   7   -0.05    0.04
  -8   0  -7    0.02    0.05
  -9   0  -7    0.75    0.10
   9   0   7    0.73    0.10
 -11  -1   7    0.04    0.06
 -11   1   7   -0.01    0.06
 -10  -1   7    0.67    0.10
 -10   1   7    0.87    0.12
   9  -1  -7    0.86    0.09
  -9  -1   7    0.80    0.10
  -9   1   7    0.70    0.10
  -8  -1   7    0.04    0.05
   8  -1  -7    0.01    0.03
  -8   1   7    0.12    0.05
   8   1  -7    0.07    0.03
   7  -1  -7    0.32    0.05
  -7  -1   7    0.21    0.06
  -7   1   7    0.30    0.06
   7   1  -7    0.31    0.05
   7   1  -7    0.35    0.04
   6  -1  -7    1.85    0.10
   6  -1  -7    1.98    0.07
  -6  -1   7    2.11    0.11
   6   1  -7    2.02    0.08
  -6   1   7    1.95    0.11
   6   1  -7    1.99    0.09
  -5  -1   7    0.01    0.03
   5  -1  -7    0.07    0.03
   5  -1  -7    0.01    0.01
  -5   1   7   -0.01    0.03
   5   1  -7    0.03    0.02
   5   1  -7    0.03    0.03
   4  -1  -7    1.23    0.04
  -4  -1   7    1.19    0.07
   4  -1  -7    1.18    0.07
   4   1  -7    1.21    0.06
  -4   1   7    1.20    0.08
   4   1  -7    1.21    0.05
  -3  -1   7   26.05    0.45
   3  -1  -7   26.11    0.45
  -3   1   7   27.62    0.39
  -3   1   7   26.69    0.46
   3   1  -7   26.47    0.42
   3   1  -7   26.27    0.45
   2  -1  -7    9.02    0.19
  -2  -1   7    9.06    0.17
  -2  -1   7    8.85    0.18
  -2   1   7    9.01    0.15
  -2   1   7    9.28    0.19
   2   1  -7    9.21    0.19
  -1  -1   7    3.69    0.09
  -1  -1   7    3.85    0.09
   1  -1  -7    3.81    0.10
   1   1  -7    3.74    0.10
  -1   1   7    3.87    0.08
  -1   1   7    3.82    0.10
   0  -1   7    1.00    0.05
   0  -1   7    0.94    0.04
   0  -1  -7    0.96    0.05
   0   1   7    1.00    0.04
   0   1   7    0.95    0.05
   0   1  -7    1.07    0.06
  -1  -1  -7   31.73    0.50
   1  -1   7   31.15    0.52
   1  -1   7   32.15    0.50
   1   1   7   31.58    0.52
  -1   1  -7   31.87    0.52
   1   1   7   31.84    0.51
  -2  -1  -7    1.80    0.06
   2  -1   7    1.72    0.08
  -2  -1  -7    1.73    0.07
  -2   1  -7    1.74    0.07
   2   1   7    1.73    0.07
  -2   1  -7    1.81    0.06
   3  -1   7    0.10    0.03
  -3  -1  -7    0.12    0.03
  -3  -1  -7    0.10    0.02
  -3   1  -7    0.15    0.03
  -3   1  -7    0.11    0.02
   3   1   7    0.10    0.03
   4  -1   7    1.69    0.09
  -4  -1  -7    1.64    0.09
  -4  -1  -7    1.67    0.06
   4   1   7    1.84    0.09
  -4   1  -7    1.80    0.08
  -4   1  -7    1.68    0.07
  -5  -1  -7   11.88    0.28
   5  -1   7   12.19    0.28
  -5   1  -7   11.91    0.25
  -5   1  -7   11.64    0.26
   5   1   7   11.40    0.28
  -6  -1  -7   19.40    0.42
   6  -1   7   20.43    0.42
  -6   1  -7   20.29    0.37
  -6   1  -7   18.97    0.40
   6   1   7   19.75    0.42
   7  -1   7   15.06    0.36
  -7  -1  -7   14.71    0.36
   7   1   7   14.89    0.36
  -7   1  -7   15.30    0.35
  -8  -1  -7    0.00    0.04
   8  -1   7    0.03    0.04
  -8   1  -7    0.00    0.04
   8   1   7    0.00    0.04
  -9  -1  -7    0.20    0.07
   9  -1   7    0.36    0.08
   9   1   7    0.28    0.06
 -11  -2   7    0.22    0.08
 -11   2   7    0.17    0.07
 -10  -2   7    0.58    0.10
 -10   2   7    0.47    0.09
   9  -2  -7    1.65    0.11
  -9  -2   7    1.47    0.12
  -9   2   7    1.44    0.12
  -8  -2   7    1.33    0.11
   8  -2  -7    1.24    0.09
  -8   2   7    1.35    0.11
   8   2  -7    1.32    0.09
   7  -2  -7    6.65    0.20
  -7  -2   7    7.06    0.22
  -7   2   7    6.77    0.22
   7   2  -7    6.68    0.18
   7   2  -7    6.55    0.17
   6  -2  -7    1.25    0.08
  -6  -2   7    1.16    0.09
   6   2  -7    1.27    0.07
   6   2  -7    1.28    0.07
  -6   2   7    1.27    0.10
  -5  -2   7    9.60    0.24
   5  -2  -7    9.83    0.23
   5  -2  -7    9.92    0.16
   5   2  -7    9.67    0.21
  -5   2   7    9.58    0.24
   5   2  -7    9.56    0.20
   4  -2  -7    6.54    0.17
  -4  -2   7    6.77    0.17
   4   2  -7    6.69    0.16
   4   2  -7    6.63    0.15
   3  -2  -7   92.66    1.41
  -3  -2   7   92.52    1.40
   3   2  -7   94.57    1.41
  -3   2   7   91.83    1.42
   3   2  -7   93.30    1.38
   2  -2  -7    0.56    0.05
  -2  -2   7    0.49    0.04
  -2  -2   7    0.48    0.04
  -2   2   7    0.55    0.02
   2   2  -7    0.47    0.04
  -2   2   7    0.53    0.05
   1  -2  -7   33.05    0.53
  -1  -2   7   32.55    0.51
  -1  -2   7   32.96    0.53
   1   2  -7   32.80    0.54
  -1   2   7   33.39    0.50
  -1   2   7   33.68    0.54
   0  -2   7   57.48    0.87
   0  -2   7   57.17    0.90
   0  -2  -7   59.60    0.90
   0   2  -7   59.97    0.91
   0   2   7   58.47    0.91
   0   2   7   59.61    0.88
  -1  -2  -7   33.59    0.52
   1  -2   7   33.40    0.55
   1   2   7   33.05    0.55
  -1   2  -7   33.46    0.51
  -1   2  -7   33.35    0.55
   1   2   7   33.05    0.54
  -2  -2  -7   28.02    0.50
   2  -2   7   28.99    0.49
  -2  -2  -7   28.59    0.45
  -2   2  -7   28.39    0.45
  -2   2  -7   29.45    0.49
   2   2   7   28.56    0.49
  -3  -2  -7    4.96    0.11
  -3  -2  -7    4.92    0.15
   3  -2   7    4.99    0.15
   3   2   7    4.87    0.14
  -3   2  -7    4.82    0.12
  -3   2  -7    5.19    0.14
  -4  -2  -7    4.95    0.11
  -4  -2  -7    5.00    0.16
   4  -2   7    4.84    0.15
   4   2   7    4.90    0.15
  -4   2  -7    4.84    0.13
  -4   2  -7    5.01    0.14
  -5  -2  -7   30.33    0.57
   5  -2   7   30.24    0.56
  -5   2  -7   30.06    0.53
  -5   2  -7   31.12    0.54
   5   2   7   31.08    0.57
  -6  -2  -7    0.20    0.05
   6  -2   7    0.04    0.04
   6   2   7    0.18    0.05
  -6   2  -7    0.16    0.04
  -6   2  -7    0.20    0.04
   7  -2   7    4.35    0.17
  -7  -2  -7    4.56    0.18
  -7   2  -7    4.29    0.17
   7   2   7    4.23    0.17
  -8  -2  -7    0.24    0.06
   8  -2   7    0.30    0.07
   8   2   7    0.23    0.06
   9  -2   7    0.30    0.07
  -9  -2  -7    0.25    0.08
   9   2   7    0.19    0.06
 -10  -3   7    0.14    0.07
  10  -3  -7    0.23    0.06
 -10   3   7    0.16    0.06
   9  -3  -7    4.02    0.17
  -9  -3   7    4.04    0.20
  -9   3   7    3.88    0.19
   8  -3  -7    0.62    0.08
  -8  -3   7    0.47    0.08
   8   3  -7    0.62    0.07
  -8   3   7    0.60    0.09
  -7  -3   7    2.28    0.13
   7  -3  -7    2.18    0.12
   7   3  -7    2.20    0.10
   7   3  -7    2.20    0.09
  -7   3   7    2.27    0.12
   6  -3  -7   11.41    0.27
  -6  -3   7   11.91    0.29
  -6   3   7   11.63    0.29
   6   3  -7   11.91    0.25
   6   3  -7   11.76    0.25
   5  -3  -7    5.20    0.16
  -5   3   7    5.08    0.16
   5   3  -7    5.75    0.15
   5   3  -7    5.24    0.14
   4  -3  -7    4.48    0.14
  -4  -3   7    4.57    0.14
  -4   3   7    4.42    0.14
   4   3  -7    4.54    0.13
   4   3  -7    4.65    0.13
  -3  -3   7   21.20    0.38
   3  -3  -7   21.01    0.39
  -3   3   7   21.70    0.40
   3   3  -7   21.45    0.37
   3   3  -7   21.52    0.38
   2  -3  -7    0.20    0.04
  -2  -3   7    0.17    0.03
  -2  -3   7    0.18    0.03
  -2   3   7    0.19    0.04
   2   3  -7    0.15    0.03
  -2   3   7    0.18    0.01
   1  -3  -7    0.19    0.03
  -1  -3   7    0.19    0.03
  -1  -3   7    0.20    0.02
   1   3  -7    0.19    0.03
  -1   3   7    0.15    0.02
  -1   3   7    0.19    0.04
   0  -3   7    0.04    0.01
   0  -3   7    0.00    0.02
   0  -3  -7    0.02    0.02
   0   3  -7    0.03    0.02
   0   3   7    0.02    0.03
   0   3   7    0.01    0.02
   1  -3   7    5.28    0.14
  -1  -3  -7    5.09    0.12
  -1   3  -7    5.22    0.14
   1   3   7    5.16    0.14
  -1   3  -7    5.23    0.09
   1   3   7    5.14    0.13
  -2  -3  -7    2.08    0.09
  -2  -3  -7    1.95    0.06
   2   3   7    2.11    0.08
  -2   3  -7    2.08    0.05
  -2   3  -7    2.07    0.09
  -3  -3  -7   -0.01    0.01
  -3  -3  -7    0.00    0.02
   3  -3   7    0.00    0.02
  -3   3  -7    0.01    0.02
   3   3   7    0.01    0.02
  -3   3  -7    0.03    0.02
   4  -3   7    8.33    0.21
  -4  -3  -7    7.99    0.22
  -4   3  -7    8.21    0.20
   4   3   7    7.99    0.21
  -4   3  -7    8.36    0.18
   5  -3   7    7.45    0.21
  -5  -3  -7    7.90    0.23
   5   3   7    7.39    0.21
  -5   3  -7    7.87    0.19
  -5   3  -7    7.60    0.20
   6  -3   7    0.01    0.04
  -6  -3  -7    0.02    0.04
   6   3   7    0.01    0.04
  -6   3  -7    0.05    0.03
   7  -3   7    1.49    0.11
  -7  -3  -7    1.34    0.11
  -7   3  -7    1.65    0.10
   7   3   7    1.39    0.11
   8  -3   7    0.25    0.06
  -8  -3  -7    0.15    0.06
   8   3   7    0.17    0.06
   9  -3   7    4.18    0.19
  -9  -3  -7    4.04    0.20
   9   3   7    3.73    0.19
  10  -4  -7    0.06    0.05
 -10  -4   7    0.08    0.07
 -10   4   7   -0.02    0.05
  -9  -4   7    0.11    0.06
   9  -4  -7    0.13    0.05
  -9   4   7    0.10    0.06
  -8  -4   7    0.16    0.06
   8  -4  -7    0.21    0.05
   8   4  -7    0.19    0.05
  -8   4   7    0.24    0.06
  -7  -4   7    5.28    0.20
   7  -4  -7    5.09    0.18
   7   4  -7    5.20    0.17
  -7   4   7    5.47    0.19
   6  -4  -7   43.47    0.76
  -6  -4   7   43.09    0.77
  -6   4   7   43.56    0.77
   6   4  -7   44.23    0.73
   6   4  -7   43.92    0.72
   5  -4  -7    1.01    0.07
  -5  -4   7    1.02    0.08
  -5   4   7    1.05    0.08
   5   4  -7    1.14    0.07
   5   4  -7    1.09    0.07
  -4  -4   7    1.82    0.09
   4  -4  -7    1.72    0.09
   4   4  -7    1.71    0.08
   4   4  -7    1.62    0.08
  -4   4   7    1.87    0.10
   3  -4  -7    5.41    0.15
  -3  -4   7    5.61    0.14
  -3   4   7    5.06    0.15
   3   4  -7    5.13    0.14
   3   4  -7    5.29    0.14
   2  -4  -7   22.74    0.40
  -2  -4   7   22.21    0.38
   2   4  -7   22.12    0.40
   2   4  -7   23.07    0.40
  -2   4   7   22.09    0.35
  -2   4   7   22.70    0.41
  -1  -4   7   25.18    0.39
  -1  -4   7   25.34    0.44
   1  -4  -7   25.49    0.43
   1   4  -7   25.11    0.44
  -1   4   7   24.79    0.44
  -1   4   7   25.09    0.40
   0  -4   7    0.15    0.03
   0  -4  -7    0.14    0.03
   0   4   7    0.18    0.04
   0   4  -7    0.15    0.03
   0   4   7    0.14    0.02
  -1  -4  -7    2.32    0.07
   1  -4   7    2.41    0.09
   1   4   7    2.36    0.09
  -1   4  -7    2.07    0.09
   1   4   7    2.44    0.08
  -2  -4  -7    0.27    0.04
  -2  -4  -7    0.29    0.03
   2  -4   7    0.26    0.04
  -2   4  -7    0.36    0.05
   2   4   7    0.30    0.04
  -3  -4  -7    5.21    0.12
   3  -4   7    5.94    0.17
  -3  -4  -7    5.80    0.18
  -3   4  -7    5.91    0.12
  -3   4  -7    5.88    0.17
   3   4   7    5.93    0.16
  -4  -4  -7   10.44    0.27
   4  -4   7   10.31    0.25
  -4   4  -7   10.78    0.25
   4   4   7   10.22    0.25
  -5  -4  -7    3.95    0.16
   5  -4   7    3.76    0.15
  -5   4  -7    3.91    0.14
   5   4   7    3.71    0.14
   6  -4   7    0.02    0.04
  -6  -4  -7    0.00    0.03
   6   4   7    0.03    0.03
  -6   4  -7    0.03    0.04
   7  -4   7    0.31    0.07
  -7  -4  -7    0.24    0.07
  -7   4  -7    0.22    0.05
   7   4   7    0.42    0.07
  -8  -4  -7    0.02    0.04
   8  -4   7    0.06    0.05
   8   4   7    0.02    0.05
  -9  -4  -7    0.54    0.10
   9  -4   7    0.76    0.10
   9   4   7    0.76    0.11
  10  -5  -7    0.47    0.08
 -10  -5   7    0.19    0.08
 -10   5   7    0.29    0.08
   9  -5  -7    2.25    0.14
  -9  -5   7    2.24    0.15
   9   5  -7    2.25    0.13
  -9   5   7    2.22    0.15
  -8  -5   7    0.45    0.09
   8  -5  -7    0.56    0.08
   8   5  -7    0.34    0.06
  -8   5   7    0.36    0.07
   7  -5  -7    8.85    0.26
  -7  -5   7    8.78    0.27
  -7   5   7    8.93    0.26
   7   5  -7    9.01    0.24
   6  -5  -7   52.85    0.91
  -6  -5   7   53.50    0.91
  -6   5   7   52.58    0.91
   6   5  -7   52.89    0.88
   6   5  -7   52.43    0.85
   5  -5  -7    4.67    0.16
  -5  -5   7    4.68    0.16
  -5   5   7    4.76    0.16
   5   5  -7    4.55    0.13
   5   5  -7    4.76    0.15
   4  -5  -7    2.08    0.10
  -4  -5   7    1.94    0.09
   4   5  -7    2.03    0.09
   4   5  -7    2.04    0.08
  -4   5   7    2.04    0.10
  -3  -5   7    6.83    0.17
   3  -5  -7    7.26    0.12
   3  -5  -7    6.97    0.18
   3   5  -7    6.96    0.18
   3   5  -7    6.89    0.17
  -3   5   7    7.09    0.19
   2  -5  -7   56.70    0.90
  -2  -5   7   56.30    0.87
  -2   5   7   57.47    0.85
   2   5  -7   56.24    0.91
   2   5  -7   56.06    0.90
  -2   5   7   57.41    0.92
  -1  -5   7   11.22    0.24
   1  -5  -7   11.42    0.23
  -1  -5   7   11.03    0.19
  -1   5   7   11.33    0.25
   1   5  -7   11.67    0.25
  -1   5   7   11.32    0.21
   0  -5  -7    1.58    0.07
   0  -5   7    1.74    0.08
   0   5  -7    1.61    0.08
   0   5   7    1.70    0.08
   0   5   7    1.61    0.06
   1  -5   7    0.43    0.05
  -1  -5  -7    0.47    0.04
  -1   5  -7    0.37    0.05
   1   5   7    0.38    0.05
   1   5   7    0.38    0.04
  -2  -5  -7    2.50    0.11
   2  -5   7    2.68    0.11
  -2  -5  -7    2.69    0.07
   2   5   7    2.59    0.10
  -2   5  -7    2.70    0.11
   3  -5   7    1.56    0.09
  -3  -5  -7    1.43    0.09
   3   5   7    1.55    0.09
  -3   5  -7    1.63    0.09
   4  -5   7   27.09    0.52
  -4  -5  -7   28.34    0.55
  -4   5  -7   27.85    0.52
   4   5   7   27.76    0.52
  -5  -5  -7    0.09    0.05
   5  -5   7    0.04    0.04
   5   5   7    0.09    0.04
  -5   5  -7    0.15    0.04
  -6  -5  -7    5.44    0.21
   6  -5   7    5.44    0.19
  -6   5  -7    5.62    0.19
   6   5   7    5.49    0.19
   7  -5   7    1.04    0.10
  -7  -5  -7    0.95    0.11
   7   5   7    1.04    0.11
  -7   5  -7    0.84    0.09
   8  -5   7    2.68    0.15
  -8  -5  -7    2.81    0.17
   8   5   7    2.50    0.15
  -9  -5  -7    0.06    0.06
   9  -5   7    0.29    0.07
   9   5   7    0.21    0.07
  10  -6  -7    0.59    0.09
 -10  -6   7    0.28    0.09
 -10   6   7    0.39    0.08
  -9  -6   7    2.21    0.15
   9  -6  -7    2.59    0.15
   9   6  -7    2.66    0.14
  -9   6   7    2.29    0.14
   8  -6  -7    0.23    0.06
  -8  -6   7    0.17    0.07
  -8   6   7    0.22    0.06
   8   6  -7    0.22    0.06
   7  -6  -7   11.55    0.31
  -7  -6   7   11.60    0.32
   7   6  -7   11.69    0.29
  -7   6   7   11.87    0.31
   6  -6  -7    7.37    0.22
  -6  -6   7    6.73    0.22
   6   6  -7    6.82    0.21
  -6   6   7    7.26    0.22
  -5  -6   7    1.76    0.10
   5  -6  -7    1.78    0.10
   5   6  -7    1.77    0.08
  -5   6   7    1.82    0.10
   5   6  -7    1.84    0.10
  -4  -6   7    7.37    0.19
   4  -6  -7    7.20    0.21
   4   6  -7    7.66    0.20
   4   6  -7    7.29    0.18
  -4   6   7    7.79    0.21
  -3  -6   7   12.35    0.25
   3  -6  -7   11.75    0.27
   3  -6  -7   12.43    0.21
   3   6  -7   12.17    0.26
   3   6  -7   12.03    0.27
  -3   6   7   12.18    0.28
  -2  -6   7    2.91    0.09
   2  -6  -7    2.87    0.11
  -2   6   7    3.08    0.12
   2   6  -7    3.10    0.12
   2   6  -7    2.98    0.11
  -2   6   7    3.01    0.08
  -1  -6   7    2.21    0.10
   1  -6  -7    2.22    0.09
  -1  -6   7    2.34    0.06
  -1   6   7    2.38    0.10
  -1   6   7    2.25    0.08
   1   6  -7    2.17    0.10
   0  -6  -7    0.61    0.05
   0  -6   7    0.62    0.06
   0   6  -7    0.56    0.06
   0   6   7    0.48    0.05
   0   6   7    0.61    0.05
  -1  -6  -7    1.19    0.05
   1  -6   7    1.13    0.07
   1   6   7    1.13    0.07
  -1   6  -7    1.08    0.07
   1   6   7    1.08    0.07
  -2  -6  -7    0.34    0.05
   2  -6   7    0.42    0.05
  -2  -6  -7    0.45    0.03
   2   6   7    0.44    0.05
  -2   6  -7    0.50    0.06
  -3  -6  -7   16.36    0.37
   3  -6   7   15.53    0.34
  -3   6  -7   15.97    0.35
   3   6   7   16.07    0.34
  -4  -6  -7    1.55    0.10
   4  -6   7    1.50    0.10
  -4   6  -7    1.51    0.10
   4   6   7    1.41    0.09
  -5  -6  -7   10.43    0.30
   5  -6   7   10.24    0.27
   5   6   7    9.84    0.27
  -5   6  -7   10.36    0.27
  -6  -6  -7    1.13    0.12
   6  -6   7    1.22    0.11
   6   6   7    1.25    0.10
  -6   6  -7    1.15    0.10
   7  -6   7    0.10    0.05
  -7  -6  -7    0.01    0.05
  -7   6  -7    0.04    0.05
   7   6   7    0.12    0.06
  -8  -6  -7    0.18    0.06
   8  -6   7    0.29    0.07
   8   6   7    0.31    0.08
  -8   6  -7    0.15    0.06
   9  -7  -7    0.21    0.06
  -9  -7   7    0.20    0.08
   9   7  -7    0.24    0.06
  -9   7   7    0.17    0.06
  -8  -7   7    1.47    0.14
   8  -7  -7    1.51    0.12
   8   7  -7    1.47    0.11
  -8   7   7    1.48    0.11
   7  -7  -7    1.44    0.12
  -7  -7   7    1.35    0.12
  -7   7   7    1.35    0.11
   7   7  -7    1.49    0.11
  -6  -7   7    0.27    0.06
   6  -7  -7    0.39    0.07
   6   7  -7    0.39    0.07
  -6   7   7    0.33    0.07
  -5  -7   7    5.98    0.19
   5  -7  -7    5.81    0.20
   5   7  -7    5.98    0.19
   5   7  -7    6.05    0.17
  -5   7   7    6.10    0.20
   4  -7  -7    0.11    0.04
  -4  -7   7    0.07    0.04
   4   7  -7    0.08    0.03
  -4   7   7    0.10    0.04
   4   7  -7    0.01    0.03
   3  -7  -7   -0.02    0.03
  -3  -7   7    0.02    0.03
  -3   7   7    0.02    0.04
   3   7  -7   -0.02    0.02
   3   7  -7    0.03    0.04
  -2  -7   7    0.88    0.05
   2  -7  -7    0.94    0.07
  -2   7   7    0.83    0.07
  -2   7   7    0.94    0.05
   2   7  -7    1.02    0.08
   2   7  -7    1.03    0.07
  -1  -7   7    0.10    0.03
  -1  -7   7    0.08    0.03
  -1   7   7    0.05    0.02
   1   7  -7    0.08    0.03
  -1   7   7    0.20    0.04
   0  -7   7    0.76    0.07
   0  -7  -7    0.67    0.05
   0   7  -7    0.75    0.06
   0   7   7    0.56    0.05
   0   7   7    0.83    0.07
  -1  -7  -7    9.50    0.20
   1  -7   7    9.04    0.24
  -1   7  -7   10.00    0.24
   1   7   7    9.70    0.22
   1   7   7    9.54    0.24
   2  -7   7    3.79    0.14
  -2  -7  -7    3.62    0.15
   2   7   7    3.27    0.13
  -2   7  -7    3.48    0.14
  -3  -7  -7    0.84    0.09
   3  -7   7    1.15    0.09
  -3   7  -7    0.98    0.08
   3   7   7    0.93    0.08
   4  -7   7    0.15    0.05
  -4  -7  -7    0.19    0.06
  -4   7  -7    0.20    0.06
   4   7   7    0.16    0.05
  -5  -7  -7    3.83    0.18
   5  -7   7    3.71    0.16
   5   7   7    3.92    0.16
  -5   7  -7    3.77    0.16
  -6  -7  -7    0.58    0.09
   6  -7   7    0.43    0.07
  -6   7  -7    0.46    0.08
   6   7   7    0.45    0.08
   7  -7   7    0.39    0.07
  -7  -7  -7    0.35    0.08
   7   7   7    0.38    0.08
  -7   7  -7    0.34    0.07
   8  -7   7    2.31    0.14
  -8  -7  -7    2.52    0.16
  -8   7  -7    2.29    0.15
   8   7   7    2.38    0.16
   9  -8  -7    0.06    0.05
  -9  -8   7    0.12    0.08
  -9   8   7    0.06    0.06
   9   8  -7    0.13    0.06
   8  -8  -7    0.23    0.07
  -8  -8   7    0.28    0.08
  -8   8   7    0.19    0.06
   8   8  -7    0.13    0.06
   7  -8  -7    0.00    0.04
  -7  -8   7    0.01    0.05
   7   8  -7    0.01    0.04
  -7   8   7    0.01    0.04
   6  -8  -7    2.48    0.14
  -6  -8   7    2.34    0.13
  -6   8   7    2.41    0.13
   6   8  -7    2.42    0.13
  -5  -8   7    1.49    0.10
   5  -8  -7    1.52    0.11
   5   8  -7    1.58    0.11
  -5   8   7    1.71    0.11
  -4  -8   7    2.09    0.10
   4  -8  -7    1.90    0.11
   4   8  -7    1.74    0.11
   4   8  -7    1.89    0.09
  -4   8   7    1.86    0.11
  -3  -8   7    2.57    0.10
   3  -8  -7    2.36    0.12
   3   8  -7    2.43    0.12
  -3   8   7    2.38    0.12
   3   8  -7    2.41    0.10
  -2  -8   7    1.00    0.08
   2  -8  -7    0.98    0.07
  -2   8   7    1.05    0.06
   2   8  -7    0.84    0.07
  -2   8   7    0.96    0.08
  -1  -8   7    9.05    0.24
   1  -8  -7    9.52    0.23
  -1   8   7    9.77    0.21
   1   8  -7    9.12    0.23
  -1   8   7    9.42    0.24
   0  -8   7    1.84    0.10
   0  -8  -7    1.84    0.08
   0   8  -7    1.84    0.10
   0   8   7    1.81    0.09
   0   8   7    1.91    0.10
  -1  -8  -7    0.00    0.02
   1  -8   7    0.08    0.04
  -1   8  -7    0.04    0.04
   1   8   7    0.08    0.04
   1   8   7    0.04    0.03
   2  -8   7    0.84    0.08
  -2  -8  -7    0.94    0.09
   2   8   7    0.99    0.08
  -2   8  -7    0.93    0.09
   3  -8   7    4.49    0.17
  -3  -8  -7    4.35    0.18
   3   8   7    4.17    0.16
  -3   8  -7    4.31    0.17
   4  -8   7    9.57    0.26
  -4  -8  -7    9.47    0.29
   4   8   7    9.56    0.26
  -4   8  -7    9.83    0.27
  -5  -8  -7    1.23    0.12
   5  -8   7    1.23    0.11
   5   8   7    1.28    0.11
  -5   8  -7    1.39    0.11
   6  -8   7    0.49    0.08
  -6  -8  -7    0.56    0.09
  -6   8  -7    0.44    0.07
   6   8   7    0.65    0.09
   7  -8   7    0.05    0.05
  -7  -8  -7   -0.04    0.04
   7   8   7    0.04    0.04
  -7   8  -7   -0.08    0.04
   8  -8   7    1.20    0.13
  -8  -8  -7    0.91    0.13
   8   8   7    1.02    0.13
  -8  -9   7    0.10    0.06
   8  -9  -7    0.12    0.06
   8   9  -7    0.03    0.05
  -8   9   7    0.09    0.06
   7  -9  -7    0.09    0.05
  -7  -9   7   -0.05    0.05
  -7   9   7   -0.03    0.04
   7   9  -7    0.03    0.05
   6  -9  -7    0.06    0.05
  -6  -9   7   -0.04    0.04
   6   9  -7    0.06    0.05
  -6   9   7   -0.04    0.03
   5  -9  -7    0.01    0.04
  -5  -9   7   -0.04    0.03
  -5   9   7   -0.02    0.04
   5   9  -7    0.03    0.04
   4  -9  -7    3.45    0.15
  -4  -9   7    3.29    0.13
  -4   9   7    3.76    0.15
   4   9  -7    3.28    0.15
   3  -9  -7    0.75    0.08
  -3   9   7    0.83    0.09
   3   9  -7    0.89    0.07
   3   9  -7    0.82    0.09
  -2  -9   7    0.05    0.04
   2  -9  -7   -0.02    0.03
   2   9  -7    0.05    0.03
  -2   9   7    0.04    0.04
   1  -9  -7    9.10    0.23
  -1  -9   7    9.50    0.25
   1   9  -7    9.14    0.24
  -1   9   7    9.21    0.22
  -1   9   7    9.11    0.25
   0  -9  -7    2.40    0.10
   0  -9   7    1.94    0.12
   0   9   7    2.27    0.12
   0   9   7    2.25    0.10
   0   9  -7    2.13    0.11
  -1  -9  -7    4.98    0.19
   1  -9   7    4.99    0.18
  -1   9  -7    4.83    0.17
   1   9   7    5.01    0.16
   2  -9   7    0.44    0.07
  -2  -9  -7    0.47    0.08
  -2   9  -7    0.53    0.07
   2   9   7    0.52    0.07
   3  -9   7    2.24    0.12
  -3  -9  -7    2.37    0.14
  -3   9  -7    2.52    0.13
   3   9   7    2.51    0.12
  -4  -9  -7   13.75    0.37
   4  -9   7   14.10    0.35
  -4   9  -7   14.07    0.36
   4   9   7   13.94    0.35
  -5  -9  -7    0.64    0.10
   5  -9   7    0.45    0.07
  -5   9  -7    0.74    0.09
   5   9   7    0.43    0.07
  -6  -9  -7    0.25    0.08
   6  -9   7    0.17    0.06
  -6   9  -7    0.24    0.07
   6   9   7    0.31    0.07
   7  -9   7    1.86    0.14
  -7  -9  -7    1.87    0.18
   7   9   7    1.97    0.15
  -7   9  -7    1.39    0.14
   8 -10  -7    0.73    0.11
  -8 -10   7    0.77    0.11
   8  10  -7    0.87    0.12
   7 -10  -7    0.35    0.08
  -7 -10   7    0.23    0.08
   7  10  -7    0.23    0.07
   6 -10  -7    3.34    0.17
  -6 -10   7    3.74    0.17
   6  10  -7    3.67    0.18
  -6  10   7    3.76    0.17
   5 -10  -7    0.41    0.08
   5  10  -7    0.35    0.07
  -5  10   7    0.54    0.08
   4 -10  -7    3.62    0.16
   4  10  -7    3.39    0.16
  -4  10   7    3.33    0.15
   3 -10  -7    1.15    0.10
   3  10  -7    1.30    0.10
  -3  10   7    1.22    0.09
   3  10  -7    1.48    0.09
  -2 -10   7    1.41    0.10
   2 -10  -7    1.42    0.10
  -2  10   7    1.48    0.10
   2  10  -7    1.48    0.09
  -1 -10   7    0.24    0.06
   1 -10  -7    0.19    0.05
   1  10  -7    0.18    0.05
  -1  10   7    0.17    0.04
  -1  10   7    0.14    0.05
   0 -10   7    0.43    0.07
   0 -10  -7    0.52    0.06
   0  10   7    0.60    0.07
   0  10   7    0.55    0.08
   0  10  -7    0.56    0.07
  -1 -10  -7    0.16    0.05
   1 -10   7    0.15    0.05
   1  10   7    0.19    0.05
  -1  10  -7    0.08    0.04
   2 -10   7    0.10    0.05
  -2 -10  -7    0.14    0.06
  -2  10  -7    0.01    0.04
   2  10   7    0.09    0.04
  -3 -10  -7    0.65    0.09
   3 -10   7    0.57    0.08
  -3  10  -7    0.65    0.09
   3  10   7    0.58    0.07
  -4 -10  -7    0.90    0.11
   4 -10   7    1.00    0.10
   4  10   7    1.00    0.11
  -4  10  -7    1.15    0.12
   5 -10   7   -0.02    0.04
  -5 -10  -7    0.05    0.05
  -5  10  -7    0.02    0.05
   5  10   7    0.00    0.05
   6 -10   7    4.50    0.20
  -6 -10  -7    4.54    0.22
  -6  10  -7    4.53    0.21
   6  10   7    4.62    0.21
   7 -11  -7    1.17    0.13
   7  11  -7    1.23    0.13
   6 -11  -7    0.08    0.06
   6  11  -7    0.22    0.07
   5 -11  -7    0.83    0.10
  -5  11   7    1.21    0.10
   5  11  -7    0.73    0.10
   4 -11  -7    1.23    0.12
  -4  11   7    1.29    0.10
   4  11  -7    0.99    0.11
   3 -11  -7    2.92    0.15
   3  11  -7    2.66    0.15
  -3  11   7    2.63    0.14
  -2 -11   7    0.07    0.05
   2 -11  -7    0.14    0.05
  -2  11   7    0.17    0.05
   2  11  -7    0.08    0.04
   1 -11  -7   -0.01    0.03
  -1 -11   7    0.09    0.05
  -1  11   7    0.09    0.05
   1  11  -7    0.08    0.04
   0 -11   7    1.25    0.11
   0  11   7    1.30    0.10
   0  11   7    1.27    0.09
   0  11  -7    1.17    0.10
   1 -11   7    5.36    0.20
  -1 -11  -7    5.27    0.21
  -1  11  -7    5.34    0.20
   1  11   7    5.44    0.19
  -2 -11  -7    0.50    0.08
   2 -11   7    0.44    0.08
  -2  11  -7    0.53    0.08
   2  11   7    0.46    0.07
  -3 -11  -7    0.47    0.08
   3 -11   7    0.34    0.07
   3  11   7    0.49    0.08
  -3  11  -7    0.37    0.07
  -4 -11  -7    0.59    0.09
   4 -11   7    0.61    0.09
   4  11   7    0.53    0.08
  -4  11  -7    0.54    0.08
   5 -11   7    0.86    0.11
  -5 -11  -7    0.78    0.12
  -5  11  -7    0.77    0.11
   5  11   7    0.77    0.09
   6 -11   7    0.52    0.09
  -6 -11  -7    0.38    0.10
  -6  11  -7    0.28    0.08
   6  11   7    0.23    0.07
   6 -12  -7    2.15    0.16
   6  12  -7    2.00    0.15
   5 -12  -7    5.19    0.22
   5  12  -7    4.80    0.22
   4 -12  -7    1.13    0.12
   4  12  -7    1.07    0.12
   3 -12  -7    3.46    0.17
  -3 -12   7    3.51    0.17
  -3  12   7    3.63    0.16
   2 -12  -7    0.04    0.04
  -2 -12   7   -0.01    0.04
   2  12  -7    0.07    0.04
  -2  12   7    0.02    0.04
   1 -12  -7    0.87    0.09
  -1 -12   7    0.74    0.09
  -1  12   7    0.77    0.09
   1  12  -7    0.68    0.08
   0 -12   7    0.26    0.06
   0 -12  -7    0.25    0.06
   0  12  -7    0.32    0.06
   0  12   7    0.41    0.10
  -1 -12  -7    0.01    0.04
   1 -12   7    0.00    0.04
   1  12   7   -0.03    0.04
  -1  12  -7    0.07    0.05
   2 -12   7    4.60    0.19
  -2 -12  -7    4.37    0.20
  -2  12  -7    4.66    0.20
   2  12   7    4.26    0.18
  -3 -12  -7    0.34    0.08
   3 -12   7    0.20    0.07
  -3  12  -7    0.20    0.07
   3  12   7    0.30    0.07
  -4 -12  -7    0.51    0.09
   4 -12   7    0.57    0.09
   4  12   7    0.52    0.09
  -4  12  -7    0.47    0.09
  -5 -12  -7    5.29    0.25
   5 -12   7    5.60    0.23
  -5  12  -7    5.34    0.24
   5  12   7    5.90    0.24
   5 -13  -7    1.26    0.13
   5  13  -7    1.33    0.14
  -4 -13   7    0.10    0.06
   4 -13  -7    0.19    0.06
   4  13  -7    0.12    0.07
  -3 -13   7    0.62    0.09
   3 -13  -7    0.50    0.09
   2 -13  -7    0.83    0.10
  -2 -13   7    0.83    0.11
  -2  13   7    0.84    0.10
  -1 -13   7    0.51    0.09
  -1  13   7    0.73    0.09
   1  13  -7    0.57    0.08
   0 -13   7    0.08    0.06
   0 -13  -7    0.11    0.05
   0  13  -7    0.13    0.05
   1 -13   7   -0.06    0.04
  -1 -13  -7    0.02    0.05
   1  13   7   -0.03    0.04
  -1  13  -7    0.01    0.05
  -2 -13  -7    0.10    0.05
   2 -13   7    0.15    0.06
   2  13   7    0.07    0.05
  -2  13  -7    0.07    0.05
   3 -13   7    0.44    0.09
  -3 -13  -7    0.30    0.08
  -3  13  -7    0.39    0.09
   3  13   7    0.41    0.08
  -3 -14   7   -0.01    0.06
   3 -14  -7    0.04    0.05
  -2 -14   7    0.47    0.09
  -1 -14   7    0.23    0.07
   0 -14  -7    1.57    0.13
   0 -14   7    1.73    0.14
   0  14  -7    1.51    0.12
   1 -14   7    0.31    0.07
  -1 -14  -7    0.35    0.08
  -1  14  -7    0.40    0.08
 -11   0   8    0.01    0.05
 -10   0   8    5.62    0.24
  -9   0   8   -0.04    0.04
  -8   0   8    0.46    0.08
   8   0  -8    0.37    0.06
   7   0  -8   -0.01    0.03
  -7   0   8    0.00    0.05
  -6   0   8    0.14    0.05
   6   0  -8    0.19    0.03
   6   0  -8    0.12    0.04
   5   0  -8    0.01    0.03
  -5   0   8    0.01    0.03
   5   0  -8    0.01    0.01
   4   0  -8   14.54    0.24
  -4   0   8   14.82    0.30
   4   0  -8   14.39    0.29
  -3   0   8    0.00    0.01
   3   0  -8   -0.01    0.02
  -3   0   8    0.00    0.03
  -2   0   8   18.95    0.31
   2   0  -8   18.84    0.34
  -2   0   8   19.75    0.34
  -1   0   8    0.00    0.02
  -1   0   8    0.01    0.02
   1   0  -8   -0.03    0.02
   0   0   8  436.42    6.47
   0   0  -8  420.36    6.40
   0   0   8  432.99    6.46
  -1   0  -8    0.01    0.02
   1   0   8    0.00    0.02
   1   0   8   -0.01    0.02
  -2   0  -8    1.27    0.06
   2   0   8    1.29    0.07
  -2   0  -8    1.31    0.06
  -3   0  -8    0.00    0.02
  -3   0  -8    0.02    0.02
   3   0   8    0.04    0.03
  -4   0  -8   24.15    0.45
   4   0   8   24.22    0.46
  -4   0  -8   24.30    0.42
  -5   0  -8    0.02    0.02
  -5   0  -8    0.03    0.03
   5   0   8    0.02    0.03
   6   0   8    4.64    0.17
  -6   0  -8    4.58    0.17
   7   0   8   -0.06    0.04
  -7   0  -8   -0.04    0.03
  -8   0  -8    0.04    0.05
   8   0   8    0.04    0.05
   9   0   8    0.01    0.05
 -11  -1   8    0.28    0.09
 -11   1   8    0.36    0.09
 -10  -1   8    1.21    0.13
 -10   1   8    1.48    0.15
  -9  -1   8    0.49    0.09
   9  -1  -8    0.36    0.06
  -9   1   8    0.52    0.09
  -8  -1   8    0.53    0.09
   8  -1  -8    0.63    0.07
   8   1  -8    0.64    0.07
  -8   1   8    0.49    0.08
  -7  -1   8    0.95    0.09
   7  -1  -8    1.05    0.08
   7   1  -8    0.98    0.07
  -7   1   8    1.14    0.09
   6  -1  -8   12.14    0.28
  -6  -1   8   11.37    0.29
   6   1  -8   12.67    0.24
   6   1  -8   12.37    0.27
  -6   1   8   12.52    0.30
   5  -1  -8    0.70    0.03
  -5  -1   8    0.87    0.07
   5  -1  -8    0.57    0.06
  -5   1   8    0.61    0.07
   5   1  -8    0.64    0.04
   5   1  -8    0.63    0.06
  -4  -1   8    0.01    0.03
   4  -1  -8    0.03    0.03
   4   1  -8    0.01    0.02
   4   1  -8    0.02    0.02
  -4   1   8    0.01    0.01
  -4   1   8   -0.02    0.02
  -3  -1   8    1.67    0.08
   3  -1  -8    1.72    0.08
  -3  -1   8    1.58    0.05
   3   1  -8    1.62    0.07
  -3   1   8    1.69    0.08
  -3   1   8    1.75    0.04
   2  -1  -8    0.36    0.04
  -2  -1   8    0.40    0.03
  -2  -1   8    0.33    0.04
  -2   1   8    0.35    0.02
   2   1  -8    0.32    0.04
  -2   1   8    0.40    0.05
  -1  -1   8    1.08    0.05
  -1  -1   8    0.95    0.05
   1  -1  -8    0.90    0.06
  -1   1   8    0.93    0.04
  -1   1   8    0.89    0.06
   1   1  -8    0.94    0.06
   0  -1  -8   19.24    0.33
   0  -1   8   19.28    0.33
   0  -1   8   18.91    0.31
   0   1  -8   18.28    0.34
   0   1   8   18.90    0.33
   0   1   8   18.67    0.32
  -1  -1  -8    1.22    0.06
   1  -1   8    1.11    0.06
   1  -1   8    1.13    0.05
  -1   1  -8    1.17    0.06
   1   1   8    1.20    0.06
   1   1   8    1.24    0.06
  -2  -1  -8    0.00    0.01
   2  -1   8    0.00    0.02
  -2  -1  -8   -0.01    0.02
   2   1   8   -0.01    0.02
  -2   1  -8   -0.01    0.01
  -2   1  -8    0.03    0.02
   3  -1   8   15.67    0.32
  -3  -1  -8   16.33    0.32
  -3  -1  -8   16.00    0.28
   3   1   8   15.55    0.32
  -3   1  -8   15.66    0.30
  -3   1  -8   16.13    0.30
  -4  -1  -8    2.78    0.11
  -4  -1  -8    2.95    0.09
   4  -1   8    2.84    0.12
  -4   1  -8    2.90    0.10
   4   1   8    2.55    0.11
  -4   1  -8    2.78    0.10
  -5  -1  -8   15.31    0.34
   5  -1   8   15.54    0.34
   5   1   8   15.58    0.35
  -5   1  -8   15.85    0.31
  -5   1  -8   15.42    0.32
  -6  -1  -8    1.47    0.10
   6  -1   8    1.51    0.10
  -6   1  -8    1.70    0.10
   6   1   8    1.84    0.11
  -7  -1  -8   -0.04    0.03
   7  -1   8    0.05    0.04
   7   1   8   -0.01    0.04
  -7   1  -8   -0.05    0.04
   8  -1   8    0.07    0.05
  -8  -1  -8    0.06    0.05
   8   1   8    0.17    0.06
  -9  -1  -8    0.05    0.05
   9  -1   8    0.18    0.06
   9   1   8    0.07    0.05
 -11  -2   8    1.21    0.15
 -11   2   8    1.60    0.16
 -10   2   8    1.93    0.14
   9  -2  -8    2.95    0.14
  -9  -2   8    2.76    0.17
  -9   2   8    2.97    0.16
  -8  -2   8    0.18    0.06
   8  -2  -8    0.18    0.05
  -8   2   8    0.16    0.05
  -7  -2   8    1.69    0.11
   7  -2  -8    1.88    0.11
   7   2  -8    1.88    0.09
  -7   2   8    1.83    0.12
   7   2  -8    1.99    0.10
  -6  -2   8   44.53    0.79
   6  -2  -8   45.65    0.78
  -6   2   8   45.88    0.80
   6   2  -8   46.49    0.74
   6   2  -8   46.17    0.76
  -5  -2   8    1.80    0.09
   5  -2  -8    1.65    0.09
   5   2  -8    1.68    0.08
  -5   2   8    1.74    0.10
   5   2  -8    1.81    0.07
   4  -2  -8   15.64    0.32
  -4  -2   8   16.03    0.32
   4   2  -8   15.78    0.29
   4   2  -8   16.22    0.31
  -4   2   8   15.64    0.32
  -3  -2   8    5.71    0.14
   3  -2  -8    5.69    0.15
  -3   2   8    6.00    0.16
   3   2  -8    5.67    0.13
   3   2  -8    5.56    0.15
   2  -2  -8    0.56    0.05
  -2  -2   8    0.50    0.04
  -2  -2   8    0.61    0.04
  -2   2   8    0.53    0.05
  -2   2   8    0.52    0.02
   2   2  -8    0.61    0.05
  -1  -2   8   37.85    0.58
  -1  -2   8   37.62    0.60
   1  -2  -8   37.38    0.61
   1   2  -8   37.75    0.61
  -1   2   8   37.65    0.61
  -1   2   8   37.17    0.57
   0  -2   8   12.53    0.24
   0  -2   8   12.19    0.21
   0  -2  -8   12.22    0.23
   0   2   8   12.47    0.25
   0   2   8   12.30    0.22
   0   2  -8   12.42    0.25
   1  -2   8    1.25    0.06
  -1  -2  -8    1.23    0.05
  -1   2  -8    1.16    0.06
  -1   2  -8    1.14    0.04
   1   2   8    1.16    0.06
   1   2   8    1.36    0.07
   2  -2   8    0.89    0.06
  -2  -2  -8    0.87    0.06
  -2  -2  -8    0.81    0.04
   2   2   8    0.84    0.05
  -2   2  -8    0.88    0.04
  -2   2  -8    0.88    0.06
  -3  -2  -8    0.29    0.04
  -3  -2  -8    0.29    0.03
   3  -2   8    0.32    0.05
  -3   2  -8    0.25    0.04
   3   2   8    0.25    0.04
  -3   2  -8    0.32    0.03
  -4  -2  -8   24.69    0.40
   4  -2   8   24.22    0.46
  -4  -2  -8   23.97    0.46
  -4   2  -8   24.28    0.43
  -4   2  -8   24.38    0.44
   4   2   8   23.58    0.46
  -5  -2  -8    1.10    0.09
   5  -2   8    0.89    0.08
  -5   2  -8    0.97    0.07
   5   2   8    1.02    0.08
  -5   2  -8    1.01    0.07
   6  -2   8    3.54    0.15
  -6  -2  -8    3.61    0.15
   6   2   8    3.63    0.16
  -6   2  -8    3.49    0.13
  -6   2  -8    3.68    0.14
   7  -2   8    0.06    0.04
  -7  -2  -8   -0.01    0.03
   7   2   8   -0.03    0.04
  -8  -2  -8    0.99    0.11
   8  -2   8    0.94    0.10
   8   2   8    1.05    0.11
  -9  -2  -8    0.75    0.11
   9  -2   8    1.07    0.12
   9   2   8    0.88    0.11
  10  -3  -8    1.11    0.11
 -10  -3   8    1.12    0.13
 -10   3   8    1.13    0.13
   9  -3  -8   12.41    0.32
  -9  -3   8   12.18    0.36
  -9   3   8   12.04    0.35
   8  -3  -8    0.05    0.04
  -8  -3   8    0.03    0.05
  -8   3   8    0.17    0.06
   8   3  -8    0.02    0.04
  -7  -3   8    0.42    0.08
   7  -3  -8    0.41    0.07
  -7   3   8    0.47    0.07
   7   3  -8    0.48    0.06
   7   3  -8    0.43    0.06
  -6  -3   8    7.99    0.23
   6  -3  -8    7.90    0.22
   6   3  -8    8.00    0.20
  -6   3   8    7.66    0.23
   6   3  -8    7.88    0.19
   5  -3  -8    3.86    0.14
  -5  -3   8    4.05    0.14
   5   3  -8    3.97    0.12
  -5   3   8    4.34    0.15
   5   3  -8    3.90    0.13
  -4  -3   8    5.10    0.15
   4  -3  -8    5.08    0.15
   4   3  -8    5.18    0.14
  -4   3   8    5.03    0.16
   4   3  -8    5.15    0.13
  -3  -3   8    0.12    0.03
   3  -3  -8    0.11    0.03
  -3   3   8    0.10    0.03
   3   3  -8    0.06    0.03
   3   3  -8    0.07    0.03
  -2  -3   8   11.44    0.23
   2  -3  -8   11.43    0.24
  -2  -3   8   11.44    0.22
  -2   3   8   11.77    0.18
  -2   3   8   11.20    0.24
   2   3  -8   11.57    0.24
  -1  -3   8    3.56    0.11
  -1  -3   8    3.78    0.09
   1  -3  -8    3.74    0.11
  -1   3   8    3.64    0.08
  -1   3   8    3.49    0.11
   1   3  -8    3.76    0.12
   0  -3   8    2.01    0.05
   0  -3   8    2.04    0.08
   0  -3  -8    2.00    0.07
   0   3   8    2.04    0.08
   0   3   8    2.03    0.07
   0   3  -8    2.17    0.09
  -1  -3  -8    2.37    0.07
   1  -3   8    2.31    0.09
  -1   3  -8    2.39    0.09
   1   3   8    2.32    0.08
   1   3   8    2.25    0.09
  -1   3  -8    2.44    0.05
  -2  -3  -8    3.08    0.08
  -2  -3  -8    3.15    0.12
   2  -3   8    3.20    0.11
  -2   3  -8    3.10    0.07
  -2   3  -8    2.93    0.11
   2   3   8    3.15    0.10
  -3  -3  -8   24.07    0.46
   3  -3   8   23.91    0.45
  -3  -3  -8   24.16    0.38
  -3   3  -8   23.52    0.39
   3   3   8   23.64    0.44
  -3   3  -8   23.20    0.43
  -4  -3  -8   69.20    1.14
   4  -3   8   69.22    1.13
   4   3   8   69.64    1.12
  -4   3  -8   69.64    1.11
  -4   3  -8   71.20    1.07
  -5  -3  -8    1.24    0.09
   5  -3   8    1.16    0.09
   5   3   8    1.07    0.09
  -5   3  -8    1.41    0.08
  -6  -3  -8    1.38    0.11
   6  -3   8    1.50    0.10
  -6   3  -8    1.45    0.09
   6   3   8    1.59    0.10
  -7  -3  -8    0.01    0.04
   7  -3   8    0.09    0.05
   7   3   8    0.01    0.04
  -8  -3  -8    0.42    0.08
   8  -3   8    0.28    0.07
   8   3   8    0.34    0.07
  -9  -3  -8    0.91    0.12
   9  -3   8    0.93    0.11
   9   3   8    0.79    0.11
 -10  -4   8    0.89    0.12
  10  -4  -8    1.01    0.11
 -10   4   8    0.68    0.11
   9  -4  -8   -0.03    0.04
  -9  -4   8    0.07    0.06
  -9   4   8    0.03    0.05
   8  -4  -8    6.33    0.21
  -8  -4   8    5.88    0.23
  -8   4   8    6.20    0.23
   8   4  -8    6.33    0.19
  -7  -4   8    0.20    0.06
   7  -4  -8    0.22    0.06
  -7   4   8    0.17    0.06
   7   4  -8    0.18    0.04
  -6  -4   8   11.70    0.29
   6  -4  -8   11.45    0.28
  -6   4   8   11.64    0.29
   6   4  -8   11.87    0.26
   6   4  -8   11.39    0.26
  -5  -4   8    0.41    0.06
   5  -4  -8    0.42    0.06
  -5   4   8    0.32    0.05
   5   4  -8    0.29    0.04
   5   4  -8    0.26    0.04
  -4  -4   8    0.35    0.05
   4  -4  -8    0.41    0.05
  -4   4   8    0.31    0.05
   4   4  -8    0.34    0.04
   4   4  -8    0.33    0.04
  -3  -4   8    0.10    0.03
   3  -4  -8    0.07    0.03
   3   4  -8    0.08    0.03
  -3   4   8    0.11    0.03
   3   4  -8    0.06    0.03
  -2  -4   8    0.58    0.05
  -2  -4   8    0.63    0.04
   2  -4  -8    0.62    0.05
  -2   4   8    0.65    0.03
   2   4  -8    0.68    0.06
  -2   4   8    0.52    0.05
   1  -4  -8    0.74    0.05
  -1  -4   8    0.78    0.03
  -1  -4   8    0.83    0.06
  -1   4   8    0.72    0.04
  -1   4   8    0.77    0.06
   1   4  -8    0.82    0.06
   0  -4  -8    0.77    0.05
   0  -4   8    0.75    0.05
   0   4  -8    0.72    0.06
   0   4   8    0.70    0.04
   0   4   8    0.66    0.05
   1  -4   8    0.29    0.04
  -1  -4  -8    0.33    0.03
   1   4   8    0.34    0.05
   1   4   8    0.34    0.04
  -1   4  -8    0.36    0.04
  -2  -4  -8    0.26    0.04
   2  -4   8    0.19    0.04
  -2  -4  -8    0.27    0.03
  -2   4  -8    0.27    0.04
   2   4   8    0.25    0.04
  -3  -4  -8    5.39    0.18
   3  -4   8    5.80    0.17
  -3   4  -8    5.85    0.17
   3   4   8    5.80    0.17
  -4  -4  -8    4.61    0.17
   4  -4   8    4.61    0.16
  -4   4  -8    4.63    0.15
   4   4   8    4.63    0.16
  -5  -4  -8    4.32    0.17
   5  -4   8    4.76    0.17
  -5   4  -8    4.53    0.16
   5   4   8    4.58    0.16
   6  -4   8    3.02    0.14
  -6  -4  -8    2.89    0.15
  -6   4  -8    2.77    0.13
   6   4   8    3.02    0.14
  -7  -4  -8    0.48    0.08
   7  -4   8    0.30    0.07
  -7   4  -8    0.51    0.07
   7   4   8    0.34    0.07
   8  -4   8    0.04    0.05
  -8  -4  -8    0.00    0.05
   8   4   8    0.09    0.05
   9  -4   8    0.01    0.06
  -9  -4  -8    0.04    0.05
   9   4   8   -0.02    0.05
 -10  -5   8    0.70    0.12
  10  -5  -8    0.75    0.10
 -10   5   8    0.54    0.10
  -9  -5   8    0.01    0.05
   9  -5  -8    0.05    0.04
  -9   5   8    0.01    0.05
   8  -5  -8    0.08    0.04
  -8  -5   8    0.06    0.06
  -8   5   8    0.01    0.04
   8   5  -8   -0.01    0.04
  -7  -5   8    7.16    0.24
   7  -5  -8    7.48    0.23
   7   5  -8    7.49    0.21
  -7   5   8    7.21    0.23
  -6  -5   8    5.02    0.18
   6  -5  -8    4.99    0.18
   6   5  -8    5.08    0.15
  -6   5   8    4.96    0.18
   6   5  -8    4.98    0.16
  -5  -5   8    1.73    0.10
   5  -5  -8    1.87    0.10
   5   5  -8    1.93    0.10
   5   5  -8    1.95    0.09
  -5   5   8    2.01    0.11
  -4  -5   8    0.84    0.07
   4  -5  -8    0.71    0.07
   4   5  -8    0.90    0.06
  -4   5   8    0.83    0.07
   4   5  -8    0.88    0.07
   3  -5  -8   20.21    0.39
  -3  -5   8   19.87    0.36
   3  -5  -8   19.93    0.31
   3   5  -8   20.13    0.38
  -3   5   8   20.17    0.40
   3   5  -8   20.28    0.38
   2  -5  -8    0.80    0.06
  -2  -5   8    0.89    0.06
  -2  -5   8    0.81    0.05
  -2   5   8    0.79    0.04
  -2   5   8    0.86    0.07
   2   5  -8    0.82    0.06
  -1  -5   8   22.85    0.35
  -1  -5   8   22.17    0.41
   1  -5  -8   22.20    0.40
  -1   5   8   22.30    0.42
  -1   5   8   21.86    0.37
   1   5  -8   21.77    0.41
   0  -5  -8    1.68    0.07
   0  -5   8    1.61    0.08
   0   5   8    1.49    0.06
   0   5   8    1.53    0.08
   0   5  -8    1.60    0.08
  -1  -5  -8   12.89    0.24
   1  -5   8   13.17    0.28
   1   5   8   13.12    0.29
  -1   5  -8   12.97    0.28
   1   5   8   13.06    0.26
  -2  -5  -8    1.21    0.08
  -2  -5  -8    1.11    0.05
   2   5   8    1.05    0.07
  -2   5  -8    1.16    0.08
   3  -5   8    7.20    0.20
  -3  -5  -8    6.72    0.21
   3   5   8    7.03    0.19
  -3   5  -8    6.49    0.19
  -4  -5  -8    0.44    0.07
   4  -5   8    0.32    0.05
  -4   5  -8    0.33    0.05
   4   5   8    0.37    0.06
  -5  -5  -8    5.33    0.20
   5  -5   8    5.06    0.18
  -5   5  -8    5.32    0.18
   5   5   8    5.20    0.18
  -6  -5  -8    0.66    0.09
   6  -5   8    0.72    0.08
   6   5   8    0.71    0.08
  -6   5  -8    0.74    0.08
  -7  -5  -8    0.06    0.05
   7  -5   8    0.17    0.05
   7   5   8    0.17    0.06
  -7   5  -8    0.08    0.05
   8  -5   8    0.18    0.06
  -8  -5  -8    0.23    0.06
   8   5   8    0.13    0.07
 -10  -6   8    0.14    0.08
  10  -6  -8    0.06    0.05
 -10   6   8    0.01    0.05
   9  -6  -8    0.01    0.04
  -9  -6   8    0.07    0.06
   9   6  -8    0.13    0.06
  -9   6   8    0.18    0.06
  -8  -6   8    0.80    0.10
   8  -6  -8    0.71    0.09
   8   6  -8    0.95    0.10
  -8   6   8    0.76    0.09
   7  -6  -8    2.36    0.13
  -7  -6   8    2.49    0.14
  -7   6   8    2.14    0.13
   7   6  -8    2.40    0.12
  -6  -6   8   10.98    0.29
   6  -6  -8   10.73    0.29
  -6   6   8   10.35    0.28
   6   6  -8   11.29    0.28
  -5  -6   8    0.23    0.05
   5  -6  -8    0.19    0.05
   5   6  -8    0.21    0.04
  -5   6   8    0.16    0.05
   5   6  -8    0.17    0.04
  -4  -6   8    2.01    0.10
   4  -6  -8    2.24    0.11
  -4   6   8    2.01    0.11
   4   6  -8    1.95    0.10
   4   6  -8    1.82    0.09
  -3  -6   8    3.01    0.10
   3  -6  -8    2.98    0.12
   3   6  -8    3.02    0.11
   3   6  -8    3.34    0.13
  -3   6   8    3.16    0.13
  -2  -6   8    6.58    0.18
   2  -6  -8    6.59    0.18
  -2  -6   8    6.73    0.15
  -2   6   8    6.41    0.18
  -2   6   8    6.57    0.14
   2   6  -8    6.24    0.17
  -1  -6   8    0.59    0.06
   1  -6  -8    0.66    0.06
  -1  -6   8    0.66    0.03
  -1   6   8    0.56    0.06
   1   6  -8    0.57    0.06
  -1   6   8    0.61    0.04
   0  -6   8    0.15    0.04
   0  -6  -8    0.10    0.03
   0   6   8    0.10    0.03
   0   6  -8    0.11    0.03
   0   6   8    0.14    0.03
  -1  -6  -8    1.11    0.06
   1  -6   8    1.30    0.08
   1   6   8    1.22    0.08
   1   6   8    1.04    0.06
  -1   6  -8    1.16    0.08
  -2  -6  -8    8.51    0.24
   2  -6   8    8.37    0.22
  -2   6  -8    8.25    0.22
   2   6   8    8.06    0.21
  -3  -6  -8   24.77    0.50
   3  -6   8   24.72    0.48
   3   6   8   25.11    0.47
  -3   6  -8   24.77    0.49
  -4  -6  -8    3.83    0.17
   4  -6   8    3.93    0.16
  -4   6  -8    3.87    0.15
   4   6   8    4.02    0.15
   5  -6   8    0.37    0.07
  -5  -6  -8    0.33    0.07
  -5   6  -8    0.40    0.06
   5   6   8    0.38    0.07
   6  -6   8    1.57    0.11
  -6  -6  -8    1.72    0.12
   6   6   8    1.61    0.12
  -6   6  -8    1.64    0.11
   7  -6   8    0.50    0.08
  -7  -6  -8    0.46    0.08
   7   6   8    0.62    0.09
  -7   6  -8    0.53    0.08
  -8  -6  -8    0.06    0.05
   8  -6   8    0.06    0.06
   8   6   8    0.15    0.07
  -8   6  -8    0.12    0.06
   9  -7  -8    0.70    0.10
  -9  -7   8    0.67    0.11
  -9   7   8    0.55    0.09
   9   7  -8    0.71    0.10
   8  -7  -8    0.91    0.10
  -8  -7   8    0.98    0.11
   8   7  -8    0.73    0.09
  -8   7   8    1.02    0.11
   7  -7  -8   14.50    0.37
  -7  -7   8   14.55    0.37
  -7   7   8   13.90    0.36
   7   7  -8   14.27    0.35
  -6  -7   8    5.98    0.20
   6  -7  -8    6.14    0.21
  -6   7   8    5.93    0.21
   6   7  -8    5.97    0.20
   5  -7  -8    0.45    0.07
  -5  -7   8    0.56    0.07
  -5   7   8    0.64    0.08
   5   7  -8    0.56    0.07
   5   7  -8    0.58    0.06
   4  -7  -8    0.07    0.04
  -4  -7   8    0.18    0.04
   4   7  -8    0.17    0.04
   4   7  -8    0.13    0.04
  -4   7   8    0.12    0.04
  -3  -7   8    9.98    0.22
   3  -7  -8    9.73    0.25
   3   7  -8   10.05    0.24
  -3   7   8    9.81    0.25
   3   7  -8    9.41    0.24
  -2  -7   8    2.23    0.08
   2  -7  -8    2.24    0.10
  -2  -7   8    2.26    0.11
   2   7  -8    2.28    0.10
  -2   7   8    2.45    0.11
  -2   7   8    2.32    0.08
   1  -7  -8    4.88    0.15
  -1  -7   8    4.85    0.16
  -1   7   8    4.75    0.16
   1   7  -8    5.01    0.16
  -1   7   8    4.87    0.13
   0  -7  -8    0.40    0.04
   0  -7   8    0.30    0.05
   0   7  -8    0.48    0.06
   0   7   8    0.32    0.04
   0   7   8    0.33    0.05
   1  -7   8   11.52    0.27
  -1  -7  -8   11.66    0.23
   1   7   8   11.41    0.28
   1   7   8   11.66    0.25
  -1   7  -8   10.69    0.27
  -2  -7  -8    1.51    0.10
   2  -7   8    1.67    0.10
   2   7   8    1.79    0.10
  -2   7  -8    1.57    0.10
   3  -7   8   45.68    0.81
  -3  -7  -8   48.25    0.85
   3   7   8   47.36    0.81
  -3   7  -8   46.40    0.82
   4  -7   8    0.08    0.04
  -4  -7  -8    0.09    0.05
  -4   7  -8    0.01    0.04
   4   7   8    0.11    0.05
   5  -7   8    0.05    0.04
  -5  -7  -8    0.06    0.05
  -5   7  -8    0.04    0.04
   5   7   8    0.14    0.04
   6  -7   8    0.80    0.09
  -6  -7  -8    0.75    0.10
   6   7   8    0.73    0.09
  -6   7  -8    0.61    0.08
  -7  -7  -8    2.38    0.16
   7  -7   8    2.14    0.14
  -7   7  -8    2.10    0.14
   7   7   8    2.02    0.14
  -8  -7  -8    1.21    0.14
   8  -7   8    0.99    0.11
   8   7   8    1.06    0.12
  -8   7  -8    1.27    0.12
  -9  -8   8    4.56    0.23
   9  -8  -8    4.96    0.22
  -9   8   8    4.77    0.21
   9   8  -8    4.25    0.20
  -8  -8   8    0.33    0.08
   8  -8  -8    0.36    0.08
  -8   8   8    0.42    0.08
   8   8  -8    0.31    0.07
  -7  -8   8    2.75    0.15
   7  -8  -8    2.68    0.16
   7   8  -8    2.71    0.15
  -7   8   8    2.47    0.14
  -6  -8   8    2.17    0.13
   6  -8  -8    2.60    0.14
  -6   8   8    2.28    0.13
   6   8  -8    2.16    0.13
   5  -8  -8    0.01    0.04
  -5  -8   8    0.02    0.04
   5   8  -8   -0.02    0.04
  -5   8   8   -0.07    0.04
   4  -8  -8    0.85    0.09
  -4  -8   8    1.00    0.08
   4   8  -8    0.80    0.08
  -4   8   8    0.95    0.08
   4   8  -8    0.85    0.07
  -3  -8   8    2.06    0.10
   3  -8  -8    2.12    0.11
  -3   8   8    2.30    0.12
   3   8  -8    2.05    0.10
   3   8  -8    2.12    0.11
  -2  -8   8    2.12    0.11
   2  -8  -8    2.27    0.11
   2   8  -8    2.35    0.11
  -2   8   8    2.20    0.11
  -1  -8   8    7.06    0.21
   1  -8  -8    6.99    0.19
  -1   8   8    7.59    0.22
   1   8  -8    7.42    0.21
  -1   8   8    7.49    0.18
   0  -8   8    2.87    0.13
   0  -8  -8    2.80    0.11
   0   8   8    2.91    0.13
   0   8  -8    3.05    0.13
   0   8   8    2.84    0.11
   1  -8   8    0.14    0.04
  -1  -8  -8    0.17    0.04
  -1   8  -8    0.13    0.04
   1   8   8    0.20    0.05
   1   8   8    0.14    0.04
  -2  -8  -8    0.21    0.05
   2  -8   8    0.22    0.05
  -2   8  -8    0.23    0.05
   2   8   8    0.23    0.05
  -3  -8  -8    1.05    0.11
   3  -8   8    1.09    0.09
  -3   8  -8    1.19    0.11
   3   8   8    0.87    0.09
   4  -8   8    6.53    0.22
  -4  -8  -8    6.42    0.23
   4   8   8    6.17    0.20
  -4   8  -8    6.20    0.22
  -5  -8  -8    5.47    0.22
   5  -8   8    6.00    0.21
   5   8   8    6.07    0.21
  -5   8  -8    6.03    0.22
  -6  -8  -8    0.11    0.05
   6  -8   8    0.09    0.05
  -6   8  -8    0.12    0.05
   6   8   8    0.18    0.06
   7  -8   8    0.02    0.06
  -7  -8  -8    0.11    0.06
   7   8   8    0.02    0.05
  -7   8  -8    0.11    0.06
   8  -9  -8    0.47    0.09
  -8  -9   8    0.44    0.09
   8   9  -8    0.32    0.07
  -8   9   8    0.39    0.08
   7  -9  -8    0.92    0.11
  -7  -9   8    0.79    0.10
  -7   9   8    0.97    0.11
   7   9  -8    0.69    0.09
   6  -9  -8    0.18    0.06
  -6  -9   8    0.19    0.06
  -6   9   8    0.20    0.06
   6   9  -8    0.18    0.06
   5  -9  -8    0.14    0.05
  -5  -9   8   -0.02    0.04
  -5   9   8    0.06    0.04
   5   9  -8    0.02    0.05
   4  -9  -8    4.50    0.18
  -4   9   8    4.19    0.17
   4   9  -8    4.34    0.18
   4   9  -8    4.40    0.15
   3  -9  -8    0.05    0.04
   3   9  -8    0.05    0.03
  -3   9   8    0.05    0.04
   3   9  -8    0.04    0.04
   2  -9  -8    0.59    0.07
  -2  -9   8    0.63    0.08
  -2   9   8    0.58    0.07
   2   9  -8    0.52    0.06
  -1  -9   8    2.40    0.13
   1  -9  -8    2.35    0.11
  -1   9   8    2.42    0.10
   1   9  -8    2.25    0.12
  -1   9   8    2.42    0.12
   0  -9   8    4.26    0.16
   0  -9  -8    3.78    0.13
   0   9   8    4.14    0.14
   0   9   8    4.09    0.16
   0   9  -8    4.04    0.16
   1  -9   8    9.32    0.26
  -1  -9  -8    9.42    0.27
  -1   9  -8    9.16    0.26
   1   9   8    9.50    0.24
  -2  -9  -8    0.38    0.07
   2  -9   8    0.39    0.06
   2   9   8    0.53    0.07
  -2   9  -8    0.38    0.07
  -3  -9  -8   -0.01    0.04
   3  -9   8   -0.01    0.04
  -3   9  -8    0.00    0.04
   3   9   8   -0.01    0.03
   4  -9   8    2.43    0.14
  -4  -9  -8    2.62    0.16
  -4   9  -8    2.21    0.13
   4   9   8    2.44    0.13
  -5  -9  -8    0.59    0.09
   5  -9   8    0.54    0.08
   5   9   8    0.69    0.09
  -5   9  -8    0.63    0.09
   6  -9   8    1.86    0.13
  -6  -9  -8    1.80    0.14
  -6   9  -8    2.01    0.14
   6   9   8    2.10    0.14
  -7  -9  -8   -0.09    0.05
   7  -9   8   -0.04    0.05
   7   9   8    0.00    0.05
  -7   9  -8    0.05    0.06
  -8 -10   8    0.34    0.09
   8 -10  -8    0.51    0.10
   8  10  -8    0.38    0.09
  -7 -10   8   -0.06    0.07
   7 -10  -8   -0.04    0.05
   7  10  -8    0.01    0.05
  -7  10   8    0.03    0.05
   6 -10  -8    3.77    0.19
   6  10  -8    3.35    0.17
  -6  10   8    3.46    0.17
   5 -10  -8    1.03    0.11
   5  10  -8    0.80    0.10
  -5  10   8    0.96    0.10
   4 -10  -8    0.01    0.04
   4  10  -8    0.03    0.05
  -4  10   8    0.06    0.04
  -3 -10   8    2.99    0.15
   3 -10  -8    2.60    0.13
   3  10  -8    2.91    0.13
  -3  10   8    2.61    0.14
   2 -10  -8    2.76    0.13
  -2 -10   8    2.90    0.15
  -2  10   8    2.90    0.14
   2  10  -8    2.81    0.13
   1 -10  -8    0.09    0.04
  -1 -10   8    0.11    0.05
   1  10  -8    0.13    0.04
  -1  10   8    0.08    0.04
   0 -10  -8    2.97    0.13
   0 -10   8    3.19    0.15
   0  10  -8    3.38    0.15
   0  10   8    3.41    0.16
   0  10   8    3.19    0.13
  -1 -10  -8    2.77    0.15
   1 -10   8    2.69    0.14
  -1  10  -8    2.92    0.14
   1  10   8    2.66    0.12
  -2 -10  -8    1.81    0.12
   2 -10   8    2.06    0.13
  -2  10  -8    2.04    0.13
   2  10   8    1.95    0.11
   3 -10   8    0.35    0.07
  -3 -10  -8    0.35    0.07
   3  10   8    0.34    0.07
  -3  10  -8    0.36    0.07
  -4 -10  -8    0.79    0.11
   4 -10   8    0.73    0.09
   4  10   8    0.59    0.08
  -4  10  -8    0.67    0.10
   5 -10   8    0.02    0.05
  -5 -10  -8    0.02    0.05
  -5  10  -8   -0.05    0.04
   5  10   8    0.03    0.05
  -6 -10  -8    3.37    0.20
   6 -10   8    3.47    0.18
  -6  10  -8    3.44    0.19
   6  10   8    3.65    0.19
   7 -11  -8    0.05    0.07
   7  11  -8   -0.02    0.05
   6 -11  -8    0.80    0.11
   6  11  -8    0.64    0.10
  -6  11   8    0.61    0.09
   5 -11  -8    0.13    0.06
   5  11  -8    0.02    0.05
  -5  11   8    0.09    0.05
   4 -11  -8    0.14    0.05
   4  11  -8    0.06    0.05
  -4  11   8    0.15    0.06
  -3 -11   8    3.67    0.17
   3 -11  -8    3.51    0.16
  -3  11   8    3.28    0.16
   3  11  -8    3.67    0.15
  -2 -11   8    1.15    0.11
   2 -11  -8    0.97    0.10
   2  11  -8    1.00    0.09
  -2  11   8    1.16    0.11
   1 -11  -8    2.05    0.11
  -1 -11   8    2.46    0.14
  -1  11   8    2.12    0.13
   1  11  -8    2.31    0.13
   0 -11   8    1.52    0.11
   0  11   8    1.50    0.10
   0  11   8    1.27    0.10
   0  11  -8    1.63    0.11
   1 -11   8    0.03    0.05
  -1 -11  -8   -0.04    0.04
   1  11   8   -0.02    0.03
  -1  11  -8   -0.02    0.04
  -2 -11  -8    0.05    0.05
   2 -11   8    0.13    0.05
   2  11   8    0.03    0.04
  -2  11  -8    0.12    0.05
  -3 -11  -8    0.66    0.09
   3 -11   8    0.72    0.09
  -3  11  -8    0.64    0.09
   3  11   8    0.58    0.08
  -4 -11  -8    3.09    0.18
   4 -11   8    3.03    0.16
  -4  11  -8    3.36    0.17
   4  11   8    2.90    0.16
  -5 -11  -8    2.41    0.17
   5 -11   8    2.53    0.15
  -5  11  -8    2.59    0.16
   5  11   8    2.33    0.15
   6 -12  -8    0.81    0.12
   6  12  -8    0.93    0.12
   5 -12  -8    0.03    0.06
   5  12  -8    0.22    0.07
  -4 -12   8    0.04    0.05
   4 -12  -8    0.06    0.06
  -4  12   8    0.20    0.06
   4  12  -8    0.11    0.06
  -3 -12   8    0.37    0.07
   3 -12  -8    0.43    0.08
  -3  12   8    0.43    0.08
   2 -12  -8    0.05    0.05
  -2 -12   8    0.06    0.05
  -2  12   8    0.16    0.05
   2  12  -8    0.10    0.04
  -1 -12   8    1.07    0.11
  -1  12   8    1.18    0.11
   1  12  -8    1.00    0.10
   0 -12  -8    0.30    0.07
   0 -12   8    0.49    0.08
   0  12  -8    0.24    0.06
  -1 -12  -8    0.14    0.06
   1 -12   8    0.15    0.05
  -1  12  -8    0.22    0.06
   1  12   8    0.19    0.05
  -2 -12  -8    0.02    0.04
   2 -12   8   -0.02    0.05
  -2  12  -8    0.00    0.04
   2  12   8    0.02    0.04
  -3 -12  -8    1.27    0.13
   3 -12   8    1.07    0.11
  -3  12  -8    1.12    0.12
   3  12   8    1.52    0.12
  -4 -12  -8    2.99    0.19
   4 -12   8    3.15    0.17
   4  12   8    2.87    0.16
  -4  12  -8    2.91    0.17
   5 -13  -8    4.30    0.21
   5  13  -8    4.87    0.23
  -4 -13   8    0.13    0.07
   4 -13  -8    0.06    0.06
   3 -13  -8    0.06    0.05
  -3 -13   8    0.05    0.06
   2 -13  -8    0.38    0.07
  -2 -13   8    0.28    0.07
  -2  13   8    0.26    0.07
  -1 -13   8    0.26    0.08
  -1  13   8    0.32    0.07
   1  13  -8    0.31    0.07
   0 -13   8    0.88    0.11
   0 -13  -8    0.59    0.09
   0  13  -8    0.75    0.10
   1 -13   8    0.41    0.08
  -1 -13  -8    0.50    0.09
  -1  13  -8    0.36    0.07
   2 -13   8    0.22    0.07
  -2 -13  -8    0.15    0.07
   2  13   8    0.17    0.06
  -2  13  -8    0.23    0.07
  -3 -13  -8    1.64    0.14
   3 -13   8    1.51    0.14
   3  13   8    1.73    0.13
  -3  13  -8    1.72    0.16
  -2 -14   8    0.55    0.10
   1 -14  -8   -0.04    0.05
  -1 -14   8   -0.01    0.06
   1  14  -8   -0.04    0.04
   0 -14  -8    0.01    0.05
   0 -14   8    0.09    0.06
   0  14  -8    0.02    0.05
  -1 -14  -8    0.99    0.12
   1 -14   8    0.87    0.12
  -1  14  -8    1.05    0.12
 -11   0   9    2.38    0.18
 -10   0   9   -0.09    0.04
  -9   0   9    0.30    0.07
   9   0  -9    0.47    0.07
   8   0  -9    0.04    0.04
  -8   0   9   -0.01    0.05
   7   0  -9   -0.04    0.03
  -7   0   9    0.13    0.06
  -6   0   9   -0.01    0.04
   6   0  -9    0.01    0.03
   5   0  -9    1.56    0.05
  -5   0   9    1.30    0.09
   5   0  -9    1.45    0.08
   4   0  -9   -0.01    0.02
  -4   0   9   -0.01    0.03
  -4   0   9    0.00    0.01
  -3   0   9    8.97    0.21
   3   0  -9    9.15    0.21
  -3   0   9    9.04    0.16
  -2   0   9   -0.03    0.01
   2   0  -9   -0.06    0.02
  -2   0   9    0.00    0.02
  -1   0   9   10.08    0.19
  -1   0   9   10.33    0.21
   1   0  -9   10.55    0.22
   0   0   9    0.01    0.02
   0   0   9    0.00    0.02
   0   0  -9   -0.03    0.02
  -1   0  -9    6.65    0.16
   1   0   9    6.36    0.15
   1   0   9    6.79    0.16
   2   0   9   -0.04    0.02
  -2   0  -9   -0.02    0.02
  -2   0  -9    0.00    0.02
  -3   0  -9    2.20    0.09
  -3   0  -9    2.51    0.09
   3   0   9    2.24    0.10
  -4   0  -9    0.02    0.02
   4   0   9    0.07    0.04
  -4   0  -9    0.00    0.02
  -5   0  -9   42.03    0.73
   5   0   9   41.80    0.75
  -5   0  -9   42.65    0.69
  -6   0  -9    0.00    0.03
   6   0   9   -0.05    0.03
   7   0   9    3.69    0.17
  -7   0  -9    3.93    0.16
   8   0   9    0.07    0.05
   9   0   9    0.77    0.10
 -11  -1   9    1.87    0.18
 -11   1   9    1.91    0.16
 -10  -1   9    2.42    0.16
 -10   1   9    2.50    0.17
   9  -1  -9    1.08    0.10
  -9  -1   9    1.08    0.12
  -9   1   9    0.94    0.11
   8  -1  -9    1.86    0.11
  -8  -1   9    1.83    0.12
  -8   1   9    1.75    0.12
   8   1  -9    1.83    0.10
  -7  -1   9    0.21    0.06
   7  -1  -9    0.12    0.04
   7   1  -9    0.16    0.04
  -7   1   9    0.17    0.06
   6  -1  -9    1.12    0.08
  -6  -1   9    1.32    0.10
   6   1  -9    1.24    0.06
   6   1  -9    1.34    0.08
  -5  -1   9   25.90    0.49
   5  -1  -9   25.96    0.48
  -5   1   9   25.96    0.49
   5   1  -9   25.76    0.48
   5   1  -9   27.02    0.43
  -4  -1   9    1.69    0.08
   4  -1  -9    1.58    0.08
  -4   1   9    1.80    0.04
   4   1  -9    1.70    0.08
   4   1  -9    1.69    0.06
  -4   1   9    1.66    0.09
  -3  -1   9    5.19    0.14
   3  -1  -9    5.40    0.15
  -3  -1   9    5.32    0.12
  -3   1   9    5.48    0.09
   3   1  -9    5.11    0.14
  -3   1   9    5.24    0.15
   2  -1  -9   11.63    0.24
  -2  -1   9   12.01    0.22
  -2  -1   9   12.08    0.24
   2   1  -9   11.79    0.25
  -2   1   9   11.57    0.20
  -2   1   9   12.19    0.25
  -1  -1   9   78.54    1.16
  -1  -1   9   76.55    1.16
   1  -1  -9   77.57    1.18
   1   1  -9   76.37    1.19
  -1   1   9   76.88    1.15
  -1   1   9   77.91    1.18
   0  -1   9   51.50    0.79
   0  -1  -9   52.32    0.81
   0  -1   9   49.82    0.80
   0   1   9   50.97    0.81
   0   1  -9   52.64    0.82
   0   1   9   51.95    0.80
   1  -1   9    0.00    0.02
   1  -1   9    0.04    0.02
  -1  -1  -9    0.01    0.02
  -1   1  -9    0.03    0.02
   1   1   9    0.00    0.02
   1   1   9   -0.02    0.02
  -2  -1  -9    3.58    0.10
  -2  -1  -9    3.75    0.12
   2  -1   9    3.71    0.12
  -2   1  -9    3.49    0.10
   2   1   9    3.68    0.12
  -2   1  -9    3.69    0.11
  -3  -1  -9    1.55    0.07
   3  -1   9    1.63    0.08
  -3  -1  -9    1.49    0.08
  -3   1  -9    1.50    0.07
  -3   1  -9    1.58    0.07
   3   1   9    1.58    0.08
  -4  -1  -9    5.85    0.17
  -4  -1  -9    6.10    0.14
   4  -1   9    5.65    0.18
   4   1   9    5.82    0.18
  -4   1  -9    5.87    0.16
  -4   1  -9    5.84    0.16
   5  -1   9    2.13    0.12
  -5  -1  -9    1.88    0.10
  -5   1  -9    2.07    0.10
   5   1   9    1.85    0.10
  -5   1  -9    2.16    0.09
   6  -1   9    4.21    0.17
  -6  -1  -9    4.46    0.17
   6   1   9    4.01    0.17
  -6   1  -9    4.57    0.16
  -7  -1  -9    0.05    0.04
   7  -1   9    0.08    0.04
   7   1   9   -0.02    0.04
   8  -1   9    0.23    0.07
  -8  -1  -9    0.34    0.07
   8   1   9    0.34    0.07
   9  -1   9    0.19    0.07
   9   1   9    0.12    0.06
  10  -2  -9    0.76    0.14
 -10  -2   9    0.74    0.11
 -10   2   9    0.69    0.10
  -9  -2   9    5.86    0.24
   9  -2  -9    5.65    0.20
  -9   2   9    5.61    0.23
  -8  -2   9    0.96    0.11
   8  -2  -9    0.96    0.09
   8   2  -9    1.00    0.08
  -8   2   9    1.05    0.11
  -7  -2   9    0.92    0.09
   7  -2  -9    0.80    0.08
   7   2  -9    1.04    0.08
   7   2  -9    1.08    0.07
  -7   2   9    0.97    0.10
   6  -2  -9    0.76    0.08
  -6  -2   9    0.62    0.07
  -6   2   9    0.62    0.07
   6   2  -9    0.70    0.06
   6   2  -9    0.63    0.06
  -5  -2   9    4.15    0.14
   5  -2  -9    3.72    0.13
   5   2  -9    3.93    0.13
  -5   2   9    4.06    0.15
   5   2  -9    3.83    0.11
  -4  -2   9   10.24    0.23
   4  -2  -9    9.95    0.23
  -4   2   9   10.51    0.24
   4   2  -9   10.01    0.20
   4   2  -9   10.15    0.23
   3  -2  -9    6.26    0.17
  -3  -2   9    6.22    0.16
  -3  -2   9    6.20    0.14
  -3   2   9    6.40    0.17
   3   2  -9    6.31    0.16
  -2  -2   9    0.58    0.04
   2  -2  -9    0.56    0.05
  -2  -2   9    0.64    0.04
  -2   2   9    0.61    0.05
  -2   2   9    0.65    0.03
   2   2  -9    0.63    0.05
  -1  -2   9    2.99    0.08
  -1  -2   9    2.97    0.09
   1  -2  -9    3.10    0.10
  -1   2   9    3.04    0.08
   1   2  -9    3.17    0.11
  -1   2   9    3.12    0.10
   0  -2   9    3.27    0.10
   0  -2   9    3.51    0.08
   0  -2  -9    3.46    0.10
   0   2   9    3.40    0.09
   0   2   9    3.53    0.11
   0   2  -9    3.50    0.11
   1  -2   9    0.60    0.05
  -1  -2  -9    0.56    0.04
  -1   2  -9    0.56    0.05
   1   2   9    0.53    0.04
   1   2   9    0.58    0.05
  -1   2  -9    0.44    0.03
   2  -2   9    3.64    0.12
  -2  -2  -9    3.66    0.12
  -2  -2  -9    3.64    0.10
  -2   2  -9    3.48    0.11
   2   2   9    3.54    0.11
  -2   2  -9    3.38    0.09
   3  -2   9   13.56    0.30
  -3  -2  -9   13.42    0.30
  -3  -2  -9   13.81    0.25
  -3   2  -9   13.54    0.28
   3   2   9   13.77    0.29
  -3   2  -9   13.97    0.26
   4  -2   9   21.06    0.42
  -4  -2  -9   20.40    0.42
  -4   2  -9   21.32    0.38
  -4   2  -9   20.99    0.40
   4   2   9   21.26    0.42
  -5  -2  -9    5.02    0.18
   5  -2   9    5.32    0.18
  -5   2  -9    5.33    0.16
   5   2   9    5.35    0.18
  -5   2  -9    5.36    0.16
  -6  -2  -9    0.12    0.04
   6  -2   9    0.04    0.04
  -6   2  -9    0.12    0.04
   6   2   9    0.18    0.05
   7  -2   9    0.83    0.09
  -7  -2  -9    0.88    0.10
   7   2   9    0.88    0.10
  -8  -2  -9    1.41    0.12
   8  -2   9    1.58    0.12
   8   2   9    1.65    0.13
  -9  -2  -9   -0.01    0.05
   9  -2   9    0.05    0.05
   9   2   9    0.06    0.06
 -10  -3   9    0.04    0.06
  10  -3  -9    0.03    0.05
 -10   3   9   -0.02    0.04
  -9  -3   9    8.38    0.29
   9  -3  -9    8.10    0.25
  -9   3   9    8.78    0.29
   8  -3  -9    5.89    0.20
  -8  -3   9    5.62    0.21
  -8   3   9    5.83    0.22
  -7  -3   9    0.31    0.06
   7  -3  -9    0.25    0.05
   7   3  -9    0.21    0.04
  -7   3   9    0.30    0.06
   7   3  -9    0.28    0.05
  -6  -3   9    0.13    0.05
   6  -3  -9    0.06    0.04
  -6   3   9    0.15    0.05
   6   3  -9    0.16    0.04
   6   3  -9    0.10    0.04
   5  -3  -9    8.65    0.23
  -5  -3   9    8.87    0.23
   5   3  -9    9.29    0.22
   5   3  -9    8.64    0.20
  -5   3   9    8.66    0.23
  -4  -3   9   14.92    0.31
   4  -3  -9   14.75    0.31
  -4   3   9   15.15    0.32
   4   3  -9   15.33    0.31
   4   3  -9   15.31    0.29
  -3  -3   9   11.59    0.24
  -3  -3   9   11.59    0.24
   3  -3  -9   12.38    0.26
  -3   3   9   11.61    0.26
   3   3  -9   11.89    0.25
  -2  -3   9    2.15    0.08
   2  -3  -9    2.17    0.09
  -2  -3   9    2.18    0.07
  -2   3   9    2.10    0.05
   2   3  -9    2.01    0.09
  -2   3   9    2.06    0.09
  -1  -3   9    2.19    0.06
  -1  -3   9    2.19    0.08
   1  -3  -9    2.34    0.09
  -1   3   9    2.17    0.09
  -1   3   9    2.21    0.06
   1   3  -9    2.02    0.09
   0  -3  -9    0.12    0.03
   0  -3   9    0.24    0.04
   0  -3   9    0.13    0.02
   0   3  -9    0.13    0.03
   0   3   9    0.22    0.04
   0   3   9    0.08    0.02
  -1  -3  -9    2.12    0.07
  -1   3  -9    2.14    0.09
  -1   3  -9    2.17    0.05
   1   3   9    2.15    0.09
   1   3   9    2.10    0.08
   2  -3   9    0.54    0.06
  -2  -3  -9    0.63    0.04
  -2  -3  -9    0.51    0.06
   2   3   9    0.58    0.06
  -2   3  -9    0.54    0.06
  -2   3  -9    0.58    0.03
  -3  -3  -9   12.37    0.29
   3  -3   9   12.74    0.28
  -3  -3  -9   12.36    0.22
  -3   3  -9   12.02    0.27
   3   3   9   11.94    0.27
  -3   3  -9   12.16    0.23
   4  -3   9    5.74    0.18
  -4  -3  -9    5.20    0.18
  -4   3  -9    5.09    0.16
   4   3   9    5.43    0.17
   5  -3   9    2.48    0.12
  -5  -3  -9    2.49    0.13
   5   3   9    2.37    0.12
  -5   3  -9    2.38    0.11
   6  -3   9    5.65    0.20
  -6  -3  -9    5.90    0.21
   6   3   9    5.80    0.20
  -6   3  -9    6.02    0.19
  -7  -3  -9    0.05    0.05
   7  -3   9    0.05    0.04
   7   3   9    0.12    0.06
  -8  -3  -9    0.00    0.05
   8  -3   9    0.07    0.05
   8   3   9    0.02    0.05
  -9  -3  -9    1.41    0.15
   9  -3   9    1.24    0.13
   9   3   9    1.12    0.13
 -10  -4   9    0.09    0.07
  10  -4  -9   -0.04    0.04
 -10   4   9    0.07    0.06
  -9  -4   9    1.54    0.13
   9  -4  -9    2.09    0.13
  -9   4   9    1.83    0.14
   8  -4  -9    3.79    0.17
  -8  -4   9    3.95    0.18
   8   4  -9    3.72    0.17
  -8   4   9    3.93    0.18
  -7  -4   9    5.48    0.20
   7  -4  -9    5.36    0.19
   7   4  -9    5.53    0.17
  -7   4   9    5.40    0.20
   7   4  -9    5.52    0.17
   6  -4  -9   -0.02    0.04
  -6  -4   9   -0.01    0.04
   6   4  -9    0.04    0.03
   6   4  -9    0.14    0.04
  -6   4   9    0.03    0.04
  -5  -4   9    0.15    0.05
   5  -4  -9    0.13    0.04
   5   4  -9    0.15    0.04
  -5   4   9    0.15    0.05
   5   4  -9    0.10    0.03
  -4  -4   9   15.60    0.32
   4  -4  -9   16.46    0.34
   4   4  -9   15.86    0.32
   4   4  -9   15.47    0.31
  -4   4   9   15.97    0.34
  -3  -4   9    0.45    0.05
   3  -4  -9    0.41    0.05
  -3  -4   9    0.36    0.04
   3   4  -9    0.32    0.05
  -3   4   9    0.35    0.05
   2  -4  -9    1.91    0.08
  -2  -4   9    1.96    0.07
  -2  -4   9    1.96    0.08
   2   4  -9    1.92    0.09
  -2   4   9    1.95    0.05
  -2   4   9    1.78    0.09
  -1  -4   9    9.10    0.16
  -1  -4   9    8.92    0.20
   1  -4  -9    9.04    0.20
  -1   4   9    9.01    0.21
  -1   4   9    8.85    0.17
   1   4  -9    9.40    0.22
   0  -4  -9    3.12    0.10
   0  -4   9    3.18    0.11
   0   4   9    3.19    0.12
   0   4   9    3.19    0.09
   0   4  -9    3.22    0.11
  -1  -4  -9    1.76    0.07
   1  -4   9    1.56    0.08
  -1   4  -9    1.75    0.09
   1   4   9    1.76    0.09
   1   4   9    1.82    0.08
  -2  -4  -9    1.40    0.08
  -2  -4  -9    1.35    0.06
   2  -4   9    1.31    0.08
  -2   4  -9    1.30    0.08
   2   4   9    1.22    0.07
  -3  -4  -9   48.84    0.84
   3  -4   9   47.40    0.82
   3   4   9   49.81    0.81
  -3   4  -9   48.84    0.82
  -4  -4  -9    3.66    0.15
   4  -4   9    4.19    0.16
  -4   4  -9    4.13    0.15
   4   4   9    3.83    0.15
   5  -4   9    4.30    0.17
  -5  -4  -9    4.46    0.18
   5   4   9    4.30    0.16
  -5   4  -9    4.35    0.16
  -6  -4  -9    1.94    0.13
   6  -4   9    1.69    0.11
  -6   4  -9    1.79    0.11
   6   4   9    1.84    0.12
  -7  -4  -9    1.75    0.13
   7  -4   9    1.50    0.11
  -7   4  -9    1.67    0.11
   7   4   9    1.61    0.12
  -8  -4  -9    0.30    0.08
   8  -4   9    0.28    0.07
   8   4   9    0.21    0.07
 -10  -5   9    0.08    0.06
  10  -5  -9    0.01    0.04
 -10   5   9    0.07    0.06
   9  -5  -9    0.20    0.07
  -9  -5   9    0.33    0.08
  -9   5   9    0.27    0.07
  -8  -5   9    4.37    0.19
   8  -5  -9    4.31    0.18
  -8   5   9    4.43    0.19
   8   5  -9    4.34    0.16
  -7  -5   9    0.57    0.08
   7  -5  -9    0.50    0.07
  -7   5   9    0.57    0.08
   7   5  -9    0.64    0.07
  -6  -5   9    0.30    0.06
   6  -5  -9    0.27    0.06
   6   5  -9    0.11    0.04
  -6   5   9    0.22    0.06
   6   5  -9    0.23    0.04
  -5  -5   9    1.14    0.08
   5  -5  -9    0.99    0.08
   5   5  -9    0.91    0.07
  -5   5   9    1.05    0.09
   5   5  -9    1.04    0.07
  -4  -5   9    1.82    0.09
   4  -5  -9    1.61    0.09
  -4   5   9    1.79    0.10
   4   5  -9    1.68    0.09
   4   5  -9    1.68    0.09
  -3  -5   9    5.27    0.14
   3  -5  -9    5.08    0.16
  -3  -5   9    5.18    0.15
   3   5  -9    5.20    0.15
  -3   5   9    5.19    0.16
   3   5  -9    5.09    0.15
  -2  -5   9    0.49    0.04
   2  -5  -9    0.38    0.05
  -2  -5   9    0.43    0.05
  -2   5   9    0.37    0.05
   2   5  -9    0.37    0.05
  -2   5   9    0.42    0.03
  -1  -5   9    8.65    0.21
   1  -5  -9    8.60    0.20
  -1  -5   9    8.88    0.15
  -1   5   9    8.45    0.22
   1   5  -9    8.58    0.21
  -1   5   9    8.49    0.17
   0  -5  -9    0.06    0.02
   0  -5   9   -0.01    0.02
   0   5   9    0.03    0.02
   0   5  -9    0.04    0.03
   0   5   9    0.08    0.03
   1  -5   9    5.75    0.17
  -1  -5  -9    5.90    0.14
  -1   5  -9    5.90    0.17
   1   5   9    5.71    0.15
   1   5   9    5.95    0.18
  -2  -5  -9    7.65    0.16
  -2  -5  -9    7.68    0.22
   2  -5   9    7.54    0.21
  -2   5  -9    7.47    0.21
   2   5   9    7.37    0.19
   3  -5   9    1.45    0.10
  -3  -5  -9    1.42    0.10
  -3   5  -9    1.46    0.09
   3   5   9    1.38    0.09
  -4  -5  -9    1.83    0.11
   4  -5   9    1.77    0.11
   4   5   9    2.04    0.11
  -4   5  -9    1.97    0.11
   5  -5   9    0.00    0.04
  -5  -5  -9   -0.05    0.03
  -5   5  -9   -0.02    0.03
   5   5   9   -0.03    0.03
  -6  -5  -9    5.82    0.23
   6  -5   9    6.10    0.21
   6   5   9    6.20    0.21
  -6   5  -9    6.18    0.21
  -7  -5  -9    1.46    0.12
   7  -5   9    1.49    0.11
   7   5   9    1.57    0.12
  -7   5  -9    1.44    0.11
   8  -5   9    0.29    0.08
  -8  -5  -9    0.21    0.07
   8   5   9    0.27    0.07
 -10  -6   9    0.26    0.09
  10  -6  -9    0.29    0.07
 -10   6   9    0.28    0.08
   9  -6  -9    0.04    0.05
  -9  -6   9    0.09    0.06
  -9   6   9   -0.01    0.05
  -8  -6   9   19.27    0.46
   8  -6  -9   19.38    0.46
  -8   6   9   18.94    0.46
   8   6  -9   19.69    0.43
  -7  -6   9    0.11    0.05
   7  -6  -9    0.14    0.05
   7   6  -9    0.26    0.06
  -7   6   9    0.16    0.06
   6  -6  -9    0.62    0.08
  -6  -6   9    0.51    0.07
   6   6  -9    0.55    0.06
   6   6  -9    0.67    0.08
  -6   6   9    0.50    0.08
   5  -6  -9    0.68    0.08
  -5  -6   9    0.75    0.08
   5   6  -9    0.76    0.08
   5   6  -9    0.80    0.07
  -5   6   9    0.60    0.08
   4  -6  -9    2.14    0.11
  -4  -6   9    2.17    0.10
  -4   6   9    2.04    0.11
   4   6  -9    2.07    0.10
   4   6  -9    2.17    0.11
  -3  -6   9    4.05    0.14
  -3  -6   9    4.04    0.12
   3  -6  -9    4.03    0.14
  -3   6   9    3.92    0.15
   3   6  -9    3.75    0.14
   3   6  -9    3.97    0.14
  -2  -6   9    1.81    0.09
  -2  -6   9    1.79    0.07
   2  -6  -9    1.76    0.09
  -2   6   9    1.74    0.10
   2   6  -9    1.72    0.09
  -2   6   9    1.75    0.06
  -1  -6   9    4.88    0.15
   1  -6  -9    4.83    0.14
  -1   6   9    5.18    0.13
  -1   6   9    4.79    0.16
   1   6  -9    5.25    0.16
   0  -6   9    0.02    0.03
   0  -6  -9    0.04    0.02
   0   6   9    0.01    0.02
   0   6  -9    0.06    0.03
   0   6   9    0.12    0.04
  -1  -6  -9    0.11    0.03
   1  -6   9    0.14    0.04
  -1   6  -9    0.03    0.03
   1   6   9    0.04    0.03
   1   6   9    0.09    0.04
  -2  -6  -9    1.24    0.09
   2  -6   9    1.23    0.09
   2   6   9    1.23    0.08
  -2   6  -9    1.11    0.09
  -3  -6  -9   11.56    0.30
   3  -6   9   11.46    0.29
  -3   6  -9   12.08    0.29
   3   6   9   11.74    0.28
  -4  -6  -9    6.39    0.22
   4  -6   9    6.55    0.21
   4   6   9    6.79    0.21
  -4   6  -9    6.97    0.21
  -5  -6  -9    1.32    0.10
   5  -6   9    0.96    0.10
   5   6   9    1.11    0.09
  -5   6  -9    1.13    0.09
   6  -6   9    0.52    0.08
  -6  -6  -9    0.67    0.09
  -6   6  -9    0.52    0.08
   6   6   9    0.67    0.09
   7  -6   9    1.56    0.13
  -7  -6  -9    1.38    0.14
  -7   6  -9    1.44    0.11
   7   6   9    1.67    0.12
  -8  -6  -9    0.20    0.08
   8  -6   9    0.26    0.08
   8   6   9    0.40    0.09
  -9  -7   9    1.32    0.14
   9  -7  -9    1.59    0.15
   9   7  -9    1.21    0.12
  -9   7   9    1.33    0.14
   8  -7  -9    0.08    0.05
  -8  -7   9    0.13    0.06
  -8   7   9    0.09    0.06
   8   7  -9    0.02    0.04
  -7  -7   9    0.12    0.06
   7  -7  -9    0.15    0.06
   7   7  -9    0.14    0.05
  -7   7   9    0.00    0.04
   6  -7  -9    5.60    0.20
  -6  -7   9    5.95    0.20
  -6   7   9    6.13    0.21
   6   7  -9    5.58    0.19
   5  -7  -9    0.83    0.09
  -5  -7   9    0.69    0.08
   5   7  -9    0.65    0.08
   5   7  -9    0.78    0.07
  -5   7   9    0.68    0.08
  -4  -7   9    4.83    0.15
   4  -7  -9    4.96    0.17
   4   7  -9    5.03    0.17
  -4   7   9    4.92    0.18
   4   7  -9    4.82    0.15
  -3  -7   9   22.04    0.44
   3  -7  -9   22.13    0.44
  -3  -7   9   21.93    0.40
   3   7  -9   22.13    0.43
  -3   7   9   22.68    0.45
   2  -7  -9    0.24    0.05
  -2  -7   9    0.22    0.05
   2   7  -9    0.26    0.05
  -2   7   9    0.16    0.05
  -1  -7   9    2.70    0.12
   1  -7  -9    2.81    0.11
  -1   7   9    2.89    0.13
   1   7  -9    2.75    0.12
  -1   7   9    2.71    0.09
   0  -7   9    1.67    0.10
   0  -7  -9    1.94    0.09
   0   7  -9    2.16    0.11
   0   7   9    1.82    0.08
   0   7   9    1.78    0.10
   1  -7   9    4.16    0.15
  -1  -7  -9    4.24    0.12
  -1   7  -9    4.25    0.16
   1   7   9    4.11    0.14
   1   7   9    4.20    0.16
  -2  -7  -9   20.40    0.45
   2  -7   9   20.21    0.42
  -2   7  -9   20.15    0.43
   2   7   9   20.60    0.40
   3  -7   9    8.68    0.25
  -3  -7  -9    8.70    0.26
  -3   7  -9    8.77    0.25
   3   7   9    8.51    0.23
   4  -7   9    0.06    0.04
  -4  -7  -9   -0.02    0.04
   4   7   9    0.02    0.03
  -4   7  -9    0.04    0.04
   5  -7   9    0.94    0.10
  -5  -7  -9    0.79    0.10
   5   7   9    0.71    0.08
  -5   7  -9    0.70    0.09
  -6  -7  -9    3.53    0.18
   6  -7   9    3.76    0.18
   6   7   9    3.81    0.18
  -6   7  -9    3.79    0.17
   7  -7   9    0.66    0.10
  -7  -7  -9    0.72    0.10
  -7   7  -9    0.70    0.09
   7   7   9    0.76    0.10
  -9  -8   9    1.59    0.16
   9  -8  -9    1.69    0.14
  -9   8   9    1.61    0.14
   9   8  -9    1.87    0.14
   8  -8  -9    0.39    0.08
  -8  -8   9    0.29    0.08
   8   8  -9    0.36    0.07
  -8   8   9    0.35    0.07
   7  -8  -9    1.89    0.13
  -7  -8   9    2.04    0.13
   7   8  -9    1.91    0.13
  -7   8   9    2.04    0.13
  -6  -8   9    0.03    0.05
   6  -8  -9    0.07    0.05
  -6   8   9    0.09    0.05
   6   8  -9    0.02    0.05
  -5  -8   9    0.08    0.05
   5  -8  -9    0.08    0.04
   5   8  -9    0.05    0.04
  -5   8   9    0.05    0.04
   5   8  -9    0.09    0.05
  -4  -8   9    0.26    0.05
   4  -8  -9    0.30    0.06
   4   8  -9    0.26    0.05
   4   8  -9    0.28    0.05
  -4   8   9    0.21    0.05
  -3  -8   9    1.09    0.09
   3  -8  -9    1.06    0.09
  -3   8   9    0.93    0.09
   3   8  -9    0.93    0.08
   2  -8  -9    2.44    0.11
  -2  -8   9    2.55    0.12
   2   8  -9    2.35    0.12
  -2   8   9    2.31    0.12
   1  -8  -9    2.00    0.10
  -1  -8   9    1.92    0.11
  -1   8   9    1.94    0.08
   1   8  -9    1.95    0.10
  -1   8   9    2.05    0.11
   0  -8   9    2.10    0.11
   0  -8  -9    2.29    0.10
   0   8  -9    2.27    0.12
   0   8   9    2.12    0.12
   0   8   9    2.03    0.09
   1  -8   9    1.62    0.10
   1   8   9    1.62    0.09
  -1   8  -9    1.79    0.11
   1   8   9    1.70    0.11
  -2  -8  -9   14.06    0.36
   2  -8   9   14.22    0.34
   2   8   9   14.28    0.32
  -2   8  -9   14.97    0.35
   3  -8   9    1.03    0.10
  -3  -8  -9    1.04    0.11
   3   8   9    0.89    0.09
  -3   8  -9    0.97    0.10
   4  -8   9    2.88    0.15
  -4  -8  -9    2.73    0.15
   4   8   9    2.64    0.14
  -4   8  -9    2.95    0.15
   5  -8   9    0.33    0.07
  -5  -8  -9    0.19    0.06
  -5   8  -9    0.46    0.08
   5   8   9    0.36    0.07
   6  -8   9    1.15    0.12
  -6  -8  -9    1.41    0.14
  -6   8  -9    1.19    0.12
   6   8   9    1.26    0.12
  -7  -8  -9   -0.02    0.05
   7  -8   9   -0.05    0.05
   7   8   9   -0.06    0.05
  -7   8  -9   -0.01    0.05
   8  -9  -9    0.02    0.05
  -8  -9   9   -0.07    0.06
   8   9  -9   -0.04    0.05
  -8   9   9   -0.01    0.04
   7  -9  -9    0.04    0.05
  -7  -9   9   -0.01    0.05
  -7   9   9    0.00    0.04
   7   9  -9    0.06    0.04
  -6  -9   9   -0.03    0.04
   6  -9  -9   -0.02    0.04
   6   9  -9   -0.03    0.04
  -6   9   9    0.06    0.05
   5  -9  -9    0.68    0.09
  -5   9   9    0.64    0.08
   5   9  -9    0.70    0.09
   4  -9  -9    3.26    0.15
   4   9  -9    3.53    0.16
   4   9  -9    3.28    0.13
  -4   9   9    3.30    0.15
  -3  -9   9    0.44    0.07
   3  -9  -9    0.52    0.07
   3   9  -9    0.50    0.06
  -3   9   9    0.68    0.08
   2  -9  -9    1.95    0.11
  -2  -9   9    1.70    0.11
  -2   9   9    1.69    0.11
   2   9  -9    1.85    0.11
  -1  -9   9    0.35    0.06
   1  -9  -9    0.35    0.05
  -1   9   9    0.32    0.06
   1   9  -9    0.28    0.06
   0  -9  -9    0.36    0.05
   0  -9   9    0.24    0.05
   0   9   9    0.32    0.05
   0   9  -9    0.38    0.06
   0   9   9    0.25    0.06
  -1  -9  -9    4.86    0.19
   1  -9   9    4.68    0.18
   1   9   9    4.97    0.16
  -1   9  -9    4.78    0.18
   1   9   9    4.70    0.18
  -2  -9  -9    2.10    0.13
   2  -9   9    2.24    0.13
  -2   9  -9    2.30    0.13
   2   9   9    2.16    0.11
   3  -9   9    0.78    0.09
  -3  -9  -9    0.75    0.10
  -3   9  -9    0.69    0.09
   3   9   9    0.70    0.08
  -4  -9  -9    4.46    0.20
   4  -9   9    4.18    0.18
   4   9   9    4.09    0.17
  -4   9  -9    4.20    0.18
  -5  -9  -9    2.40    0.16
   5  -9   9    2.57    0.15
   5   9   9    2.37    0.14
  -5   9  -9    2.33    0.15
  -6  -9  -9    3.39    0.19
   6  -9   9    3.14    0.17
   6   9   9    3.31    0.18
  -6   9  -9    2.99    0.17
   8 -10  -9    0.24    0.08
  -8  10   9    0.17    0.07
   8  10  -9    0.15    0.07
   7 -10  -9    0.36    0.08
  -7  10   9    0.25    0.06
   7  10  -9    0.35    0.08
   6 -10  -9    0.62    0.10
  -6  10   9    0.53    0.08
   6  10  -9    0.50    0.09
   5 -10  -9    0.78    0.10
  -5  10   9    0.85    0.10
   5  10  -9    0.84    0.10
   4 -10  -9   -0.05    0.04
  -4  10   9    0.03    0.04
   4  10  -9   -0.03    0.04
   3 -10  -9    0.27    0.06
  -3 -10   9    0.28    0.06
   3  10  -9    0.28    0.06
  -3  10   9    0.37    0.07
   2 -10  -9    0.04    0.04
  -2 -10   9   -0.01    0.04
  -2  10   9    0.06    0.04
   2  10  -9   -0.03    0.03
  -1 -10   9    9.70    0.28
   1 -10  -9   10.05    0.25
  -1  10   9    9.77    0.28
   1  10  -9    9.33    0.27
   0 -10   9    2.30    0.13
   0  10   9    2.45    0.11
   0  10   9    2.43    0.13
   0  10  -9    2.39    0.13
   1 -10   9    0.02    0.05
  -1 -10  -9    0.01    0.04
   1  10   9   -0.03    0.03
  -1  10  -9   -0.03    0.03
  -2 -10  -9    0.06    0.04
   2 -10   9    0.07    0.05
   2  10   9    0.06    0.04
  -2  10  -9    0.21    0.06
   3 -10   9    0.99    0.10
  -3 -10  -9    1.12    0.12
   3  10   9    1.11    0.11
  -3  10  -9    1.04    0.11
   4 -10   9    0.00    0.04
  -4 -10  -9   -0.01    0.05
  -4  10  -9   -0.05    0.05
   4  10   9    0.10    0.05
  -5 -10  -9    2.60    0.17
   5  10   9    2.08    0.14
  -5  10  -9    2.37    0.16
  -6 -10  -9    2.31    0.18
   6 -10   9    2.43    0.16
   6  10   9    2.45    0.16
  -6  10  -9    2.87    0.17
   7 -11  -9    2.81    0.18
   7  11  -9    2.91    0.18
   6 -11  -9    1.23    0.13
  -6  11   9    1.41    0.12
   6  11  -9    1.44    0.14
   5 -11  -9   -0.05    0.05
  -5  11   9    0.01    0.04
   5  11  -9    0.01    0.05
  -4 -11   9    0.09    0.04
   4 -11  -9    0.03    0.05
  -4  11   9    0.11    0.05
  -3 -11   9    0.62    0.09
   3 -11  -9    0.67    0.09
   3  11  -9    0.80    0.09
  -3  11   9    0.76    0.09
  -2 -11   9   -0.02    0.03
   2 -11  -9   -0.02    0.04
  -2  11   9   -0.04    0.04
   2  11  -9   -0.02    0.03
  -1 -11   9    0.41    0.08
   1 -11  -9    0.41    0.06
  -1  11   9    0.35    0.06
   1  11  -9    0.30    0.06
   0 -11   9    5.54    0.21
   0  11   9    5.43    0.21
   0  11  -9    5.32    0.20
  -1 -11  -9    0.40    0.08
   1 -11   9    0.40    0.08
   1  11   9    0.36    0.06
  -1  11  -9    0.39    0.07
  -2 -11  -9    0.53    0.09
   2 -11   9    0.42    0.08
   2  11   9    0.39    0.07
  -2  11  -9    0.47    0.08
  -3 -11  -9    0.32    0.08
   3 -11   9    0.36    0.08
  -3  11  -9    0.55    0.09
   3  11   9    0.52    0.08
  -4 -11  -9    0.05    0.06
   4 -11   9    0.20    0.07
  -4  11  -9    0.04    0.06
   4  11   9    0.09    0.06
  -5 -11  -9    1.36    0.15
   5 -11   9    1.40    0.13
  -5  11  -9    1.25    0.14
   5  11   9    1.28    0.13
   6 -12  -9    1.26    0.14
   6  12  -9    0.84    0.11
   5 -12  -9    2.98    0.18
   5  12  -9    3.04    0.18
  -5  12   9    3.53    0.17
   4 -12  -9    2.88    0.16
  -4 -12   9    3.00    0.17
  -4  12   9    3.20    0.16
  -3 -12   9    0.23    0.06
   3 -12  -9    0.24    0.07
  -3  12   9    0.22    0.06
   2 -12  -9    1.44    0.11
  -2 -12   9    1.44    0.13
   2  12  -9    1.50    0.11
  -2  12   9    1.37    0.11
  -1 -12   9    0.05    0.06
   1  12  -9    0.02    0.04
  -1  12   9   -0.04    0.04
   0 -12   9    0.04    0.05
   0 -12  -9    0.03    0.05
   0  12  -9    0.09    0.05
  -1 -12  -9    0.19    0.07
   1 -12   9    0.25    0.07
  -1  12  -9    0.24    0.06
   2 -12   9    3.66    0.18
  -2 -12  -9    4.16    0.20
   2  12   9    4.10    0.18
  -2  12  -9    3.81    0.18
  -3 -12  -9    0.12    0.06
   3 -12   9    0.14    0.06
  -3  12  -9    0.10    0.06
   3  12   9    0.09    0.06
  -4 -12  -9    1.38    0.14
   4 -12   9    1.60    0.15
  -4  12  -9    1.57    0.15
   4  12   9    1.40    0.13
  -4 -13   9    0.50    0.09
   4 -13  -9    0.64    0.10
  -3 -13   9    1.12    0.13
   3 -13  -9    1.34    0.13
  -3  13   9    1.41    0.12
  -2 -13   9   -0.01    0.05
  -2  13   9    0.16    0.06
  -1 -13   9   -0.04    0.05
  -1  13   9    0.11    0.05
   1  13  -9    0.03    0.05
   0 -13  -9    0.25    0.07
   0 -13   9    0.15    0.07
   0  13  -9    0.14    0.06
  -1 -13  -9    0.09    0.06
   1 -13   9    0.05    0.06
  -1  13  -9    0.00    0.05
  -2 -13  -9   -0.04    0.05
   2 -13   9   -0.01    0.06
  -2  13  -9   -0.04    0.05
   1 -14  -9    1.18    0.13
  -1 -14   9    1.37    0.14
   1  14  -9    1.17    0.12
 -10   0  10    0.20    0.07
  -9   0  10    0.06    0.06
   9   0 -10   -0.07    0.03
   8   0 -10    0.60    0.07
  -8   0  10    0.62    0.09
   7   0 -10    0.04    0.04
  -7   0  10   -0.05    0.04
  -6   0  10    2.70    0.13
   6   0 -10    2.57    0.12
  -5   0  10   -0.05    0.03
   5   0 -10   -0.01    0.03
   4   0 -10    4.97    0.15
  -4   0  10    5.20    0.16
  -4   0  10    5.12    0.10
   3   0 -10   -0.03    0.02
  -3   0  10   -0.02    0.02
  -3   0  10    0.00    0.01
  -2   0  10    8.74    0.17
   2   0 -10    8.79    0.20
  -2   0  10    8.86    0.20
  -1   0  10   -0.01    0.02
   1   0 -10    0.02    0.02
  -1   0  10    0.02    0.02
   0   0  10    0.25    0.03
   0   0 -10    0.29    0.04
   0   0  10    0.34    0.04
  -1   0 -10    0.02    0.02
   1   0  10    0.01    0.02
   1   0  10    0.01    0.02
   2   0  10    0.07    0.03
  -2   0 -10    0.15    0.03
  -2   0 -10    0.12    0.03
  -3   0 -10    0.00    0.02
  -3   0 -10    0.00    0.02
   3   0  10   -0.03    0.02
   4   0  10    1.81    0.10
  -4   0 -10    1.55    0.09
  -4   0 -10    1.73    0.08
  -5   0 -10    0.03    0.03
   5   0  10    0.02    0.03
  -6   0 -10    0.12    0.04
   6   0  10    0.14    0.05
   7   0  10    0.01    0.04
  -7   0 -10   -0.01    0.03
   8   0  10    0.09    0.05
 -10  -1  10    0.67    0.11
 -10   1  10    0.83    0.12
   9  -1 -10    0.76    0.09
  -9  -1  10    0.69    0.10
  -9   1  10    0.81    0.11
  -8  -1  10    3.17    0.16
   8  -1 -10    3.25    0.15
   8   1 -10    3.24    0.14
  -8   1  10    3.18    0.16
   7  -1 -10    3.24    0.14
  -7  -1  10    2.99    0.15
   7   1 -10    3.04    0.13
  -7   1  10    3.05    0.15
  -6  -1  10    5.03    0.18
   6  -1 -10    4.89    0.17
   6   1 -10    4.85    0.16
  -6   1  10    4.79    0.17
   5  -1 -10    0.68    0.07
  -5  -1  10    0.73    0.07
   5   1 -10    0.67    0.04
   5   1 -10    0.69    0.07
  -4  -1  10    0.24    0.04
  -4  -1  10    0.31    0.03
   4  -1 -10    0.26    0.04
  -4   1  10    0.21    0.04
   4   1 -10    0.23    0.04
   3  -1 -10    4.90    0.14
  -3  -1  10    4.96    0.11
  -3  -1  10    4.93    0.14
  -3   1  10    4.63    0.14
  -3   1  10    4.93    0.09
   3   1 -10    4.71    0.14
  -2  -1  10   27.47    0.44
   2  -1 -10   27.40    0.48
  -2  -1  10   27.38    0.46
   2   1 -10   27.21    0.48
  -2   1  10   27.03    0.47
  -2   1  10   27.06    0.43
   1  -1 -10    0.27    0.04
  -1  -1  10    0.27    0.03
  -1  -1  10    0.29    0.03
   1   1 -10    0.20    0.04
  -1   1  10    0.26    0.03
  -1   1  10    0.22    0.04
   0  -1  10    0.07    0.02
   0  -1  10    0.06    0.02
   0  -1 -10    0.10    0.03
   0   1  10    0.06    0.02
   0   1 -10    0.11    0.03
   0   1  10    0.08    0.02
  -1  -1 -10   39.29    0.64
   1  -1  10   39.96    0.65
   1  -1  10   38.68    0.62
  -1   1 -10   39.33    0.65
   1   1  10   39.00    0.64
   1   1  10   38.81    0.64
   2  -1  10    0.27    0.04
  -2  -1 -10    0.30    0.04
  -2  -1 -10    0.34    0.04
  -2   1 -10    0.38    0.04
  -2   1 -10    0.40    0.05
   2   1  10    0.33    0.05
  -3  -1 -10   11.16    0.23
   3  -1  10   10.68    0.26
  -3  -1 -10   11.49    0.26
  -3   1 -10   10.85    0.23
   3   1  10   11.46    0.26
  -3   1 -10   11.47    0.24
  -4  -1 -10    3.34    0.10
   4  -1  10    3.40    0.14
  -4  -1 -10    3.23    0.13
   4   1  10    3.22    0.13
  -4   1 -10    3.32    0.12
  -4   1 -10    3.08    0.11
  -5  -1 -10    0.72    0.08
   5  -1  10    0.48    0.07
  -5   1 -10    0.56    0.06
  -5   1 -10    0.72    0.06
   5   1  10    0.63    0.07
  -6  -1 -10    0.03    0.03
   6  -1  10    0.06    0.04
   6   1  10    0.06    0.04
   7  -1  10    0.01    0.04
  -7  -1 -10    0.16    0.05
   7   1  10    0.12    0.05
   8  -1  10    0.75    0.10
  -8  -1 -10    0.82    0.10
   8   1  10    0.80    0.10
  10  -2 -10    0.09    0.05
 -10  -2  10    0.05    0.06
 -10   2  10    0.08    0.06
   9  -2 -10    1.65    0.12
  -9  -2  10    2.12    0.15
  -9   2  10    1.95    0.14
  -8  -2  10    1.78    0.13
   8  -2 -10    1.69    0.11
   8   2 -10    1.77    0.10
  -8   2  10    1.62    0.12
  -7  -2  10    3.48    0.16
   7  -2 -10    3.30    0.14
  -7   2  10    3.21    0.15
   7   2 -10    3.43    0.13
   6  -2 -10    0.07    0.04
  -6  -2  10    0.06    0.04
   6   2 -10    0.10    0.04
  -6   2  10    0.05    0.04
   6   2 -10    0.10    0.03
   5  -2 -10    0.91    0.07
   5   2 -10    1.08    0.08
   5   2 -10    1.09    0.06
  -5   2  10    1.02    0.08
  -4  -2  10    2.79    0.11
   4  -2 -10    2.59    0.11
  -4  -2  10    2.72    0.09
  -4   2  10    2.56    0.11
   4   2 -10    2.66    0.11
  -3  -2  10    3.65    0.10
  -3  -2  10    3.54    0.11
   3  -2 -10    3.75    0.13
   3   2 -10    3.38    0.12
  -3   2  10    3.56    0.12
   2  -2 -10   20.63    0.38
  -2  -2  10   20.36    0.36
  -2  -2  10   20.08    0.35
  -2   2  10   20.47    0.38
  -2   2  10   20.60    0.32
   2   2 -10   19.77    0.38
   1  -2 -10    1.04    0.06
  -1  -2  10    0.86    0.05
  -1  -2  10    0.96    0.05
  -1   2  10    0.95    0.06
   1   2 -10    0.87    0.06
  -1   2  10    0.94    0.04
   0  -2  10    3.23    0.08
   0  -2 -10    3.18    0.10
   0  -2  10    3.39    0.11
   0   2  10    3.09    0.09
   0   2  10    3.35    0.11
   0   2 -10    3.42    0.11
   1  -2  10    0.14    0.03
  -1  -2 -10    0.08    0.03
  -1   2 -10    0.10    0.02
   1   2  10    0.10    0.03
   1   2  10    0.09    0.03
  -1   2 -10    0.06    0.03
   2  -2  10   27.85    0.50
  -2  -2 -10   28.59    0.51
  -2  -2 -10   27.93    0.47
   2   2  10   27.16    0.49
  -2   2 -10   28.07    0.50
  -2   2 -10   28.35    0.46
  -3  -2 -10   18.65    0.33
  -3  -2 -10   18.35    0.38
   3  -2  10   18.16    0.38
  -3   2 -10   17.57    0.36
   3   2  10   18.60    0.37
  -3   2 -10   18.69    0.33
   4  -2  10   12.28    0.30
  -4  -2 -10   12.82    0.30
  -4   2 -10   13.08    0.26
   4   2  10   13.10    0.30
  -4   2 -10   12.58    0.28
  -5  -2 -10    0.65    0.08
   5  -2  10    0.65    0.08
  -5   2 -10    0.74    0.07
   5   2  10    0.59    0.07
  -6  -2 -10    2.03    0.12
   6  -2  10    1.99    0.12
   6   2  10    2.08    0.12
  -7  -2 -10    0.28    0.06
   7  -2  10    0.24    0.06
   7   2  10    0.32    0.07
   8  -2  10    0.06    0.05
  -8  -2 -10    0.08    0.06
   8   2  10    0.04    0.05
 -10  -3  10    0.22    0.08
  10  -3 -10    0.14    0.06
 -10   3  10    0.32    0.08
  -9  -3  10    1.15    0.13
   9  -3 -10    0.78    0.10
  -9   3  10    1.06    0.12
  -8  -3  10    6.11    0.23
   8  -3 -10    6.27    0.21
  -8   3  10    6.10    0.23
   7  -3 -10    0.05    0.04
  -7  -3  10    0.10    0.05
   7   3 -10    0.11    0.04
   7   3 -10    0.06    0.03
  -7   3  10    0.14    0.05
  -6  -3  10    0.89    0.09
   6  -3 -10    0.87    0.08
  -6   3  10    0.91    0.09
   6   3 -10    1.01    0.07
   6   3 -10    0.94    0.07
   5  -3 -10   11.19    0.27
  -5  -3  10   11.12    0.27
   5   3 -10   11.36    0.24
   5   3 -10   11.31    0.26
  -5   3  10   11.48    0.28
  -4  -3  10    2.63    0.11
   4  -3 -10    2.68    0.11
  -4  -3  10    2.61    0.09
  -4   3  10    2.43    0.12
   4   3 -10    2.74    0.10
   4   3 -10    2.57    0.11
   3  -3 -10    2.07    0.09
  -3  -3  10    2.30    0.09
  -3  -3  10    2.02    0.08
  -3   3  10    2.12    0.10
   3   3 -10    2.11    0.09
  -2  -3  10   10.74    0.21
   2  -3 -10   10.95    0.24
  -2  -3  10   10.71    0.22
  -2   3  10   11.15    0.18
  -2   3  10   10.83    0.25
   1  -3 -10   11.63    0.24
  -1  -3  10   11.60    0.24
  -1  -3  10   11.44    0.21
  -1   3  10   11.85    0.26
   1   3 -10   11.56    0.26
  -1   3  10   11.74    0.21
   0  -3  10    4.83    0.14
   0  -3 -10    4.51    0.13
   0  -3  10    4.70    0.10
   0   3  10    4.52    0.12
   0   3 -10    4.73    0.14
   0   3  10    4.83    0.14
   1  -3  10    8.82    0.21
  -1  -3 -10    8.80    0.19
  -1   3 -10    9.14    0.22
  -1   3 -10    9.02    0.16
   1   3  10    8.81    0.20
   1   3  10    8.78    0.21
  -2  -3 -10   18.91    0.33
   2  -3  10   18.74    0.37
  -2  -3 -10   18.89    0.38
  -2   3 -10   18.78    0.37
   2   3  10   19.08    0.36
   3  -3  10   17.34    0.37
  -3  -3 -10   18.09    0.31
  -3  -3 -10   17.61    0.37
   3   3  10   17.41    0.36
  -3   3 -10   17.60    0.36
  -4  -3 -10    3.76    0.15
   4  -3  10    3.77    0.15
   4   3  10    3.62    0.14
  -4   3 -10    3.66    0.13
  -5  -3 -10    0.07    0.04
   5  -3  10    0.10    0.04
   5   3  10    0.08    0.04
  -5   3 -10    0.04    0.03
   6  -3  10    0.50    0.07
  -6  -3 -10    0.54    0.08
  -6   3 -10    0.41    0.06
   6   3  10    0.36    0.07
  -7  -3 -10    0.74    0.10
   7  -3  10    0.62    0.09
   7   3  10    0.55    0.09
   8  -3  10    0.36    0.08
  -8  -3 -10    0.22    0.07
   8   3  10    0.43    0.08
  10  -4 -10    0.22    0.07
 -10  -4  10    0.14    0.07
 -10   4  10    0.11    0.06
  -9  -4  10    3.95    0.19
   9  -4 -10    3.96    0.18
  -9   4  10    4.45    0.21
  -8  -4  10   22.57    0.50
   8  -4 -10   22.21    0.49
  -8   4  10   23.55    0.52
   7  -4 -10    0.11    0.05
  -7  -4  10    0.05    0.05
   7   4 -10    0.04    0.03
  -7   4  10    0.06    0.04
   7   4 -10    0.02    0.03
   6  -4 -10    0.22    0.05
  -6  -4  10    0.16    0.05
  -6   4  10    0.22    0.06
   6   4 -10    0.24    0.05
   6   4 -10    0.29    0.05
  -5  -4  10    1.15    0.08
   5  -4 -10    1.10    0.08
   5   4 -10    1.27    0.08
  -5   4  10    1.10    0.09
   5   4 -10    1.13    0.07
   4  -4 -10    5.66    0.17
  -4  -4  10    5.51    0.16
  -4   4  10    5.72    0.18
   4   4 -10    5.62    0.16
   4   4 -10    5.29    0.15
  -3  -4  10    8.96    0.20
  -3  -4  10    8.81    0.20
   3  -4 -10    8.59    0.22
   3   4 -10    8.81    0.22
  -3   4  10    8.64    0.22
  -2  -4  10    1.76    0.07
  -2  -4  10    1.71    0.08
   2  -4 -10    1.86    0.09
   2   4 -10    1.77    0.09
  -2   4  10    1.81    0.05
  -2   4  10    1.75    0.09
  -1  -4  10    1.73    0.08
   1  -4 -10    1.91    0.08
  -1   4  10    1.92    0.09
   1   4 -10    1.67    0.09
  -1   4  10    1.77    0.06
   0  -4  10   14.16    0.22
   0  -4 -10   13.80    0.27
   0  -4  10   14.03    0.29
   0   4  10   13.47    0.26
   0   4 -10   13.46    0.29
   0   4  10   13.89    0.30
  -1  -4 -10    5.12    0.13
  -1   4 -10    5.16    0.16
   1   4  10    5.51    0.14
   1   4  10    4.95    0.16
  -2  -4 -10   77.72    1.25
  -2  -4 -10   79.66    1.17
   2  -4  10   75.08    1.23
   2   4  10   77.57    1.21
  -2   4 -10   76.57    1.23
  -3  -4 -10    2.89    0.13
   3  -4  10    2.60    0.12
   3   4  10    2.88    0.12
  -3   4 -10    2.76    0.12
   4  -4  10   -0.01    0.03
  -4  -4 -10   -0.04    0.03
   4   4  10    0.02    0.03
  -4   4 -10   -0.01    0.03
  -5  -4 -10    0.81    0.09
   5  -4  10    1.03    0.10
  -5   4 -10    0.81    0.08
   5   4  10    0.95    0.09
  -6  -4 -10    0.74    0.09
   6  -4  10    0.85    0.09
   6   4  10    0.74    0.09
  -6   4 -10    0.86    0.09
  -7  -4 -10    4.06    0.19
   7  -4  10    3.98    0.18
   7   4  10    4.09    0.18
  -8  -4 -10    0.00    0.05
   8  -4  10    0.06    0.06
   8   4  10    0.05    0.06
 -10  -5  10    0.66    0.11
  10  -5 -10    0.73    0.10
 -10   5  10    0.92    0.12
   9  -5 -10    4.25    0.19
  -9  -5  10    4.44    0.21
  -9   5  10    4.34    0.21
   8  -5 -10    0.18    0.06
  -8  -5  10    0.18    0.06
   8   5 -10    0.04    0.07
  -8   5  10    0.10    0.06
   7  -5 -10    0.09    0.05
  -7  -5  10    0.13    0.06
  -7   5  10    0.13    0.05
   7   5 -10    0.12    0.05
  -6  -5  10    0.85    0.09
   6  -5 -10    0.73    0.09
  -6   5  10    0.75    0.09
   6   5 -10    0.81    0.07
   6   5 -10    0.95    0.07
  -5  -5  10    0.83    0.08
   5  -5 -10    0.66    0.07
  -5   5  10    0.62    0.08
   5   5 -10    0.73    0.07
   5   5 -10    0.82    0.07
   4  -5 -10    0.10    0.04
  -4  -5  10    0.11    0.04
   4   5 -10    0.07    0.03
   4   5 -10    0.14    0.04
  -4   5  10    0.17    0.05
  -3  -5  10    0.11    0.03
  -3  -5  10    0.12    0.03
   3  -5 -10    0.12    0.04
   3   5 -10    0.15    0.04
  -3   5  10    0.07    0.04
  -2  -5  10    0.00    0.02
   2  -5 -10    0.06    0.03
  -2  -5  10    0.03    0.02
   2   5 -10   -0.01    0.03
  -2   5  10    0.06    0.03
   1  -5 -10    2.18    0.09
  -1  -5  10    2.34    0.06
  -1  -5  10    2.34    0.10
  -1   5  10    2.25    0.07
   1   5 -10    2.41    0.11
  -1   5  10    2.31    0.11
   0  -5 -10    1.72    0.08
   0  -5  10    1.63    0.09
   0   5  10    1.71    0.07
   0   5  10    1.66    0.09
   0   5 -10    1.75    0.09
  -1  -5 -10  115.47    1.73
   1  -5  10  114.93    1.78
   1   5  10  114.69    1.75
   1   5  10  114.11    1.79
  -1   5 -10  118.91    1.79
   2  -5  10   12.81    0.30
  -2  -5 -10   13.53    0.25
  -2  -5 -10   12.86    0.31
  -2   5 -10   13.24    0.30
   2   5  10   13.09    0.28
   3  -5  10    0.10    0.05
  -3  -5 -10    0.02    0.04
   3   5  10    0.06    0.03
  -3   5 -10    0.07    0.04
   4  -5  10    1.95    0.12
  -4  -5 -10    2.18    0.13
   4   5  10    2.06    0.11
  -4   5 -10    2.08    0.11
  -5  -5 -10    1.22    0.10
   5  -5  10    1.21    0.10
  -5   5 -10    1.32    0.10
   5   5  10    1.19    0.10
   6  -5  10    0.28    0.07
  -6  -5 -10    0.19    0.06
   6   5  10    0.18    0.05
  -6   5 -10    0.21    0.06
  -7  -5 -10    1.37    0.13
   7  -5  10    1.52    0.12
   7   5  10    1.14    0.12
  -7   5 -10    1.40    0.11
  -8  -5 -10    0.11    0.06
   8  -5  10    0.11    0.06
   8   5  10    0.10    0.06
  -9  -6  10    1.17    0.13
   9  -6 -10    1.16    0.13
  -9   6  10    1.01    0.12
   8  -6 -10   18.10    0.44
  -8  -6  10   17.57    0.44
   8   6 -10   18.06    0.40
  -8   6  10   17.72    0.44
   7  -6 -10    1.06    0.11
  -7  -6  10    0.92    0.10
  -7   6  10    0.90    0.10
   7   6 -10    1.12    0.09
  -6  -6  10    0.06    0.04
   6  -6 -10    0.05    0.04
   6   6 -10   -0.01    0.03
  -6   6  10    0.00    0.04
   6   6 -10    0.02    0.03
  -5  -6  10    3.50    0.14
  -5   6  10    3.80    0.16
   5   6 -10    3.61    0.13
   5   6 -10    3.54    0.14
   4  -6 -10    0.30    0.06
  -4  -6  10    0.33    0.05
   4   6 -10    0.23    0.05
  -4   6  10    0.39    0.06
   4   6 -10    0.43    0.06
   3  -6 -10   13.67    0.31
  -3  -6  10   14.00    0.30
  -3  -6  10   13.89    0.27
   3   6 -10   13.84    0.30
  -3   6  10   13.35    0.32
  -2  -6  10    0.03    0.03
   2  -6 -10    0.04    0.03
  -2  -6  10    0.08    0.04
   2   6 -10    0.09    0.04
  -2   6  10    0.00    0.04
  -1  -6  10    1.50    0.09
   1  -6 -10    1.65    0.08
   1   6 -10    1.53    0.09
  -1   6  10    1.52    0.07
  -1   6  10    1.60    0.10
   0  -6 -10    3.75    0.12
   0  -6  10    3.87    0.14
   0   6  10    3.68    0.11
   0   6 -10    3.59    0.14
   0   6  10    3.63    0.14
  -1  -6 -10    4.02    0.12
   1  -6  10    3.87    0.15
   1   6  10    3.78    0.13
  -1   6 -10    3.59    0.14
   1   6  10    3.75    0.15
  -2  -6 -10    9.27    0.26
   2  -6  10    9.13    0.24
  -2   6 -10    8.72    0.24
   2   6  10    9.24    0.23
  -3  -6 -10    7.32    0.23
   3  -6  10    7.16    0.22
   3   6  10    7.24    0.21
  -3   6 -10    7.25    0.22
   4  -6  10    3.76    0.16
  -4  -6 -10    3.56    0.17
   4   6  10    3.58    0.15
  -4   6 -10    3.72    0.16
  -5  -6 -10    0.03    0.04
   5  -6  10   -0.01    0.04
   5   6  10    0.00    0.03
  -5   6 -10    0.07    0.04
   6  -6  10    1.98    0.13
  -6  -6 -10    1.91    0.13
   6   6  10    1.93    0.13
  -6   6 -10    1.91    0.12
  -7  -6 -10    0.33    0.08
   7  -6  10    0.31    0.07
  -7   6 -10    0.35    0.07
   7   6  10    0.12    0.05
   9  -7 -10    0.31    0.07
  -9  -7  10    0.48    0.09
  -9   7  10    0.23    0.07
  -8  -7  10    0.45    0.08
   8  -7 -10    0.51    0.08
  -8   7  10    0.50    0.09
   8   7 -10    0.49    0.08
   7  -7 -10    0.06    0.05
  -7  -7  10    0.06    0.05
   7   7 -10    0.08    0.05
  -7   7  10    0.07    0.05
  -6  -7  10    0.60    0.08
   6  -7 -10    0.63    0.08
  -6   7  10    0.52    0.08
   6   7 -10    0.59    0.08
   5  -7 -10    3.85    0.16
  -5  -7  10    3.56    0.14
   5   7 -10    3.56    0.14
   5   7 -10    3.72    0.15
  -5   7  10    3.54    0.16
   4  -7 -10    2.03    0.11
  -4  -7  10    2.22    0.10
   4   7 -10    1.91    0.11
   4   7 -10    2.09    0.11
  -4   7  10    2.11    0.12
   3  -7 -10    4.57    0.16
  -3  -7  10    4.32    0.16
  -3   7  10    4.63    0.17
   3   7 -10    4.53    0.16
  -2  -7  10    2.22    0.11
   2  -7 -10    2.46    0.11
  -2   7  10    2.25    0.12
   2   7 -10    2.41    0.12
  -1  -7  10    7.34    0.21
   1  -7 -10    7.62    0.20
  -1   7  10    7.54    0.17
  -1   7  10    7.20    0.22
   1   7 -10    7.48    0.21
   0  -7  10    2.96    0.13
   0  -7 -10    2.98    0.11
   0   7  10    2.90    0.13
   0   7 -10    2.78    0.13
   0   7  10    2.97    0.11
  -1  -7 -10    2.65    0.10
   1  -7  10    2.38    0.12
  -1   7 -10    2.47    0.13
   1   7  10    2.72    0.13
   1   7  10    2.54    0.11
   2  -7  10   21.76    0.45
  -2  -7 -10   21.47    0.47
   2   7  10   20.91    0.42
  -2   7 -10   21.39    0.45
   3  -7  10    2.43    0.13
  -3  -7 -10    2.48    0.14
  -3   7 -10    2.37    0.13
   3   7  10    2.29    0.12
   4  -7  10    0.73    0.09
  -4  -7 -10    0.65    0.09
  -4   7 -10    0.61    0.08
   4   7  10    0.68    0.08
  -5  -7 -10   -0.01    0.04
   5  -7  10   -0.04    0.04
  -5   7 -10    0.07    0.05
   5   7  10    0.09    0.04
  -6  -7 -10    0.19    0.06
   6  -7  10    0.12    0.05
  -6   7 -10    0.24    0.06
   6   7  10    0.16    0.05
  -7  -7 -10    0.27    0.07
   7  -7  10    0.32    0.08
  -7   7 -10    0.24    0.07
   7   7  10    0.32    0.08
  -9  -8  10    2.90    0.18
   9  -8 -10    3.15    0.18
  -9   8  10    3.10    0.18
  -8  -8  10    0.97    0.11
   8  -8 -10    1.02    0.12
   8   8 -10    1.14    0.11
  -8   8  10    1.06    0.12
   7  -8 -10    0.11    0.06
  -7  -8  10    0.23    0.07
   7   8 -10    0.06    0.05
  -7   8  10    0.04    0.05
   6  -8 -10    0.80    0.10
  -6  -8  10    0.73    0.09
   6   8 -10    0.69    0.09
  -6   8  10    0.65    0.09
   5  -8 -10    0.12    0.05
  -5  -8  10    0.06    0.04
  -5   8  10   -0.01    0.04
   5   8 -10    0.04    0.03
   5   8 -10    0.00    0.04
   4  -8 -10    3.43    0.15
   4   8 -10    3.46    0.14
  -4   8  10    3.60    0.16
   4   8 -10    3.59    0.15
   3  -8 -10    1.29    0.09
  -3  -8  10    1.14    0.09
   3   8 -10    1.07    0.08
  -3   8  10    1.19    0.09
   2  -8 -10   -0.01    0.03
  -2  -8  10   -0.02    0.03
  -2   8  10   -0.06    0.03
   2   8 -10    0.01    0.04
  -1  -8  10    6.68    0.21
   1  -8 -10    6.48    0.19
   1   8 -10    6.56    0.20
  -1   8  10    6.71    0.21
   0  -8  10    0.68    0.08
   0  -8 -10    0.62    0.06
   0   8 -10    0.66    0.08
   0   8  10    0.60    0.06
   0   8  10    0.65    0.08
   1  -8  10    2.49    0.13
  -1   8 -10    2.52    0.13
   1   8  10    2.67    0.14
   1   8  10    2.52    0.11
  -2  -8 -10    3.02    0.16
   2  -8  10    3.05    0.14
  -2   8 -10    2.98    0.15
   2   8  10    2.90    0.13
   3  -8  10    0.03    0.05
  -3  -8 -10   -0.01    0.04
   3   8  10    0.12    0.04
  -3   8 -10    0.06    0.05
   4  -8  10    0.39    0.07
  -4  -8 -10    0.33    0.07
   4   8  10    0.43    0.07
  -4   8 -10    0.30    0.07
   5  -8  10    1.13    0.12
  -5  -8 -10    0.83    0.10
   5   8  10    0.82    0.09
  -5   8 -10    1.07    0.11
   6  -8  10    1.04    0.11
  -6  -8 -10    1.29    0.14
  -6   8 -10    1.02    0.11
   6   8  10    0.97    0.11
   7  -8  10    0.04    0.06
  -7  -8 -10    0.06    0.06
   7   8  10    0.11    0.06
  -7   8 -10    0.15    0.07
  -8  -9  10    0.80    0.11
   8  -9 -10    0.61    0.10
   8   9 -10    0.66    0.10
  -8   9  10    0.77    0.11
   7  -9 -10    0.09    0.06
   7   9 -10    0.20    0.06
  -7   9  10    0.13    0.06
   6  -9 -10    0.45    0.08
  -6   9  10    0.44    0.08
   6   9 -10    0.44    0.07
   5  -9 -10    2.08    0.13
   5   9 -10    2.05    0.13
  -5   9  10    2.02    0.13
   4  -9 -10    0.00    0.04
  -4  -9  10    0.05    0.04
  -4   9  10    0.06    0.05
   4   9 -10    0.01    0.03
  -3  -9  10    0.25    0.06
   3  -9 -10    0.29    0.06
   3   9 -10    0.22    0.05
  -3   9  10    0.28    0.06
  -2  -9  10   -0.02    0.04
   2  -9 -10    0.00    0.03
  -2   9  10   -0.04    0.04
   2   9 -10   -0.01    0.03
   1  -9 -10    1.15    0.08
  -1  -9  10    1.18    0.09
   1   9 -10    1.10    0.09
  -1   9  10    1.01    0.10
   0  -9 -10    2.35    0.11
   0  -9  10    2.26    0.13
   0   9 -10    2.08    0.12
   0   9  10    2.23    0.10
   0   9  10    2.55    0.14
   1  -9  10    5.97    0.21
   1   9  10    6.45    0.19
  -1   9 -10    5.64    0.20
   1   9  10    6.02    0.22
  -2  -9 -10    0.08    0.05
   2  -9  10    0.05    0.05
  -2   9 -10    0.00    0.03
   2   9  10    0.06    0.04
   3  -9  10    0.09    0.05
  -3  -9 -10    0.06    0.05
  -3   9 -10    0.05    0.05
   3   9  10    0.08    0.04
   4  -9  10    0.36    0.07
  -4  -9 -10    0.40    0.09
  -4   9 -10    0.33    0.07
   4   9  10    0.30    0.06
   5  -9  10    0.27    0.07
  -5  -9 -10    0.27    0.07
  -5   9 -10    0.31    0.07
   5   9  10    0.21    0.06
   6  -9  10    0.50    0.09
  -6  -9 -10    0.59    0.11
  -6   9 -10    0.59    0.10
   6   9  10    0.50    0.09
   7 -10 -10    0.10    0.06
   7  10 -10    0.08    0.05
  -7  10  10    0.19    0.06
   6 -10 -10    1.75    0.13
   6  10 -10    1.81    0.13
  -6  10  10    1.59    0.13
   5 -10 -10    0.99    0.11
   5  10 -10    1.37    0.13
  -5  10  10    1.24    0.10
  -4 -10  10    1.38    0.11
   4 -10 -10    1.35    0.11
  -4  10  10    1.11    0.11
   4  10 -10    1.18    0.09
   3 -10 -10    0.70    0.08
  -3 -10  10    0.63    0.08
   3  10 -10    0.70    0.08
  -3  10  10    0.80    0.10
  -2 -10  10    3.76    0.17
   2 -10 -10    3.39    0.15
  -2  10  10    3.86    0.17
   2  10 -10    3.45    0.15
   1 -10 -10    1.44    0.09
  -1 -10  10    1.55    0.11
   1  10 -10    1.55    0.11
  -1  10  10    1.63    0.12
   0 -10  10    0.38    0.07
   0  10  10    0.61    0.09
   0  10 -10    0.47    0.07
  -1 -10 -10    0.02    0.05
   1 -10  10    0.14    0.05
  -1  10 -10    0.10    0.05
   1  10  10    0.15    0.05
  -2 -10 -10    0.08    0.05
   2 -10  10    0.01    0.04
   2  10  10   -0.03    0.03
  -2  10 -10   -0.03    0.04
  -3 -10 -10    0.18    0.06
   3 -10  10    0.29    0.07
  -3  10 -10    0.34    0.08
   3  10  10    0.28    0.06
   4 -10  10    0.20    0.06
  -4 -10 -10    0.32    0.08
  -4  10 -10    0.21    0.07
   4  10  10    0.26    0.07
   5 -10  10    0.03    0.05
  -5 -10 -10    0.07    0.06
   5  10  10    0.11    0.06
  -5  10 -10   -0.01    0.05
   7 -11 -10    1.28    0.14
   6 -11 -10    1.55    0.15
   6  11 -10    1.38    0.13
  -6  11  10    1.36    0.12
   5 -11 -10    1.23    0.13
  -5 -11  10    1.23    0.12
  -5  11  10    0.97    0.11
   5  11 -10    1.03    0.12
  -4 -11  10    0.01    0.04
   4 -11 -10    0.08    0.05
  -4  11  10    0.21    0.06
   3 -11 -10    0.02    0.04
  -3 -11  10    0.07    0.05
  -3  11  10    0.14    0.06
   3  11 -10    0.07    0.04
  -2 -11  10    0.08    0.06
   2 -11 -10    0.16    0.05
   2  11 -10    0.14    0.05
  -2  11  10    0.15    0.06
  -1 -11  10    3.62    0.17
  -1  11  10    3.85    0.17
   1  11 -10    3.78    0.17
   0 -11  10   -0.03    0.05
   0  11 -10    0.02    0.04
   0  11  10    0.05    0.04
   1 -11  10    0.09    0.05
  -1 -11 -10    0.18    0.06
  -1  11 -10    0.09    0.05
  -2 -11 -10    0.13    0.05
   2 -11  10    0.11    0.05
  -2  11 -10    0.06    0.05
   2  11  10    0.11    0.04
  -3 -11 -10    0.12    0.06
   3 -11  10    0.15    0.06
   3  11  10    0.11    0.05
  -3  11 -10    0.22    0.06
  -4 -11 -10    3.22    0.19
   4 -11  10    3.39    0.18
   4  11  10    2.98    0.16
  -4  11 -10    3.21    0.18
   5 -12 -10    0.09    0.06
  -5 -12  10    0.00    0.05
  -5  12  10    0.11    0.05
   4 -12 -10    0.62    0.10
  -4 -12  10    0.67    0.10
  -4  12  10    0.65    0.09
  -3 -12  10    0.01    0.04
   3 -12 -10    0.02    0.04
  -3  12  10   -0.06    0.04
   2 -12 -10    1.36    0.11
  -2 -12  10    1.36    0.13
  -2  12  10    1.38    0.12
   2  12 -10    1.45    0.11
  -1 -12  10    0.58    0.09
   1  12 -10    0.64    0.09
  -1  12  10    0.77    0.10
   0 -12  10    0.00    0.06
   0 -12 -10   -0.05    0.04
   0  12 -10    0.14    0.06
   1 -12  10    1.27    0.13
  -1 -12 -10    1.23    0.14
  -1  12 -10    1.09    0.11
  -2 -12 -10    0.00    0.04
   2 -12  10   -0.01    0.05
  -2  12 -10   -0.01    0.05
   2  12  10    0.00    0.04
  -3 -12 -10    0.88    0.12
   3 -12  10    1.32    0.14
  -3  12 -10    1.11    0.12
   3  12  10    1.26    0.13
  -4 -13  10    0.13    0.06
   4 -13 -10    0.13    0.07
  -4  13  10    0.27    0.07
  -3 -13  10    0.25    0.07
   3 -13 -10    0.25    0.06
  -3  13  10    0.27    0.07
  -2 -13  10    0.01    0.05
   2  13 -10    0.00    0.05
  -2  13  10    0.02    0.05
  -1 -13  10    0.03    0.06
   1  13 -10    0.01    0.04
  -1  13  10    0.14    0.06
   0 -13  10    1.65    0.14
   0 -13 -10    1.72    0.14
   0  13 -10    1.63    0.13
  -1 -13 -10    0.79    0.12
   1 -13  10    0.62    0.10
  -1  13 -10    0.58    0.09
   2 -13  10    4.91    0.22
  -2 -13 -10    4.70    0.23
  -2  13 -10    4.84    0.22
 -10   0  11   -0.02    0.06
   9   0 -11    0.16    0.05
  -9   0  11    0.16    0.07
   8   0 -11    0.01    0.03
  -8   0  11    0.04    0.05
  -7   0  11    8.87    0.26
   7   0 -11    8.84    0.25
   6   0 -11    0.06    0.04
  -6   0  11    0.02    0.04
  -5   0  11    0.47    0.06
   5   0 -11    0.47    0.06
  -4   0  11    0.01    0.01
  -4   0  11   -0.03    0.03
   4   0 -11    0.03    0.03
  -3   0  11   14.65    0.30
  -3   0  11   15.36    0.26
   3   0 -11   14.80    0.31
  -2   0  11    0.01    0.02
   2   0 -11    0.04    0.02
  -2   0  11    0.00    0.02
   1   0 -11    2.84    0.10
  -1   0  11    2.86    0.10
  -1   0  11    2.75    0.09
   0   0  11    0.02    0.02
   0   0 -11   -0.03    0.02
   0   0  11    0.00    0.02
   1   0  11    0.48    0.04
   1   0  11    0.48    0.05
  -1   0 -11    0.45    0.05
  -2   0 -11   -0.02    0.02
   2   0  11    0.02    0.03
  -2   0 -11    0.00    0.02
  -3   0 -11    2.94    0.10
  -3   0 -11    2.66    0.11
   3   0  11    2.64    0.11
  -4   0 -11    0.00    0.03
  -4   0 -11   -0.01    0.03
   4   0  11   -0.02    0.03
  -5   0 -11    0.09    0.04
   5   0  11    0.07    0.04
  -6   0 -11    0.02    0.03
   6   0  11    0.01    0.04
   7   0  11    0.83    0.10
   8   0  11   -0.05    0.05
 -10  -1  11    0.50    0.10
 -10   1  11    0.63    0.10
  -9  -1  11    0.45    0.09
   9  -1 -11    0.55    0.08
  -9   1  11    0.45    0.08
   9   1 -11    0.65    0.08
  -8  -1  11    0.08    0.05
   8  -1 -11    0.14    0.05
  -8   1  11    0.14    0.06
   8   1 -11    0.18    0.05
  -7  -1  11    2.03    0.12
   7  -1 -11    2.11    0.12
   7   1 -11    2.15    0.11
  -7   1  11    2.17    0.13
   6  -1 -11    4.17    0.15
  -6  -1  11    4.13    0.16
   6   1 -11    4.07    0.15
  -6   1  11    4.18    0.16
   5  -1 -11    6.07    0.18
  -5  -1  11    5.93    0.18
   5   1 -11    5.98    0.18
  -5   1  11    5.94    0.19
   4  -1 -11    1.14    0.08
  -4  -1  11    1.17    0.05
  -4  -1  11    1.02    0.07
  -4   1  11    1.09    0.08
   4   1 -11    1.14    0.07
   3  -1 -11    0.05    0.03
  -3  -1  11    0.02    0.02
  -3  -1  11    0.02    0.02
  -3   1  11    0.02    0.01
   3   1 -11    0.02    0.03
  -3   1  11    0.01    0.03
   2  -1 -11   63.86    1.02
  -2  -1  11   63.41    0.98
  -2  -1  11   64.82    1.00
   2   1 -11   63.74    1.02
  -2   1  11   62.77    0.95
  -2   1  11   64.70    1.01
  -1  -1  11    0.37    0.04
  -1  -1  11    0.41    0.04
   1  -1 -11    0.40    0.05
   1   1 -11    0.34    0.05
  -1   1  11    0.45    0.04
  -1   1  11    0.36    0.04
   0  -1  11    0.18    0.03
   0  -1  11    0.13    0.03
   0  -1 -11    0.19    0.03
   0   1  11    0.12    0.03
   0   1  11    0.11    0.03
   0   1 -11    0.10    0.03
   1  -1  11    1.38    0.06
  -1  -1 -11    1.34    0.07
   1  -1  11    1.52    0.08
   1   1  11    1.42    0.07
   1   1  11    1.43    0.07
  -1   1 -11    1.39    0.07
  -2  -1 -11    5.63    0.15
   2  -1  11    5.42    0.16
  -2  -1 -11    5.78    0.16
  -2   1 -11    5.64    0.16
  -2   1 -11    5.22    0.14
   2   1  11    5.42    0.16
  -3  -1 -11    8.34    0.19
   3  -1  11    8.19    0.22
  -3  -1 -11    7.97    0.21
  -3   1 -11    8.29    0.20
   3   1  11    8.68    0.22
  -3   1 -11    8.32    0.20
   4  -1  11    3.21    0.14
  -4  -1 -11    3.13    0.12
  -4  -1 -11    2.93    0.12
   4   1  11    3.12    0.13
  -4   1 -11    3.38    0.12
  -4   1 -11    3.41    0.12
   5  -1  11    2.63    0.13
  -5  -1 -11    2.84    0.13
   5   1  11    3.07    0.14
  -5   1 -11    2.81    0.18
  -5   1 -11    2.87    0.11
   6  -1  11    0.03    0.04
  -6  -1 -11    0.00    0.03
   6   1  11    0.01    0.03
  -7  -1 -11    0.07    0.05
   7  -1  11    0.13    0.05
   7   1  11    0.11    0.05
   8  -1  11    2.66    0.16
   8   1  11    2.72    0.16
  10  -2 -11    0.05    0.05
 -10  -2  11   -0.02    0.05
 -10   2  11    0.02    0.05
   9  -2 -11    0.00    0.04
  -9  -2  11    0.08    0.06
  -9   2  11   -0.08    0.04
   8  -2 -11    0.78    0.09
  -8  -2  11    0.87    0.10
   8   2 -11    0.71    0.08
  -8   2  11    0.90    0.10
   7  -2 -11    4.48    0.17
  -7  -2  11    4.45    0.18
   7   2 -11    4.64    0.16
  -7   2  11    4.40    0.18
  -6  -2  11    2.43    0.13
   6  -2 -11    2.54    0.13
  -6   2  11    2.47    0.13
   6   2 -11    2.60    0.12
  -5  -2  11    4.68    0.12
   5  -2 -11    4.58    0.16
  -5  -2  11    4.95    0.16
  -5   2  11    4.83    0.17
   5   2 -11    4.78    0.16
  -4  -2  11    0.34    0.04
   4  -2 -11    0.24    0.04
  -4  -2  11    0.27    0.05
   4   2 -11    0.37    0.05
  -4   2  11    0.29    0.05
  -3  -2  11    5.18    0.15
  -3  -2  11    5.31    0.13
   3  -2 -11    5.23    0.16
  -3   2  11    5.24    0.16
   3   2 -11    5.22    0.16
  -2  -2  11   12.55    0.25
  -2  -2  11   12.75    0.25
   2  -2 -11   12.64    0.27
  -2   2  11   12.67    0.21
  -2   2  11   12.50    0.27
   2   2 -11   12.45    0.27
  -1  -2  11    8.85    0.19
  -1  -2  11    8.75    0.18
   1  -2 -11    8.48    0.20
  -1   2  11    8.67    0.17
  -1   2  11    8.79    0.21
   0  -2  11    0.99    0.05
   0  -2  11    1.06    0.06
   0  -2 -11    1.02    0.06
   0   2 -11    0.97    0.07
   0   2  11    0.98    0.06
   0   2  11    0.97    0.05
   1  -2  11    2.65    0.10
  -1  -2 -11    2.53    0.09
   1   2  11    2.73    0.10
  -1   2 -11    2.76    0.11
   1   2  11    2.59    0.10
  -1   2 -11    2.80    0.08
   2  -2  11    2.71    0.11
  -2  -2 -11    2.60    0.11
  -2  -2 -11    2.68    0.09
  -2   2 -11    2.84    0.11
   2   2  11    2.83    0.11
  -2   2 -11    2.83    0.09
  -3  -2 -11   19.44    0.35
  -3  -2 -11   19.10    0.39
   3  -2  11   19.22    0.40
   3   2  11   18.90    0.39
  -3   2 -11   19.31    0.38
  -3   2 -11   19.35    0.35
   4  -2  11    1.04    0.09
  -4  -2 -11    1.13    0.08
  -4   2 -11    1.19    0.08
   4   2  11    1.02    0.08
  -5  -2 -11   -0.01    0.03
   5  -2  11    0.01    0.03
   5   2  11    0.01    0.04
  -5   2 -11    0.06    0.03
  -6  -2 -11   -0.01    0.04
   6  -2  11   -0.04    0.04
   6   2  11   -0.01    0.04
   7  -2  11    0.25    0.06
  -7  -2 -11    0.21    0.06
   7   2  11    0.16    0.06
   8  -2  11    0.20    0.07
  -8  -2 -11    0.22    0.07
   8   2  11    0.32    0.08
 -10  -3  11    0.50    0.10
  10  -3 -11    0.49    0.08
 -10   3  11    0.34    0.09
  -9  -3  11    0.22    0.08
   9  -3 -11    0.18    0.06
  -9   3  11    0.26    0.07
   8  -3 -11    3.45    0.16
  -8  -3  11    3.47    0.18
  -8   3  11    3.58    0.18
   8   3 -11    3.70    0.15
   7  -3 -11    0.29    0.07
  -7  -3  11    0.33    0.06
   7   3 -11    0.40    0.06
  -7   3  11    0.30    0.06
   6  -3 -11    0.01    0.04
  -6  -3  11    0.04    0.04
   6   3 -11    0.07    0.03
   6   3 -11    0.11    0.04
  -6   3  11    0.10    0.05
   5  -3 -11    0.36    0.06
  -5  -3  11    0.46    0.06
  -5   3  11    0.36    0.06
   5   3 -11    0.36    0.05
   5   3 -11    0.25    0.05
  -4  -3  11    0.11    0.04
   4  -3 -11    0.01    0.03
  -4  -3  11    0.07    0.03
  -4   3  11    0.07    0.04
   4   3 -11    0.08    0.03
   3  -3 -11   32.47    0.57
  -3  -3  11   32.27    0.55
  -3  -3  11   32.30    0.54
  -3   3  11   31.22    0.57
   3   3 -11   32.04    0.57
  -2  -3  11    9.66    0.20
  -2  -3  11    9.63    0.21
   2  -3 -11    9.29    0.22
  -2   3  11    9.53    0.17
   2   3 -11    9.14    0.23
  -2   3  11    9.36    0.23
  -1  -3  11    7.88    0.16
  -1  -3  11    7.88    0.19
   1  -3 -11    7.75    0.19
  -1   3  11    7.62    0.16
   1   3 -11    8.19    0.21
  -1   3  11    7.95    0.20
   0  -3 -11    0.32    0.04
   0  -3  11    0.32    0.04
   0  -3  11    0.48    0.03
   0   3 -11    0.43    0.05
   0   3  11    0.40    0.04
   0   3  11    0.34    0.05
   1  -3  11   18.96    0.37
  -1  -3 -11   18.29    0.34
   1   3  11   18.36    0.37
  -1   3 -11   19.39    0.38
   1   3  11   19.01    0.35
  -2  -3 -11    7.00    0.20
   2  -3  11    6.90    0.20
  -2  -3 -11    7.21    0.16
   2   3  11    7.09    0.19
  -2   3 -11    6.98    0.19
   3  -3  11    1.59    0.10
  -3  -3 -11    1.57    0.09
  -3   3 -11    1.56    0.09
   3   3  11    1.42    0.09
   4  -3  11   13.21    0.32
  -4  -3 -11   13.71    0.33
   4   3  11   13.07    0.31
  -4   3 -11   13.45    0.30
  -5  -3 -11    0.29    0.06
   5  -3  11    0.38    0.07
  -5   3 -11    0.28    0.05
   5   3  11    0.33    0.06
   6  -3  11    3.20    0.15
  -6  -3 -11    2.74    0.14
   6   3  11    3.04    0.15
  -6   3 -11    3.15    0.14
  -7  -3 -11    0.01    0.05
   7  -3  11   -0.02    0.03
   7   3  11   -0.01    0.04
   8  -3  11    1.65    0.13
  -8  -3 -11    1.51    0.14
   8   3  11    1.49    0.14
 -10  -4  11    0.16    0.07
  10  -4 -11    0.13    0.06
 -10   4  11    0.18    0.08
   9  -4 -11    0.10    0.06
  -9  -4  11    0.08    0.06
  -9   4  11    0.13    0.06
  -8  -4  11    0.21    0.06
   8  -4 -11    0.14    0.05
  -8   4  11    0.35    0.08
   7  -4 -11    0.03    0.04
  -7  -4  11    0.03    0.04
  -7   4  11    0.02    0.05
   7   4 -11    0.04    0.03
   7   4 -11    0.10    0.04
   6  -4 -11    2.14    0.12
  -6  -4  11    2.41    0.13
  -6   4  11    2.28    0.13
   6   4 -11    2.67    0.11
   6   4 -11    2.33    0.11
  -5  -4  11    1.99    0.10
   5  -4 -11    2.12    0.11
  -5   4  11    1.99    0.12
   5   4 -11    1.88    0.10
   5   4 -11    1.97    0.09
  -4  -4  11    0.66    0.06
  -4  -4  11    0.58    0.06
   4  -4 -11    0.65    0.07
   4   4 -11    0.57    0.06
  -4   4  11    0.53    0.07
  -3  -4  11    1.32    0.07
   3  -4 -11    1.30    0.08
  -3  -4  11    1.30    0.07
   3   4 -11    1.22    0.08
  -3   4  11    1.41    0.09
  -2  -4  11    0.03    0.02
   2  -4 -11    0.03    0.03
  -2  -4  11    0.05    0.03
  -2   4  11    0.04    0.03
   2   4 -11    0.07    0.03
  -1  -4  11    5.52    0.16
   1  -4 -11    5.46    0.15
  -1  -4  11    5.46    0.12
   1   4 -11    5.28    0.16
  -1   4  11    5.41    0.12
  -1   4  11    5.26    0.16
   0  -4  11    2.31    0.10
   0  -4 -11    2.27    0.09
   0   4 -11    2.11    0.10
   0   4  11    2.21    0.10
   0   4  11    1.99    0.08
  -1  -4 -11    1.80    0.08
   1   4  11    2.05    0.10
   1   4  11    1.96    0.09
  -1   4 -11    2.04    0.10
  -2  -4 -11   56.07    0.86
   2  -4  11   54.90    0.92
  -2  -4 -11   55.83    0.94
   2   4  11   53.53    0.90
  -2   4 -11   56.39    0.92
   3  -4  11    7.72    0.22
  -3  -4 -11    7.80    0.23
   3   4  11    7.70    0.21
  -3   4 -11    7.82    0.22
  -4  -4 -11    0.41    0.07
   4  -4  11    0.46    0.07
  -4   4 -11    0.41    0.06
   4   4  11    0.41    0.06
  -5  -4 -11    0.11    0.05
   5  -4  11    0.06    0.04
  -5   4 -11    0.15    0.05
   5   4  11    0.16    0.05
  -6  -4 -11    0.07    0.05
   6  -4  11    0.07    0.05
   6   4  11    0.13    0.05
  -6   4 -11    0.18    0.05
   7  -4  11    0.56    0.09
  -7  -4 -11    0.30    0.07
   7   4  11    0.47    0.08
  -8  -4 -11   -0.02    0.04
   8  -4  11    0.00    0.05
   8   4  11    0.02    0.06
 -10  -5  11    6.34    0.27
  10  -5 -11    6.47    0.25
 -10   5  11    6.75    0.27
   9  -5 -11    0.58    0.09
  -9  -5  11    0.63    0.10
  -9   5  11    0.76    0.11
  -8  -5  11    0.03    0.06
   8  -5 -11    0.06    0.05
  -8   5  11   -0.03    0.05
   7  -5 -11    0.48    0.08
  -7  -5  11    0.42    0.08
   7   5 -11    0.38    0.06
   7   5 -11    0.38    0.06
  -7   5  11    0.37    0.07
  -6  -5  11    1.15    0.09
   6  -5 -11    1.26    0.10
   6   5 -11    0.98    0.08
  -6   5  11    1.07    0.10
   6   5 -11    1.21    0.08
  -5  -5  11    0.06    0.04
   5  -5 -11    0.11    0.04
  -5   5  11    0.07    0.05
   5   5 -11    0.07    0.04
   5   5 -11    0.07    0.04
  -4  -5  11    0.36    0.05
  -4  -5  11    0.32    0.05
   4  -5 -11    0.29    0.05
   4   5 -11    0.33    0.05
  -4   5  11    0.34    0.06
  -3  -5  11    0.17    0.04
   3  -5 -11    0.10    0.04
  -3  -5  11    0.17    0.03
   3   5 -11    0.19    0.05
  -3   5  11    0.20    0.05
  -2  -5  11    0.82    0.05
  -2  -5  11    0.82    0.07
   2  -5 -11    0.75    0.07
   2   5 -11    0.83    0.07
  -2   5  11    0.90    0.07
   1  -5 -11    3.52    0.12
  -1  -5  11    3.90    0.14
  -1   5  11    3.85    0.14
  -1   5  11    3.71    0.10
   1   5 -11    3.64    0.14
   0  -5 -11    1.60    0.08
   0  -5  11    1.71    0.09
   0   5  11    1.49    0.09
   0   5  11    1.69    0.08
   0   5 -11    1.68    0.10
  -1  -5 -11   19.99    0.36
   1  -5  11   19.68    0.40
  -1   5 -11   19.47    0.41
   1   5  11   19.58    0.41
   1   5  11   19.94    0.37
   2  -5  11    9.47    0.25
  -2   5 -11    9.46    0.25
   2   5  11    8.68    0.22
  -3  -5 -11    0.08    0.04
   3  -5  11    0.17    0.05
   3   5  11    0.04    0.03
  -3   5 -11    0.10    0.04
   4  -5  11    5.44    0.20
  -4  -5 -11    4.75    0.19
  -4   5 -11    5.49    0.19
   4   5  11    5.33    0.18
  -5  -5 -11    0.06    0.04
   5  -5  11    0.10    0.05
  -5   5 -11    0.10    0.05
   5   5  11    0.04    0.04
   6  -5  11    0.56    0.08
  -6  -5 -11    0.75    0.10
   6   5  11    0.72    0.09
  -6   5 -11    0.65    0.08
  -7  -5 -11    1.14    0.12
   7  -5  11    1.57    0.12
   7   5  11    1.42    0.12
   9  -6 -11    2.45    0.15
  -9  -6  11    2.44    0.16
  -9   6  11    2.41    0.16
   8  -6 -11    1.18    0.12
  -8  -6  11    1.66    0.13
  -8   6  11    1.31    0.13
   7  -6 -11    1.13    0.11
  -7  -6  11    0.95    0.10
  -7   6  11    1.27    0.12
   7   6 -11    1.07    0.10
  -6  -6  11    4.31    0.17
   6  -6 -11    4.26    0.17
   6   6 -11    4.02    0.16
   6   6 -11    4.22    0.15
  -6   6  11    4.24    0.18
  -5  -6  11    0.93    0.08
   5  -6 -11    0.70    0.08
   5   6 -11    0.95    0.09
   5   6 -11    0.89    0.08
  -5   6  11    0.86    0.09
  -4  -6  11    1.31    0.09
  -4  -6  11    1.27    0.08
   4  -6 -11    1.44    0.10
   4   6 -11    1.22    0.09
  -4   6  11    1.35    0.10
  -3  -6  11    0.05    0.03
   3  -6 -11   -0.03    0.03
  -3  -6  11    0.00    0.03
  -3   6  11    0.04    0.04
   3   6 -11    0.04    0.04
  -2  -6  11    2.47    0.11
   2  -6 -11    2.41    0.11
  -2   6  11    2.46    0.12
   2   6 -11    2.61    0.12
   1  -6 -11    7.13    0.19
  -1  -6  11    6.82    0.20
   1   6 -11    7.21    0.21
  -1   6  11    7.09    0.21
  -1   6  11    7.21    0.16
   0  -6  11    7.04    0.20
   0  -6 -11    6.95    0.18
   0   6  11    7.12    0.21
   0   6 -11    6.97    0.21
   0   6  11    7.13    0.17
   1  -6  11   19.72    0.41
  -1  -6 -11   19.43    0.36
   1   6  11   18.82    0.37
  -1   6 -11   19.20    0.41
   1   6  11   19.53    0.42
  -2  -6 -11    9.15    0.27
   2  -6  11    9.02    0.25
   2   6  11    9.13    0.23
  -2   6 -11    9.69    0.26
   3  -6  11    0.45    0.07
  -3  -6 -11    0.44    0.07
   3   6  11    0.40    0.06
  -3   6 -11    0.43    0.07
   4  -6  11    0.07    0.05
  -4  -6 -11    0.04    0.04
  -4   6 -11   -0.02    0.03
   4   6  11    0.00    0.03
  -5  -6 -11    0.86    0.10
   5  -6  11    0.86    0.10
   5   6  11    1.17    0.11
  -5   6 -11    0.85    0.10
  -6  -6 -11    1.24    0.13
   6  -6  11    1.45    0.12
   6   6  11    1.20    0.11
  -6   6 -11    1.31    0.11
   7  -6  11    0.09    0.05
  -7  -6 -11    0.13    0.06
  -7   6 -11    0.11    0.05
   7   6  11    0.18    0.06
   9  -7 -11    0.91    0.12
  -9  -7  11    0.86    0.12
  -9   7  11    1.15    0.13
   8  -7 -11    0.99    0.12
  -8  -7  11    1.22    0.12
   8   7 -11    1.01    0.10
  -8   7  11    1.29    0.13
   7  -7 -11    0.09    0.05
  -7  -7  11    0.07    0.05
  -7   7  11    0.02    0.05
   7   7 -11    0.10    0.05
   6  -7 -11   -0.05    0.04
  -6  -7  11    0.01    0.04
   6   7 -11    0.02    0.05
  -6   7  11   -0.05    0.04
   6   7 -11    0.01    0.04
   5  -7 -11    1.71    0.11
  -5  -7  11    1.85    0.10
   5   7 -11    1.96    0.11
   5   7 -11    1.93    0.10
  -5   7  11    1.85    0.12
   4  -7 -11    0.09    0.05
  -4  -7  11    0.04    0.04
   4   7 -11    0.05    0.04
  -4   7  11    0.07    0.04
  -3  -7  11    8.32    0.23
   3  -7 -11    8.46    0.23
   3   7 -11    8.25    0.23
  -3   7  11    8.57    0.25
  -2  -7  11    3.08    0.13
   2  -7 -11    2.93    0.12
   2   7 -11    3.29    0.14
  -2   7  11    3.34    0.14
  -1  -7  11    1.43    0.09
   1  -7 -11    1.33    0.08
   1   7 -11    1.49    0.10
  -1   7  11    1.36    0.10
   0  -7 -11    5.28    0.15
   0  -7  11    5.11    0.18
   0   7  11    5.43    0.19
   0   7  11    5.46    0.15
   0   7 -11    4.71    0.17
   1  -7  11   10.18    0.27
   1   7  11    9.71    0.27
  -1   7 -11   10.20    0.27
   1   7  11   10.29    0.24
   2  -7  11    3.41    0.15
  -2  -7 -11    3.35    0.16
   2   7  11    3.48    0.13
  -2   7 -11    3.19    0.15
  -3  -7 -11    3.66    0.17
   3  -7  11    3.62    0.16
   3   7  11    3.68    0.15
  -3   7 -11    3.58    0.16
   4  -7  11    2.76    0.15
  -4  -7 -11    2.53    0.15
  -4   7 -11    2.94    0.15
   4   7  11    2.58    0.13
  -5  -7 -11    1.18    0.13
   5  -7  11    0.96    0.11
  -5   7 -11    1.08    0.11
   5   7  11    1.25    0.11
   6  -7  11    0.68    0.09
  -6  -7 -11    0.68    0.10
   6   7  11    0.84    0.10
  -6   7 -11    0.54    0.09
  -7  -7 -11   -0.10    0.04
   7  -7  11   -0.05    0.05
  -7   7 -11    0.05    0.05
   7   7  11    0.00    0.05
  -8  -8  11    2.04    0.14
   8  -8 -11    2.00    0.14
  -8   8  11    1.79    0.13
   8   8 -11    1.97    0.13
   7  -8 -11    0.15    0.06
  -7  -8  11    0.17    0.06
  -7   8  11    0.11    0.06
   7   8 -11    0.13    0.05
   6  -8 -11    0.16    0.06
  -6  -8  11    0.24    0.09
   6   8 -11    0.25    0.06
  -6   8  11    0.31    0.07
   5  -8 -11    9.54    0.28
   5   8 -11    9.66    0.25
  -5   8  11    9.41    0.28
   5   8 -11    9.57    0.27
  -4  -8  11    0.75    0.08
   4  -8 -11    0.71    0.09
  -4   8  11    0.68    0.09
   4   8 -11    0.53    0.07
  -3  -8  11    4.49    0.17
   3  -8 -11    4.72    0.17
  -3   8  11    4.51    0.18
   3   8 -11    4.50    0.17
   2  -8 -11    0.72    0.08
  -2  -8  11    0.66    0.08
   2   8 -11    0.63    0.07
  -2   8  11    0.76    0.09
   1  -8 -11    0.24    0.05
  -1  -8  11    0.44    0.07
   1   8 -11    0.37    0.06
  -1   8  11    0.42    0.07
   0  -8 -11    4.00    0.14
   0  -8  11    3.80    0.16
   0   8 -11    3.88    0.16
   0   8  11    3.89    0.13
   0   8  11    3.93    0.16
   1  -8  11    0.23    0.05
   1   8  11    0.32    0.05
   1   8  11    0.26    0.06
  -1   8 -11    0.32    0.06
  -2  -8 -11    0.01    0.04
   2  -8  11    0.07    0.05
   2   8  11    0.13    0.04
  -2   8 -11    0.05    0.04
  -3  -8 -11    0.03    0.04
   3  -8  11    0.05    0.04
  -3   8 -11    0.02    0.04
   3   8  11   -0.01    0.04
   4  -8  11    2.89    0.16
  -4  -8 -11    2.80    0.16
  -4   8 -11    2.95    0.15
   4   8  11    2.73    0.14
  -5  -8 -11    1.54    0.13
   5  -8  11    1.65    0.13
  -5   8 -11    1.71    0.13
   5   8  11    1.55    0.12
   6  -8  11    0.14    0.06
  -6  -8 -11    0.25    0.07
  -6   8 -11    0.14    0.06
   6   8  11    0.19    0.06
   8  -9 -11   -0.04    0.04
   8   9 -11    0.05    0.05
  -8   9  11    0.03    0.05
   7  -9 -11    0.00    0.05
  -7   9  11   -0.01    0.04
   7   9 -11   -0.03    0.05
   6  -9 -11    0.50    0.09
  -6   9  11    0.63    0.09
   6   9 -11    0.70    0.09
   5  -9 -11    0.14    0.06
  -5  -9  11    0.14    0.05
   5   9 -11    0.21    0.06
  -5   9  11    0.12    0.05
  -4  -9  11    0.77    0.09
   4  -9 -11    0.59    0.08
   4   9 -11    0.67    0.08
  -4   9  11    0.87    0.10
   3  -9 -11    0.40    0.07
  -3  -9  11    0.61    0.08
  -3   9  11    0.66    0.09
   3   9 -11    0.61    0.07
   2  -9 -11    6.41    0.20
  -2  -9  11    7.07    0.23
   2   9 -11    6.39    0.21
  -2   9  11    7.21    0.23
  -1  -9  11    1.55    0.11
   1  -9 -11    1.61    0.09
  -1   9  11    1.55    0.11
   1   9 -11    1.57    0.10
   0  -9  11    0.12    0.05
   0   9  11    0.18    0.06
   0   9 -11    0.11    0.05
   1  -9  11   -0.01    0.04
   1   9  11    0.17    0.06
  -1   9 -11    0.06    0.04
   1   9  11    0.08    0.04
   2  -9  11    0.16    0.06
  -2  -9 -11    0.19    0.06
  -2   9 -11    0.15    0.06
   2   9  11    0.18    0.05
  -3  -9 -11    2.21    0.14
   3  -9  11    1.88    0.13
  -3   9 -11    1.92    0.13
   3   9  11    2.14    0.12
   4  -9  11    3.22    0.17
  -4  -9 -11    3.01    0.18
   4   9  11    3.41    0.16
  -4   9 -11    3.09    0.16
   5  -9  11    0.51    0.09
  -5  -9 -11    0.47    0.09
  -5   9 -11    0.47    0.09
   5   9  11    0.42    0.08
   6  -9  11    1.85    0.15
  -6  -9 -11    1.74    0.15
   6   9  11    1.63    0.13
  -6   9 -11    1.64    0.14
   7 -10 -11    0.37    0.09
   7  10 -11    0.26    0.07
  -7  10  11    0.22    0.07
   6 -10 -11    0.11    0.06
   6  10 -11    0.12    0.06
  -6  10  11    0.15    0.06
  -5 -10  11    0.22    0.06
   5 -10 -11    0.23    0.06
  -5  10  11    0.37    0.08
  -4 -10  11    0.30    0.07
   4 -10 -11    0.12    0.05
  -4  10  11    0.28    0.07
   4  10 -11    0.26    0.06
  -3 -10  11    0.36    0.07
   3 -10 -11    0.59    0.08
  -3  10  11    0.42    0.07
   3  10 -11    0.50    0.07
   2 -10 -11    0.38    0.06
  -2 -10  11    0.38    0.07
   2  10 -11    0.45    0.07
  -2  10  11    0.37    0.07
   1 -10 -11    0.38    0.06
  -1 -10  11    0.40    0.07
   1  10 -11    0.51    0.07
  -1  10  11    0.30    0.06
   0 -10  11    3.46    0.16
   0  10 -11    3.57    0.17
   0  10  11    3.49    0.17
   1 -10  11    0.02    0.05
  -1 -10 -11    0.04    0.05
  -1  10 -11    0.02    0.04
   1  10  11    0.04    0.05
  -2 -10 -11    0.01    0.04
   2 -10  11   -0.05    0.04
   2  10  11   -0.02    0.04
  -2  10 -11   -0.06    0.03
   3 -10  11    0.92    0.11
  -3 -10 -11    0.83    0.11
  -3  10 -11    0.91    0.11
   3  10  11    0.78    0.09
   4 -10  11    0.80    0.10
  -4 -10 -11    0.76    0.11
   4  10  11    0.70    0.09
  -4  10 -11    0.79    0.10
   5 -10  11    0.03    0.06
  -5 -10 -11    0.02    0.05
  -5  10 -11   -0.05    0.05
   5  10  11   -0.02    0.04
   6 -11 -11    1.99    0.16
  -6 -11  11    2.08    0.14
  -6  11  11    2.08    0.14
   6  11 -11    2.01    0.15
  -5 -11  11    1.87    0.13
   5 -11 -11    1.65    0.15
  -5  11  11    1.95    0.13
  -4 -11  11    0.71    0.10
   4 -11 -11    0.72    0.10
  -4  11  11    0.93    0.11
  -3 -11  11    0.61    0.09
   3 -11 -11    0.48    0.08
  -3  11  11    0.75    0.10
   3  11 -11    0.85    0.09
   2 -11 -11    0.22    0.06
  -2 -11  11    0.36    0.07
   2  11 -11    0.09    0.05
  -2  11  11    0.22    0.06
  -1 -11  11    2.35    0.14
   1  11 -11    2.18    0.13
  -1  11  11    2.17    0.14
   0 -11  11    0.33    0.07
   0  11 -11    0.34    0.07
   0  11  11    0.34    0.07
   1 -11  11   -0.04    0.04
  -1 -11 -11    0.01    0.05
  -1  11 -11    0.00    0.05
   2 -11  11    0.75    0.10
  -2 -11 -11    0.66    0.10
  -2  11 -11    0.92    0.11
   2  11  11    0.60    0.08
   3 -11  11    0.80    0.11
  -3 -11 -11    1.03    0.13
  -3  11 -11    0.78    0.10
   3  11  11    1.08    0.11
  -4 -11 -11    5.85    0.26
   4 -11  11    5.85    0.24
   4  11  11    5.10    0.22
  -4  11 -11    5.59    0.24
  -5 -12  11    2.27    0.16
   5 -12 -11    2.58    0.16
  -5  12  11    2.24    0.15
   4 -12 -11    0.12    0.06
  -4 -12  11    0.03    0.05
  -4  12  11    0.17    0.06
  -3 -12  11    0.46    0.08
   3 -12 -11    0.37    0.07
   3  12 -11    0.35    0.08
  -3  12  11    0.63    0.09
  -2 -12  11    0.12    0.06
   2  12 -11    0.19    0.06
  -2  12  11    0.30    0.07
  -1 -12  11    0.02    0.04
   1  12 -11    0.02    0.04
  -1  12  11    0.03    0.05
   0 -12  11    0.19    0.07
   0 -12 -11    0.15    0.06
   0  12 -11    0.15    0.06
   1 -12  11    0.15    0.07
  -1 -12 -11    0.13    0.06
  -1  12 -11    0.08    0.05
   2 -12  11    3.13    0.18
  -2 -12 -11    2.93    0.18
  -2  12 -11    3.73    0.19
  -3 -12 -11    3.76    0.21
   3 -12  11    3.43    0.19
   3  12  11    3.61    0.18
  -3  12 -11    3.63    0.20
   3 -13 -11    2.08    0.14
  -3 -13  11    2.19    0.16
  -3  13  11    2.28    0.15
  -2 -13  11    6.79    0.26
   2  13 -11    6.55    0.24
  -2  13  11    7.01    0.26
  -1 -13  11    0.07    0.07
   1  13 -11    0.14    0.06
  -1  13  11    0.05    0.05
   0 -13 -11    0.08    0.07
   0 -13  11    0.05    0.06
   0  13 -11   -0.03    0.04
   1 -13  11    3.75    0.20
  -1 -13 -11    3.33    0.19
  -1  13 -11    3.75    0.20
 -10   0  12    0.16    0.07
   9   0 -12    0.00    0.04
  -9   0  12   -0.03    0.05
   8   0 -12    2.57    0.13
  -8   0  12    2.35    0.15
   7   0 -12    0.02    0.03
  -7   0  12    0.12    0.05
   6   0 -12    0.83    0.09
  -6   0  12    0.80    0.09
   5   0 -12    0.01    0.04
  -5   0  12   -0.04    0.03
   4   0 -12    8.84    0.23
  -4   0  12    8.80    0.23
   3   0 -12    0.01    0.03
  -3   0  12    0.07    0.03
  -3   0  12   -0.01    0.01
  -2   0  12    0.25    0.03
   2   0 -12    0.22    0.04
  -2   0  12    0.19    0.04
   1   0 -12   -0.01    0.02
  -1   0  12    0.00    0.02
  -1   0  12   -0.02    0.02
   0   0  12   10.62    0.23
   0   0  12   10.61    0.23
   0   0 -12   10.66    0.24
   1   0  12   -0.03    0.02
   1   0  12   -0.04    0.02
  -1   0 -12    0.01    0.02
  -2   0 -12    0.63    0.06
  -2   0 -12    0.63    0.06
   2   0  12    0.72    0.07
   3   0  12   -0.03    0.03
  -3   0 -12   -0.04    0.02
  -3   0 -12   -0.03    0.02
   4   0  12    0.21    0.05
  -4   0 -12    0.28    0.05
  -4   0 -12    0.30    0.05
   5   0  12   -0.02    0.03
  -5   0 -12    0.02    0.03
   6   0  12    1.34    0.11
   7   0  12   -0.08    0.03
   8   0  12    9.49    0.31
 -10  -1  12    0.25    0.08
  10  -1 -12    0.21    0.06
 -10   1  12    0.16    0.07
   9  -1 -12   -0.01    0.04
  -9  -1  12    0.07    0.06
   9   1 -12    0.05    0.04
  -9   1  12    0.08    0.06
  -8  -1  12    0.71    0.10
   8  -1 -12    0.54    0.07
  -8   1  12    0.66    0.09
   8   1 -12    0.62    0.08
   7  -1 -12    6.06    0.20
  -7  -1  12    5.56    0.21
  -7   1  12    5.56    0.21
   7   1 -12    6.29    0.20
   6  -1 -12    2.30    0.12
  -6  -1  12    2.21    0.12
   6   1 -12    2.35    0.12
  -6   1  12    2.23    0.12
  -5  -1  12    0.89    0.09
   5  -1 -12    0.89    0.08
  -5   1  12    0.68    0.08
   5   1 -12    0.86    0.08
  -4  -1  12    4.30    0.11
  -4  -1  12    3.96    0.14
   4  -1 -12    4.05    0.14
  -4   1  12    4.25    0.15
   4   1 -12    4.17    0.14
  -3  -1  12    1.32    0.06
   3  -1 -12    1.20    0.08
  -3  -1  12    1.35    0.08
  -3   1  12    1.20    0.08
   3   1 -12    1.15    0.08
  -3   1  12    1.16    0.05
  -2  -1  12    0.36    0.04
  -2  -1  12    0.32    0.04
   2  -1 -12    0.33    0.05
  -2   1  12    0.36    0.05
   2   1 -12    0.33    0.05
  -2   1  12    0.33    0.03
  -1  -1  12    0.20    0.03
  -1  -1  12    0.24    0.03
   1  -1 -12    0.18    0.04
   1   1 -12    0.16    0.04
  -1   1  12    0.21    0.04
  -1   1  12    0.21    0.03
   0  -1  12    1.53    0.08
   0  -1  12    1.59    0.07
   0  -1 -12    1.69    0.08
   0   1  12    1.67    0.08
   0   1  12    1.66    0.07
   0   1 -12    1.67    0.08
  -1  -1 -12    6.13    0.16
   1  -1  12    6.13    0.17
   1  -1  12    5.96    0.15
   1   1  12    5.83    0.16
   1   1  12    5.78    0.16
  -1   1 -12    5.99    0.17
  -2  -1 -12    0.39    0.05
   2  -1  12    0.44    0.06
  -2  -1 -12    0.45    0.05
  -2   1 -12    0.52    0.06
  -2   1 -12    0.44    0.05
   2   1  12    0.40    0.06
   3  -1  12    1.61    0.10
  -3  -1 -12    1.97    0.08
  -3  -1 -12    1.93    0.10
   3   1  12    1.89    0.10
  -3   1 -12    2.03    0.09
  -3   1 -12    2.01    0.09
   4  -1  12    0.59    0.07
  -4  -1 -12    0.44    0.06
  -4   1 -12    0.54    0.09
  -4   1 -12    0.50    0.06
   4   1  12    0.49    0.07
  -5  -1 -12    2.28    0.12
   5  -1  12    2.27    0.13
   5   1  12    2.46    0.13
   6  -1  12    1.58    0.11
  -6  -1 -12    1.42    0.10
   6   1  12    1.23    0.10
   7  -1  12    0.02    0.05
   7   1  12   -0.04    0.04
   8  -1  12    0.67    0.10
   8   1  12    0.55    0.10
 -10  -2  12    0.31    0.09
  10  -2 -12    0.30    0.07
 -10   2  12    0.34    0.09
  -9  -2  12    0.41    0.09
   9  -2 -12    0.29    0.06
  -9   2  12    0.42    0.08
   8  -2 -12   -0.02    0.04
  -8  -2  12    0.05    0.06
   8   2 -12    0.08    0.04
  -8   2  12    0.12    0.05
  -7  -2  12    0.84    0.10
   7  -2 -12    0.68    0.09
   7   2 -12    0.64    0.07
  -7   2  12    0.67    0.09
   6  -2 -12    2.24    0.12
  -6  -2  12    2.36    0.12
  -6   2  12    2.62    0.13
   6   2 -12    2.42    0.12
   5  -2 -12    0.17    0.05
  -5  -2  12    0.14    0.03
  -5  -2  12    0.17    0.05
   5   2 -12    0.13    0.04
  -5   2  12    0.15    0.05
   4  -2 -12    1.23    0.08
  -4  -2  12    1.29    0.06
  -4  -2  12    1.17    0.08
  -4   2  12    1.23    0.09
   4   2 -12    1.16    0.08
   3  -2 -12    6.36    0.18
  -3  -2  12    6.06    0.16
  -3  -2  12    6.11    0.15
  -3   2  12    6.07    0.18
   3   2 -12    6.12    0.18
  -2  -2  12    2.77    0.10
   2  -2 -12    2.77    0.11
  -2  -2  12    2.82    0.10
  -2   2  12    2.59    0.11
  -2   2  12    2.92    0.07
  -1  -2  12    0.02    0.02
   1  -2 -12    0.06    0.03
  -1  -2  12    0.03    0.02
   1   2 -12    0.03    0.03
  -1   2  12    0.06    0.02
  -1   2  12    0.07    0.03
   0  -2  12    1.99    0.07
   0  -2 -12    1.87    0.08
   0  -2  12    2.07    0.09
   0   2  12    1.87    0.09
   0   2 -12    1.88    0.09
   0   2  12    1.97    0.08
   1  -2  12    0.31    0.05
  -1  -2 -12    0.33    0.04
  -1   2 -12    0.25    0.05
  -1   2 -12    0.28    0.03
   1   2  12    0.31    0.05
   1   2  12    0.34    0.04
  -2  -2 -12    5.70    0.18
   2  -2  12    5.53    0.17
  -2  -2 -12    5.38    0.15
  -2   2 -12    5.73    0.17
  -2   2 -12    5.50    0.15
   2   2  12    5.58    0.16
   3  -2  12    1.91    0.11
  -3  -2 -12    2.21    0.09
  -3  -2 -12    2.07    0.11
  -3   2 -12    2.20    0.10
   3   2  12    2.04    0.10
   4  -2  12    4.46    0.17
  -4  -2 -12    4.22    0.16
   4   2  12    4.33    0.16
  -4   2 -12    4.26    0.15
   5  -2  12    0.04    0.04
  -5  -2 -12    0.13    0.05
   5   2  12    0.11    0.05
  -5   2 -12    0.17    0.04
  -6  -2 -12    0.19    0.06
   6  -2  12    0.24    0.06
   6   2  12    0.20    0.06
   7  -2  12    0.06    0.06
  -7  -2 -12    0.05    0.05
   7   2  12    0.03    0.04
   8  -2  12    1.51    0.14
   8   2  12    1.53    0.15
  10  -3 -12    4.53    0.20
 -10  -3  12    5.00    0.24
 -10   3  12    4.68    0.22
   9  -3 -12    4.06    0.18
  -9  -3  12    3.86    0.19
  -9   3  12    4.02    0.20
   8  -3 -12    0.01    0.05
  -8  -3  12    0.02    0.06
   8   3 -12    0.02    0.04
  -8   3  12   -0.01    0.04
   7  -3 -12    0.32    0.06
  -7  -3  12    0.35    0.07
  -7   3  12    0.32    0.07
   7   3 -12    0.32    0.05
  -6  -3  12    3.30    0.14
   6  -3 -12    3.47    0.15
   6   3 -12    3.39    0.13
   6   3 -12    3.61    0.14
  -6   3  12    3.54    0.16
   5  -3 -12    3.23    0.14
  -5  -3  12    3.27    0.13
  -5  -3  12    3.39    0.11
  -5   3  12    3.31    0.15
   5   3 -12    3.43    0.14
  -4  -3  12    1.35    0.08
  -4  -3  12    1.37    0.07
   4  -3 -12    1.31    0.09
   4   3 -12    1.25    0.08
  -4   3  12    1.39    0.09
  -3  -3  12    0.31    0.04
  -3  -3  12    0.25    0.04
   3  -3 -12    0.29    0.05
   3   3 -12    0.17    0.04
  -3   3  12    0.18    0.04
   2  -3 -12    0.91    0.07
  -2  -3  12    0.95    0.06
  -2  -3  12    0.94    0.06
  -2   3  12    1.04    0.07
  -2   3  12    0.97    0.05
   2   3 -12    1.07    0.08
  -1  -3  12   30.54    0.49
   1  -3 -12   29.62    0.53
  -1  -3  12   29.69    0.52
  -1   3  12   30.19    0.54
   1   3 -12   29.45    0.54
  -1   3  12   30.30    0.49
   0  -3  12   35.37    0.55
   0  -3 -12   35.14    0.60
   0  -3  12   34.70    0.61
   0   3  12   34.84    0.58
   0   3 -12   35.22    0.62
   0   3  12   35.03    0.62
  -1  -3 -12   39.38    0.66
   1  -3  12   40.14    0.69
   1   3  12   41.13    0.67
   1   3  12   40.25    0.70
  -1   3 -12   40.43    0.70
  -2  -3 -12    5.04    0.17
  -2  -3 -12    4.81    0.13
   2  -3  12    4.64    0.16
   2   3  12    4.80    0.15
  -2   3 -12    5.04    0.16
   3  -3  12    0.08    0.04
  -3  -3 -12    0.05    0.04
  -3   3 -12    0.01    0.03
   3   3  12    0.00    0.03
   4  -3  12    4.88    0.18
  -4  -3 -12    4.91    0.18
  -4   3 -12    5.16    0.17
   4   3  12    5.01    0.18
   5  -3  12    0.01    0.04
  -5  -3 -12    0.10    0.04
   5   3  12   -0.02    0.03
  -5   3 -12    0.02    0.03
   6  -3  12    0.22    0.06
  -6  -3 -12    0.17    0.06
   6   3  12    0.13    0.05
  -7  -3 -12    0.45    0.09
   7  -3  12    0.66    0.09
   7   3  12    0.51    0.09
  -8  -3 -12    0.22    0.07
   8  -3  12    0.21    0.08
   8   3  12    0.16    0.07
  10  -4 -12    1.58    0.13
 -10  -4  12    1.47    0.15
 -10   4  12    1.38    0.15
   9  -4 -12    0.08    0.05
  -9  -4  12    0.01    0.05
  -9   4  12    0.02    0.05
   8  -4 -12    0.04    0.05
  -8  -4  12    0.02    0.05
  -8   4  12   -0.02    0.05
   7  -4 -12    0.59    0.09
  -7  -4  12    0.62    0.08
  -7   4  12    0.54    0.08
   7   4 -12    0.69    0.08
  -6  -4  12    0.60    0.08
   6  -4 -12    0.48    0.07
   6   4 -12    0.55    0.06
  -6   4  12    0.51    0.07
   6   4 -12    0.38    0.06
   5  -4 -12    0.55    0.07
  -5  -4  12    0.83    0.07
  -5  -4  12    0.60    0.07
   5   4 -12    0.54    0.07
  -5   4  12    0.58    0.08
  -4  -4  12    4.64    0.14
  -4  -4  12    4.41    0.15
   4  -4 -12    4.59    0.16
  -4   4  12    4.62    0.17
   4   4 -12    4.57    0.16
  -3  -4  12    0.12    0.03
   3  -4 -12    0.15    0.05
  -3  -4  12    0.12    0.03
  -3   4  12    0.12    0.05
   3   4 -12    0.17    0.04
  -2  -4  12    7.96    0.17
  -2  -4  12    8.13    0.20
   2  -4 -12    7.89    0.21
   2   4 -12    7.92    0.22
  -2   4  12    8.03    0.22
  -1  -4  12   20.58    0.40
   1  -4 -12   20.81    0.40
  -1  -4  12   21.23    0.35
  -1   4  12   20.83    0.42
  -1   4  12   21.56    0.36
   1   4 -12   21.39    0.42
   0  -4 -12    1.94    0.09
   0  -4  12    2.04    0.10
   0   4 -12    1.92    0.10
   0   4  12    2.02    0.08
   0   4  12    2.09    0.11
  -1  -4 -12    6.29    0.16
   1  -4  12    6.58    0.19
   1   4  12    7.03    0.20
   1   4  12    6.50    0.17
  -1   4 -12    6.82    0.20
  -2  -4 -12   21.02    0.44
   2  -4  12   21.13    0.43
  -2  -4 -12   21.57    0.38
  -2   4 -12   21.21    0.43
   2   4  12   20.69    0.41
  -3  -4 -12    0.50    0.07
   3  -4  12    0.41    0.06
   3   4  12    0.45    0.06
  -3   4 -12    0.42    0.06
   4  -4  12    1.15    0.09
  -4  -4 -12    1.09    0.09
   4   4  12    1.14    0.09
  -4   4 -12    1.16    0.09
  -5  -4 -12    0.26    0.06
   5  -4  12    0.23    0.06
  -5   4 -12    0.16    0.05
   5   4  12    0.11    0.05
  -6  -4 -12    0.10    0.05
   6  -4  12    0.04    0.05
   6   4  12    0.05    0.05
  -6   4 -12    0.06    0.04
   7  -4  12    3.22    0.17
  -7  -4 -12    3.15    0.17
   7   4  12    3.13    0.17
  10  -5 -12    1.11    0.12
 -10  -5  12    0.99    0.13
 -10   5  12    0.82    0.12
  -9  -5  12    2.15    0.16
   9  -5 -12    1.95    0.14
  -9   5  12    2.10    0.15
  -8  -5  12    0.06    0.06
   8  -5 -12    0.12    0.06
  -8   5  12    0.10    0.06
   7  -5 -12    0.95    0.10
  -7  -5  12    0.97    0.10
   7   5 -12    0.83    0.09
   7   5 -12    0.95    0.08
  -7   5  12    0.85    0.10
   6  -5 -12    0.40    0.07
  -6  -5  12    0.34    0.06
  -6   5  12    0.48    0.08
   6   5 -12    0.41    0.06
   6   5 -12    0.44    0.06
   5  -5 -12    9.14    0.25
  -5  -5  12    8.77    0.22
  -5  -5  12    8.33    0.23
  -5   5  12    8.57    0.25
   5   5 -12    8.84    0.24
   4  -5 -12    0.98    0.09
  -4  -5  12    1.11    0.08
  -4  -5  12    1.19    0.08
  -4   5  12    1.01    0.09
   4   5 -12    1.02    0.08
   3  -5 -12    3.19    0.13
  -3  -5  12    3.20    0.11
  -3  -5  12    3.23    0.12
  -3   5  12    3.27    0.14
   3   5 -12    3.17    0.13
   2  -5 -12    3.19    0.13
  -2  -5  12    3.36    0.13
  -2   5  12    3.40    0.14
   2   5 -12    3.53    0.14
   1  -5 -12    0.02    0.03
  -1  -5  12    0.01    0.03
  -1   5  12   -0.04    0.02
  -1   5  12    0.05    0.04
   1   5 -12    0.06    0.04
   0  -5 -12    0.41    0.05
   0  -5  12    0.53    0.07
   0   5 -12    0.47    0.07
   0   5  12    0.65    0.06
   0   5  12    0.48    0.07
   1  -5  12   46.45    0.81
  -1  -5 -12   47.68    0.76
   1   5  12   47.60    0.82
  -1   5 -12   46.50    0.81
   1   5  12   46.18    0.77
  -2  -5 -12   -0.05    0.03
   2  -5  12    0.05    0.04
  -2   5 -12    0.05    0.04
   2   5  12    0.03    0.03
   3  -5  12    0.67    0.08
  -3  -5 -12    0.78    0.09
  -3   5 -12    0.60    0.07
   3   5  12    0.69    0.07
   4  -5  12    0.09    0.05
  -4  -5 -12    0.05    0.04
   4   5  12    0.04    0.04
  -4   5 -12    0.06    0.04
  -5  -5 -12    4.68    0.19
   5  -5  12    4.60    0.19
  -5   5 -12    4.55    0.18
   5   5  12    4.41    0.18
   6  -5  12    0.30    0.07
  -6  -5 -12    0.44    0.08
  -6   5 -12    0.32    0.07
   6   5  12    0.37    0.07
  -7  -5 -12    2.42    0.16
   7  -5  12    2.93    0.17
   7   5  12    2.74    0.16
   9  -6 -12    0.02    0.05
  -9  -6  12    0.05    0.06
  -9   6  12   -0.01    0.05
  -8  -6  12    0.22    0.07
   8  -6 -12    0.21    0.06
  -8   6  12    0.27    0.08
  -7  -6  12    0.18    0.06
   7  -6 -12    0.20    0.06
  -7   6  12    0.08    0.05
   7   6 -12    0.14    0.05
   6  -6 -12    0.28    0.06
  -6  -6  12    0.42    0.07
   6   6 -12    0.47    0.06
   6   6 -12    0.39    0.06
  -6   6  12    0.38    0.07
   5  -6 -12    3.45    0.15
  -5  -6  12    3.35    0.13
  -5  -6  12    3.03    0.13
   5   6 -12    3.01    0.13
  -5   6  12    3.08    0.15
   4  -6 -12    0.04    0.04
  -4  -6  12    0.00    0.03
  -4  -6  12    0.05    0.03
  -4   6  12    0.02    0.04
   4   6 -12    0.02    0.03
  -3  -6  12    6.55    0.19
   3  -6 -12    6.74    0.20
   3   6 -12    6.61    0.20
  -3   6  12    7.01    0.21
  -2  -6  12    0.30    0.05
   2  -6 -12    0.29    0.05
  -2   6  12    0.29    0.06
   2   6 -12    0.25    0.05
  -1  -6  12    8.22    0.22
   1  -6 -12    8.21    0.21
   1   6 -12    7.84    0.23
  -1   6  12    7.86    0.23
   0  -6 -12   87.38    1.34
   0  -6  12   84.18    1.37
   0   6  12   86.12    1.39
   0   6  12   86.65    1.32
   0   6 -12   85.81    1.38
   1  -6  12    0.44    0.07
  -1  -6 -12    0.66    0.06
  -1   6 -12    0.50    0.07
   1   6  12    0.55    0.06
   1   6  12    0.39    0.07
   2  -6  12    0.37    0.06
  -2  -6 -12    0.30    0.06
  -2   6 -12    0.69    0.08
   2   6  12    0.35    0.05
   3  -6  12   -0.04    0.03
  -3  -6 -12    0.02    0.04
   3   6  12    0.02    0.03
  -3   6 -12    0.03    0.04
   4  -6  12    0.52    0.08
  -4  -6 -12    0.51    0.08
  -4   6 -12    0.52    0.07
   4   6  12    0.56    0.08
   5  -6  12    3.35    0.17
  -5  -6 -12    3.19    0.17
   5   6  12    3.52    0.16
  -5   6 -12    3.32    0.16
   6  -6  12    1.27    0.13
  -6  -6 -12    1.21    0.13
   6   6  12    1.15    0.12
  -6   6 -12    1.15    0.11
  -7  -6 -12    2.33    0.16
   7  -6  12    2.32    0.15
  -7   6 -12    1.95    0.20
   7   6  12    2.28    0.15
  -9  -7  12   -0.02    0.06
   9  -7 -12   -0.03    0.06
  -9   7  12    0.09    0.07
  -8  -7  12    0.17    0.06
   8  -7 -12    0.14    0.06
  -8   7  12    0.13    0.06
   7  -7 -12    0.18    0.06
  -7  -7  12    0.15    0.06
   7   7 -12    0.21    0.06
  -7   7  12    0.19    0.07
   6  -7 -12    0.31    0.07
  -6  -7  12    0.28    0.06
  -6   7  12    0.30    0.07
   6   7 -12    0.31    0.06
   6   7 -12    0.16    0.05
   5  -7 -12    0.01    0.04
  -5  -7  12    0.01    0.03
   5   7 -12    0.07    0.04
  -5   7  12    0.06    0.04
   4  -7 -12    1.05    0.10
  -4  -7  12    1.18    0.09
   4   7 -12    0.91    0.09
  -4   7  12    1.10    0.09
   3  -7 -12    0.07    0.04
  -3  -7  12    0.09    0.04
  -3   7  12    0.13    0.05
   3   7 -12    0.10    0.04
  -2  -7  12    1.01    0.08
   2  -7 -12    1.03    0.08
   2   7 -12    0.81    0.09
  -2   7  12    0.75    0.09
  -1  -7  12    1.36    0.10
   1  -7 -12    1.36    0.09
   1   7 -12    1.43    0.10
  -1   7  12    1.23    0.10
   0  -7 -12    1.86    0.09
   0  -7  12    1.74    0.11
   0   7  12    1.68    0.09
   0   7 -12    1.65    0.11
   0   7  12    1.87    0.12
   1  -7  12    0.05    0.04
  -1   7 -12    0.12    0.05
   1   7  12    0.14    0.04
   1   7  12    0.04    0.05
  -2  -7 -12    0.58    0.08
   2  -7  12    0.65    0.08
  -2   7 -12    0.59    0.08
   2   7  12    0.58    0.07
   3  -7  12    0.28    0.06
  -3  -7 -12    0.12    0.05
   3   7  12    0.23    0.05
  -3   7 -12    0.26    0.06
  -4  -7 -12    5.07    0.22
   4  -7  12    5.21    0.21
  -4   7 -12    5.29    0.20
   4   7  12    5.31    0.19
   5  -7  12    0.05    0.05
  -5  -7 -12    0.14    0.06
   5   7  12    0.08    0.05
  -5   7 -12    0.12    0.05
  -6  -7 -12    0.20    0.07
   6  -7  12    0.22    0.07
   6   7  12    0.14    0.06
  -6   7 -12    0.06    0.05
   8  -8 -12    0.70    0.11
  -8  -8  12    0.86    0.11
  -8   8  12    0.82    0.11
   8   8 -12    0.61    0.09
   7  -8 -12    2.19    0.15
  -7   8  12    1.95    0.14
   7   8 -12    2.05    0.13
   6  -8 -12    0.80    0.11
   6   8 -12    0.84    0.10
  -6   8  12    0.61    0.09
  -5  -8  12    0.68    0.08
   5  -8 -12    0.60    0.09
   5   8 -12    0.55    0.07
  -5   8  12    0.59    0.08
  -4  -8  12    1.81    0.11
   4  -8 -12    1.99    0.12
  -4   8  12    2.25    0.13
   4   8 -12    2.06    0.12
   3  -8 -12    1.93    0.11
  -3  -8  12    2.09    0.12
  -3   8  12    1.79    0.12
   3   8 -12    2.02    0.12
  -2  -8  12    0.09    0.04
   2  -8 -12    0.04    0.04
  -2   8  12    0.03    0.04
   2   8 -12    0.05    0.04
  -1  -8  12    1.94    0.12
   1  -8 -12    1.91    0.10
  -1   8  12    2.01    0.12
   1   8 -12    1.77    0.11
   0  -8  12    0.03    0.04
   0  -8 -12    0.02    0.03
   0   8  12    0.02    0.04
   0   8 -12    0.01    0.04
   1  -8  12    2.63    0.14
  -1   8 -12    2.51    0.14
   1   8  12    2.55    0.11
   1   8  12    2.39    0.13
   2  -8  12    3.30    0.16
  -2  -8 -12    3.81    0.18
   2   8  12    3.48    0.14
  -2   8 -12    3.40    0.16
  -3  -8 -12    1.48    0.12
   3  -8  12    1.54    0.12
  -3   8 -12    1.51    0.11
   3   8  12    1.63    0.10
   4  -8  12    0.56    0.09
  -4  -8 -12    0.54    0.09
   4   8  12    0.39    0.07
  -4   8 -12    0.56    0.09
   5  -8  12    0.30    0.08
  -5  -8 -12    0.33    0.08
  -5   8 -12    0.38    0.07
   5   8  12    0.49    0.08
   6  -8  12    0.05    0.05
  -6  -8 -12    0.07    0.05
   6   8  12    0.17    0.07
  -6   8 -12   -0.01    0.05
   8  -9 -12    0.04    0.06
  -8   9  12    0.17    0.06
   8   9 -12   -0.03    0.05
   7  -9 -12    0.65    0.10
   7   9 -12    0.81    0.10
  -7   9  12    0.81    0.10
  -6  -9  12    1.51    0.11
   6  -9 -12    1.47    0.13
   6   9 -12    1.62    0.12
  -6   9  12    1.94    0.14
   5  -9 -12    0.53    0.09
  -5  -9  12    0.34    0.06
  -5   9  12    0.38    0.07
   5   9 -12    0.55    0.07
   4  -9 -12    1.21    0.10
  -4  -9  12    1.38    0.11
  -4   9  12    1.33    0.11
   4   9 -12    1.21    0.10
   3  -9 -12    1.09    0.10
  -3  -9  12    1.11    0.10
   3   9 -12    1.19    0.10
  -3   9  12    0.93    0.10
  -2  -9  12    3.18    0.15
   2  -9 -12    3.07    0.14
   2   9 -12    3.39    0.15
  -2   9  12    3.11    0.16
  -1  -9  12    0.03    0.04
   1  -9 -12    0.06    0.04
   1   9 -12    0.03    0.04
  -1   9  12   -0.05    0.03
   0  -9  12    2.06    0.13
   0   9  12    1.92    0.13
   0   9 -12    2.20    0.13
   1  -9  12    1.86    0.13
   1   9  12    1.90    0.11
   1   9  12    2.02    0.13
  -1   9 -12    1.67    0.12
  -2  -9 -12    1.02    0.12
   2  -9  12    1.10    0.11
   2   9  12    1.39    0.10
  -2   9 -12    1.30    0.11
  -3  -9 -12    3.05    0.17
   3  -9  12    2.92    0.16
   3   9  12    3.17    0.15
  -3   9 -12    3.04    0.17
   4  -9  12    0.35    0.08
  -4  -9 -12    0.42    0.08
  -4   9 -12    0.31    0.07
   4   9  12    0.34    0.07
  -5  -9 -12    0.12    0.06
   5  -9  12    0.03    0.07
  -5   9 -12    0.06    0.05
   5   9  12    0.10    0.05
   7 -10 -12    0.57    0.10
   7  10 -12    0.68    0.10
  -7  10  12    0.73    0.10
  -6 -10  12    1.02    0.10
   6 -10 -12    1.23    0.13
  -6  10  12    1.27    0.13
  -5 -10  12    0.14    0.05
   5 -10 -12    0.18    0.06
  -5  10  12    0.10    0.06
   4 -10 -12    0.02    0.04
  -4 -10  12    0.07    0.04
   4  10 -12    0.10    0.04
  -4  10  12    0.11    0.05
  -3 -10  12    1.75    0.12
   3 -10 -12    1.54    0.11
   3  10 -12    1.69    0.11
  -3  10  12    1.61    0.12
   2 -10 -12    0.31    0.06
  -2 -10  12    0.37    0.07
   2  10 -12    0.35    0.07
  -2  10  12    0.30    0.07
  -1 -10  12    1.62    0.12
  -1  10  12    1.76    0.12
   1  10 -12    1.79    0.12
   0 -10  12    0.05    0.04
   0  10 -12    0.00    0.04
   0  10  12    0.10    0.05
   1 -10  12    0.07    0.05
  -1 -10 -12   -0.03    0.04
  -1  10 -12    0.01    0.04
  -2 -10 -12    0.87    0.11
   2 -10  12    0.83    0.10
  -2  10 -12    0.91    0.11
   2  10  12    0.92    0.10
   3 -10  12    0.09    0.06
  -3 -10 -12    0.03    0.05
   3  10  12   -0.05    0.04
  -3  10 -12   -0.01    0.05
  -4 -10 -12    0.03    0.06
   4 -10  12    0.07    0.06
  -4  10 -12    0.05    0.05
   4  10  12    0.01    0.04
   6 -11 -12    1.02    0.12
  -6 -11  12    0.91    0.11
  -6  11  12    0.89    0.11
   5 -11 -12    0.09    0.06
  -5 -11  12    0.10    0.06
  -5  11  12   -0.01    0.05
   4 -11 -12    2.88    0.15
  -4 -11  12    3.13    0.17
  -4  11  12    2.97    0.17
  -3 -11  12    0.44    0.08
   3 -11 -12    0.52    0.08
   3  11 -12    0.59    0.08
  -3  11  12    0.63    0.10
  -2 -11  12    0.47    0.08
   2 -11 -12    0.56    0.08
  -2  11  12    0.42    0.08
   2  11 -12    0.32    0.07
  -1 -11  12    1.41    0.13
  -1  11  12    1.71    0.13
   1  11 -12    1.51    0.12
   0 -11  12    0.31    0.07
   0  11 -12    0.25    0.07
   0  11  12    0.27    0.06
   1 -11  12    0.26    0.07
  -1 -11 -12    0.38    0.09
  -1  11 -12    0.43    0.08
   2 -11  12    0.01    0.05
  -2 -11 -12    0.03    0.06
  -2  11 -12    0.08    0.05
  -3 -11 -12    0.22    0.08
   3 -11  12    0.14    0.07
  -3  11 -12    0.12    0.06
   3  11  12    0.23    0.06
   4 -11  12    0.97    0.12
   4  11  12    1.35    0.13
   5 -12 -12    0.03    0.06
  -5 -12  12    0.04    0.06
  -5  12  12   -0.09    0.05
  -4 -12  12    0.07    0.06
   4 -12 -12    0.21    0.06
  -4  12  12    0.03    0.05
  -3 -12  12    0.10    0.06
   3 -12 -12    0.02    0.05
   3  12 -12   -0.01    0.04
  -3  12  12    0.04    0.05
  -2 -12  12    2.53    0.16
  -2  12  12    2.23    0.15
   2  12 -12    2.44    0.14
  -1 -12  12    0.02    0.06
  -1  12  12    0.02    0.05
   1  12 -12    0.12    0.05
   0 -12  12    0.37    0.08
   0 -12 -12    0.58    0.09
   0  12 -12    0.56    0.09
   1 -12  12    0.09    0.07
  -1 -12 -12    0.06    0.05
  -1  12 -12    0.10    0.06
  -2 -12 -12    0.09    0.06
   2 -12  12    0.06    0.07
  -2  12 -12    0.05    0.06
  -2 -13  12    1.43    0.14
   2  13 -12    1.27    0.12
  -2  13  12    1.72    0.14
  -1 -13  12    0.06    0.06
   1  13 -12    0.09    0.05
  -1  13  12    0.17    0.07
   0 -13 -12    5.46    0.26
   0 -13  12    5.22    0.24
   0  13 -12    5.87    0.24
 -10   0  13   -0.08    0.06
  -9   0  13    1.63    0.15
   9   0 -13    1.66    0.12
  -8   0  13    0.04    0.05
   8   0 -13   -0.03    0.04
   7   0 -13    3.58    0.15
  -7   0  13    3.22    0.16
   6   0 -13   -0.02    0.03
  -6   0  13   -0.05    0.03
  -5   0  13    0.24    0.05
   5   0 -13    0.26    0.06
   4   0 -13    0.01    0.03
  -4   0  13    0.03    0.03
  -3   0  13    0.84    0.05
   3   0 -13    0.93    0.07
  -3   0  13    0.95    0.07
  -2   0  13   -0.01    0.02
   2   0 -13   -0.01    0.03
  -2   0  13    0.04    0.03
  -1   0  13   27.41    0.47
  -1   0  13   27.36    0.48
   1   0 -13   27.29    0.50
   0   0  13    0.02    0.02
   0   0 -13   -0.01    0.02
   0   0  13    0.01    0.02
   1   0  13    1.07    0.07
   1   0  13    0.99    0.07
  -1   0 -13    1.07    0.07
   2   0  13   -0.01    0.03
  -2   0 -13   -0.02    0.02
  -2   0 -13   -0.01    0.02
  -3   0 -13    4.03    0.14
  -3   0 -13    4.17    0.14
   3   0  13    4.12    0.15
  -4   0 -13   -0.03    0.02
  -4   0 -13    0.02    0.03
   4   0  13    0.01    0.03
   5   0  13    0.00    0.04
   6   0  13   -0.02    0.03
   7   0  13    1.66    0.14
  10  -1 -13    0.47    0.08
 -10  -1  13    0.60    0.11
 -10   1  13    0.70    0.11
  -9  -1  13    1.64    0.13
   9  -1 -13    1.77    0.12
  -9   1  13    1.82    0.15
   9   1 -13    1.73    0.12
   8  -1 -13    0.13    0.05
  -8  -1  13    0.20    0.06
  -8   1  13    0.25    0.07
   8   1 -13    0.18    0.06
   7  -1 -13    0.03    0.04
  -7  -1  13    0.00    0.04
  -7   1  13    0.05    0.05
   7   1 -13    0.08    0.05
   6  -1 -13    0.07    0.04
  -6  -1  13    0.19    0.06
   6   1 -13    0.06    0.04
  -6   1  13    0.08    0.05
  -5  -1  13    0.53    0.07
   5  -1 -13    0.49    0.07
   5   1 -13    0.42    0.07
  -5   1  13    0.45    0.07
   4  -1 -13    2.38    0.12
  -4  -1  13    2.41    0.11
  -4   1  13    2.44    0.12
   4   1 -13    2.28    0.11
  -3  -1  13    1.57    0.07
   3  -1 -13    1.66    0.09
  -3  -1  13    1.61    0.09
   3   1 -13    1.62    0.09
  -3   1  13    1.77    0.10
  -2  -1  13    0.08    0.03
  -2  -1  13    0.09    0.03
   2  -1 -13    0.06    0.03
  -2   1  13    0.11    0.04
  -2   1  13    0.07    0.02
   2   1 -13    0.08    0.04
  -1  -1  13    3.33    0.11
   1  -1 -13    3.10    0.12
  -1  -1  13    3.30    0.11
   1   1 -13    3.32    0.12
  -1   1  13    3.35    0.10
  -1   1  13    3.33    0.12
   0  -1 -13    9.49    0.22
   0  -1  13    9.03    0.21
   0  -1  13    8.96    0.20
   0   1 -13    9.39    0.23
   0   1  13    8.98    0.20
   0   1  13    9.37    0.22
   1  -1  13    3.55    0.13
   1  -1  13    3.63    0.11
  -1  -1 -13    3.52    0.12
   1   1  13    3.53    0.12
   1   1  13    3.51    0.12
  -1   1 -13    3.66    0.13
  -2  -1 -13    0.79    0.07
   2  -1  13    0.74    0.07
  -2  -1 -13    0.78    0.06
  -2   1 -13    0.73    0.07
   2   1  13    0.70    0.07
  -2   1 -13    0.74    0.06
  -3  -1 -13    0.85    0.06
   3  -1  13    0.80    0.08
  -3  -1 -13    0.85    0.07
  -3   1 -13    0.92    0.11
   3   1  13    0.76    0.08
  -3   1 -13    0.89    0.07
   4  -1  13    1.84    0.11
  -4  -1 -13    1.95    0.11
   4   1  13    2.03    0.12
  -4   1 -13    1.93    0.10
  -5  -1 -13    0.17    0.05
   5  -1  13    0.12    0.05
   5   1  13    0.12    0.05
   6  -1  13    0.06    0.04
   6   1  13    0.01    0.04
   7  -1  13    0.96    0.11
   7   1  13    1.11    0.12
 -10  -2  13    0.10    0.08
  10  -2 -13    0.12    0.06
 -10   2  13    0.06    0.07
  -9  -2  13    1.22    0.13
   9  -2 -13    1.27    0.12
  -9   2  13    1.50    0.15
  -8  -2  13    0.82    0.11
   8  -2 -13    1.00    0.11
  -8   2  13    0.84    0.11
   8   2 -13    0.72    0.08
   7  -2 -13    0.91    0.09
  -7  -2  13    0.88    0.10
   7   2 -13    1.20    0.09
  -7   2  13    1.16    0.12
  -6  -2  13    0.17    0.05
   6  -2 -13    0.15    0.05
   6   2 -13    0.11    0.04
  -6   2  13    0.08    0.05
   5  -2 -13    5.86    0.19
  -5  -2  13    5.79    0.19
  -5   2  13    5.93    0.20
   5   2 -13    5.90    0.19
  -4  -2  13    9.98    0.24
  -4  -2  13   10.08    0.21
   4  -2 -13    9.43    0.25
  -4   2  13   10.00    0.26
   4   2 -13    9.70    0.25
  -3  -2  13   13.76    0.29
  -3  -2  13   13.53    0.27
   3  -2 -13   13.47    0.31
  -3   2  13   13.71    0.31
   3   2 -13   12.97    0.30
  -2  -2  13    0.46    0.05
   2  -2 -13    0.40    0.05
  -2  -2  13    0.41    0.05
   2   2 -13    0.45    0.06
  -2   2  13    0.43    0.03
  -2   2  13    0.63    0.07
  -1  -2  13    0.66    0.05
   1  -2 -13    0.54    0.06
  -1  -2  13    0.66    0.06
  -1   2  13    0.72    0.07
   1   2 -13    0.81    0.07
  -1   2  13    0.69    0.05
   0  -2 -13    0.91    0.07
   0  -2  13    0.76    0.07
   0  -2  13    0.84    0.05
   0   2  13    0.95    0.06
   0   2 -13    0.88    0.07
   0   2  13    0.88    0.07
   1  -2  13    2.11    0.10
  -1  -2 -13    2.09    0.09
  -1   2 -13    2.20    0.08
   1   2  13    2.10    0.10
   1   2  13    2.16    0.09
  -1   2 -13    2.14    0.10
  -2  -2 -13    3.56    0.14
  -2  -2 -13    3.30    0.11
   2  -2  13    3.46    0.14
   2   2  13    3.41    0.13
  -2   2 -13    3.20    0.13
   3  -2  13    0.19    0.05
  -3  -2 -13    0.13    0.04
  -3  -2 -13    0.09    0.04
  -3   2 -13    0.16    0.04
   3   2  13    0.23    0.05
   4  -2  13    0.67    0.08
  -4  -2 -13    0.70    0.08
   4   2  13    0.67    0.08
  -4   2 -13    0.69    0.07
  -5  -2 -13    0.13    0.05
   5  -2  13    0.13    0.05
  -5   2 -13    0.13    0.04
   5   2  13    0.14    0.05
   6  -2  13    5.78    0.22
  -6  -2 -13    6.06    0.22
   6   2  13    5.62    0.22
  -7  -2 -13    1.23    0.16
   7  -2  13    1.20    0.13
   7   2  13    1.26    0.13
  10  -3 -13    2.04    0.14
 -10  -3  13    2.21    0.17
 -10   3  13    1.90    0.15
   9  -3 -13    0.19    0.07
  -9  -3  13    0.07    0.07
  -9   3  13    0.22    0.07
   8  -3 -13    1.77    0.13
  -8  -3  13    1.98    0.14
   8   3 -13    1.91    0.12
  -8   3  13    1.78    0.14
   7  -3 -13    1.15    0.11
  -7  -3  13    1.36    0.11
  -7   3  13    1.45    0.12
   7   3 -13    1.40    0.10
  -6  -3  13    0.52    0.07
   6  -3 -13    0.52    0.07
  -6   3  13    0.68    0.09
   6   3 -13    0.48    0.07
  -5  -3  13    0.30    0.06
  -5  -3  13    0.27    0.04
   5  -3 -13    0.21    0.05
   5   3 -13    0.22    0.05
  -5   3  13    0.22    0.05
   4  -3 -13   14.55    0.33
  -4  -3  13   13.97    0.31
  -4  -3  13   15.30    0.29
   4   3 -13   14.62    0.33
  -4   3  13   14.30    0.33
  -3  -3  13    2.86    0.10
   3  -3 -13    3.04    0.13
  -3  -3  13    3.03    0.11
  -3   3  13    2.84    0.13
   3   3 -13    3.03    0.13
   2  -3 -13    2.92    0.12
  -2  -3  13    2.99    0.10
  -2  -3  13    2.83    0.11
  -2   3  13    2.91    0.13
   2   3 -13    2.82    0.12
  -1  -3  13    5.75    0.16
  -1  -3  13    5.69    0.13
   1  -3 -13    5.82    0.17
   1   3 -13    5.63    0.18
  -1   3  13    5.46    0.17
  -1   3  13    5.59    0.14
   0  -3  13   14.47    0.31
   0  -3 -13   14.44    0.30
   0   3  13   14.34    0.28
   0   3 -13   14.31    0.32
   0   3  13   14.15    0.32
   1  -3  13   20.97    0.42
  -1  -3 -13   21.71    0.40
   1   3  13   21.45    0.43
   1   3  13   21.11    0.40
  -1   3 -13   21.65    0.43
   2  -3  13    0.21    0.05
  -2  -3 -13    0.20    0.05
  -2  -3 -13    0.24    0.04
  -2   3 -13    0.33    0.05
   2   3  13    0.25    0.05
  -3  -3 -13    1.07    0.09
   3  -3  13    1.08    0.09
   3   3  13    1.14    0.09
  -3   3 -13    1.00    0.08
   4  -3  13    0.09    0.04
  -4  -3 -13    0.09    0.04
  -4   3 -13    0.06    0.04
   4   3  13    0.05    0.04
  -5  -3 -13    0.12    0.05
   5  -3  13    0.16    0.05
   5   3  13    0.11    0.05
  -5   3 -13    0.17    0.05
  -6  -3 -13    0.87    0.10
   6  -3  13    1.01    0.11
   6   3  13    0.99    0.11
   7  -3  13    0.55    0.09
  -7  -3 -13    0.66    0.09
   7   3  13    0.69    0.10
  10  -4 -13    2.06    0.14
 -10  -4  13    1.72    0.16
 -10   4  13    1.94    0.16
  -9  -4  13    0.71    0.11
   9  -4 -13    0.52    0.09
  -9   4  13    0.46    0.09
   8  -4 -13   -0.09    0.04
  -8  -4  13    0.00    0.05
  -8   4  13   -0.08    0.04
   7  -4 -13    0.11    0.05
  -7  -4  13    0.18    0.05
  -7   4  13    0.04    0.04
   7   4 -13    0.07    0.04
   6  -4 -13    0.72    0.09
  -6  -4  13    0.70    0.08
  -6   4  13    0.71    0.09
   6   4 -13    0.61    0.08
  -5  -4  13    5.24    0.17
   5  -4 -13    5.27    0.19
  -5  -4  13    5.15    0.15
   5   4 -13    5.32    0.18
  -5   4  13    5.14    0.19
  -4  -4  13    3.44    0.12
  -4  -4  13    3.19    0.12
   4  -4 -13    3.13    0.14
   4   4 -13    3.24    0.14
  -4   4  13    3.49    0.15
  -3  -4  13    8.14    0.21
   3  -4 -13    8.11    0.23
  -3  -4  13    8.27    0.20
  -3   4  13    8.42    0.23
   3   4 -13    8.32    0.23
  -2  -4  13    1.41    0.08
  -2  -4  13    1.40    0.07
   2  -4 -13    1.48    0.09
   2   4 -13    1.28    0.09
  -2   4  13    1.30    0.09
  -1  -4  13  107.83    1.67
   1  -4 -13  108.23    1.67
   1   4 -13  108.20    1.70
  -1   4  13  111.12    1.62
  -1   4  13  108.48    1.70
   0  -4 -13    6.80    0.19
   0  -4  13    7.37    0.20
   0   4 -13    7.28    0.21
   0   4  13    7.17    0.17
   0   4  13    6.86    0.21
   1  -4  13    2.34    0.12
  -1  -4 -13    2.44    0.10
   1   4  13    2.46    0.10
   1   4  13    2.59    0.12
  -1   4 -13    2.40    0.12
   2  -4  13    0.74    0.08
  -2  -4 -13    0.70    0.08
  -2   4 -13    0.62    0.07
   2   4  13    0.68    0.07
   3  -4  13    0.84    0.09
  -3  -4 -13    0.81    0.09
  -3   4 -13    0.84    0.09
   3   4  13    0.92    0.08
   4  -4  13    4.94    0.19
  -4  -4 -13    5.20    0.20
  -4   4 -13    5.13    0.18
   4   4  13    5.09    0.18
  -5  -4 -13    0.05    0.04
   5  -4  13   -0.03    0.04
   5   4  13    0.03    0.04
  -5   4 -13    0.02    0.04
   6  -4  13    0.52    0.09
  -6  -4 -13    0.54    0.08
   6   4  13    0.68    0.09
   7  -4  13   -0.04    0.05
  -7  -4 -13    0.01    0.04
   7   4  13   -0.04    0.05
   9  -5 -13    0.01    0.05
  -9  -5  13    0.00    0.05
  -9   5  13    0.05    0.05
  -8  -5  13    0.62    0.09
   8  -5 -13    0.71    0.10
  -8   5  13    0.61    0.09
  -7  -5  13    0.06    0.05
   7  -5 -13    0.02    0.04
  -7   5  13    0.05    0.05
   7   5 -13    0.00    0.03
  -6  -5  13    0.04    0.04
  -6  -5  13    0.05    0.03
   6  -5 -13    0.10    0.05
  -6   5  13    0.00    0.04
   6   5 -13    0.01    0.03
  -5  -5  13    0.15    0.04
   5  -5 -13    0.09    0.05
  -5  -5  13    0.11    0.04
  -5   5  13    0.17    0.06
   5   5 -13    0.14    0.04
   4  -5 -13    3.10    0.14
  -4  -5  13    3.36    0.12
  -4  -5  13    3.09    0.12
  -4   5  13    3.27    0.15
   4   5 -13    3.22    0.14
  -3  -5  13    1.99    0.10
  -3  -5  13    2.02    0.10
   3  -5 -13    2.11    0.11
   3   5 -13    2.05    0.11
  -3   5  13    2.10    0.12
  -2  -5  13    3.15    0.12
   2  -5 -13    3.25    0.13
  -2   5  13    3.19    0.14
   2   5 -13    3.03    0.14
  -1  -5  13    8.69    0.23
   1  -5 -13    8.70    0.22
   1   5 -13    8.38    0.24
  -1   5  13    8.40    0.24
   0  -5 -13   81.93    1.29
   0  -5  13   82.57    1.32
   0   5  13   83.40    1.27
   0   5  13   83.35    1.34
   0   5 -13   81.87    1.33
   1  -5  13    3.75    0.15
  -1  -5 -13    3.68    0.12
   1   5  13    3.72    0.13
   1   5  13    3.46    0.15
  -1   5 -13    3.62    0.15
  -2  -5 -13    0.71    0.09
   2  -5  13    0.72    0.08
  -2   5 -13    0.88    0.09
   2   5  13    0.70    0.07
  -3  -5 -13    0.22    0.05
   3  -5  13    0.18    0.05
  -3   5 -13    0.15    0.05
   3   5  13    0.14    0.04
  -4  -5 -13    0.23    0.06
   4  -5  13    0.13    0.05
  -4   5 -13    0.16    0.05
   4   5  13    0.13    0.05
   5  -5  13    0.03    0.04
  -5  -5 -13    0.06    0.05
  -5   5 -13    0.04    0.04
   5   5  13    0.14    0.05
  -6  -5 -13    0.12    0.06
   6  -5  13    0.06    0.06
   6   5  13    0.12    0.06
  -6   5 -13    0.09    0.05
  -7  -5 -13    0.17    0.06
   7  -5  13    0.07    0.06
   7   5  13    0.11    0.06
  -9  -6  13   -0.01    0.06
   9  -6 -13   -0.05    0.05
  -9   6  13   -0.09    0.05
  -8  -6  13    0.14    0.06
   8  -6 -13    0.12    0.05
  -8   6  13    0.17    0.06
   7  -6 -13   -0.05    0.04
  -7  -6  13    0.07    0.05
  -7   6  13    0.00    0.05
   6  -6 -13    0.07    0.05
  -6  -6  13    0.02    0.03
  -6  -6  13    0.10    0.05
  -6   6  13    0.06    0.05
   6   6 -13    0.07    0.04
  -5  -6  13    9.56    0.24
   5  -6 -13    9.24    0.27
  -5  -6  13    9.13    0.24
  -5   6  13    9.31    0.28
   5   6 -13    9.40    0.26
   4  -6 -13    1.33    0.10
  -4  -6  13    1.31    0.09
  -4   6  13    1.37    0.11
   4   6 -13    1.33    0.10
  -3  -6  13    1.42    0.09
   3  -6 -13    1.67    0.11
  -3   6  13    1.69    0.11
   3   6 -13    1.66    0.10
   2  -6 -13    0.00    0.03
  -2  -6  13   -0.03    0.03
  -2   6  13    0.06    0.04
   2   6 -13    0.01    0.04
   1  -6 -13   10.08    0.25
  -1  -6  13   10.08    0.26
  -1   6  13    9.39    0.27
   1   6 -13   10.49    0.27
   0  -6 -13    0.16    0.04
   0  -6  13    0.19    0.05
   0   6  13    0.12    0.04
   0   6  13    0.12    0.05
   0   6 -13    0.16    0.05
   1  -6  13    0.27    0.05
   1   6  13    0.31    0.07
   1   6  13    0.38    0.05
  -1   6 -13    0.22    0.06
  -2  -6 -13    4.14    0.18
   2  -6  13    4.19    0.17
   2   6  13    4.28    0.15
  -2   6 -13    4.21    0.17
   3  -6  13    0.12    0.05
  -3  -6 -13    0.00    0.03
   3   6  13    0.05    0.03
  -3   6 -13    0.06    0.04
   4  -6  13    0.20    0.06
  -4  -6 -13    0.25    0.06
  -4   6 -13    0.24    0.06
   4   6  13    0.23    0.05
  -5  -6 -13    1.21    0.13
   5  -6  13    1.20    0.12
  -5   6 -13    1.21    0.12
   5   6  13    1.29    0.12
   6  -6  13    0.17    0.07
  -6  -6 -13    0.22    0.07
   6   6  13    0.26    0.07
  -6   6 -13    0.20    0.06
   9  -7 -13    0.00    0.05
  -9  -7  13    0.11    0.06
  -9   7  13   -0.08    0.05
   8  -7 -13    1.30    0.13
  -8  -7  13    1.48    0.12
  -8   7  13    1.50    0.15
   7  -7 -13    2.50    0.15
  -7  -7  13    2.53    0.14
   7   7 -13    2.69    0.14
  -7   7  13    2.79    0.17
  -6  -7  13   -0.01    0.03
   6  -7 -13   -0.02    0.05
   6   7 -13   -0.06    0.03
  -6   7  13    0.05    0.05
   5  -7 -13    2.64    0.14
  -5  -7  13    2.55    0.13
   5   7 -13    2.61    0.13
  -5   7  13    2.49    0.14
   4  -7 -13    1.11    0.10
  -4  -7  13    1.03    0.09
  -4   7  13    1.04    0.11
   4   7 -13    1.23    0.10
  -3  -7  13    0.02    0.04
   3  -7 -13   -0.02    0.03
  -3   7  13   -0.01    0.03
   3   7 -13    0.04    0.04
   2  -7 -13    0.57    0.07
  -2  -7  13    0.52    0.07
  -2   7  13    0.53    0.08
   2   7 -13    0.63    0.08
   1  -7 -13    3.34    0.13
  -1  -7  13    3.20    0.14
  -1   7  13    3.33    0.15
   1   7 -13    3.27    0.15
   0  -7  13    1.19    0.10
   0  -7 -13    1.31    0.08
   0   7  13    1.12    0.11
   0   7 -13    1.07    0.09
   1  -7  13    0.76    0.08
   1   7  13    0.99    0.10
  -1   7 -13    0.80    0.10
   1   7  13    0.85    0.07
  -2  -7 -13    0.18    0.05
   2  -7  13    0.24    0.05
  -2   7 -13    0.18    0.06
   2   7  13    0.25    0.05
  -3  -7 -13    0.70    0.10
   3  -7  13    0.55    0.08
  -3   7 -13    0.49    0.08
   3   7  13    0.47    0.06
   4  -7  13   -0.03    0.04
  -4  -7 -13    0.03    0.04
   4   7  13    0.04    0.04
[truncated: 122,837 more chars]
