# Supplementary material for: Synthesis and crystal structure of methyl 3-(3-hy­droxy-3-phenyl­prop-2-eno­yl)benzoate
Source: Acta Crystallogr E Crystallogr Commun. 2018 May 18;74(Pt 6):816–9. doi: 10.1107/S2056989018007259 (PMC6002825; doi:10.1107/S2056989018007259)
Supplement: Supplementary file 2 [file e-74-00816-Isup2.hkl]

data_I                                                                          
_shelx_title ' z_a.res in P2(1)/n'                                              
_shelx_refln_list_code          4                                               
_shelx_F_calc_maximum      188.35                                               
_exptl_crystal_F_000       592.00                                               
_reflns_d_resolution_high  0.7107                                               
                                                                                
loop_                                                                           
 _space_group_symop_operation_xyz                                               
 'x, y, z'                                                                      
 '-x+1/2, y+1/2, -z+1/2'                                                        
 '-x, -y, -z'                                                                   
 'x-1/2, -y-1/2, z-1/2'                                                         
                                                                                
_cell_length_a     7.8085                                                       
_cell_length_b    10.5171                                                       
_cell_length_c    17.1236                                                       
_cell_angle_alpha  90.000                                                       
_cell_angle_beta  102.711                                                       
_cell_angle_gamma  90.000                                                       
                                                                                
_shelx_F_squared_multiplier     1.000                                           
                                                                                
loop_                                                                           
 _refln_index_h                                                                 
 _refln_index_k                                                                 
 _refln_index_l                                                                 
 _refln_F_squared_calc                                                          
 _refln_F_squared_meas                                                          
 _refln_F_squared_sigma                                                         
 _refln_observed_status                                                         
   2   0   0        768.15        707.77         8.05 o                         
   4   0   0        296.71        281.29         3.40 o                         
   6   0   0         38.39         50.18         1.56 o                         
   8   0   0          0.46          0.13         0.88 o                         
  10   0   0        411.35        393.83         7.94 o                         
   1   1   0         14.31         16.25         0.30 o                         
   2   1   0         81.78         83.43         0.93 o                         
   3   1   0        160.54        177.35         1.59 o                         
   4   1   0        949.96        985.64         6.63 o                         
   5   1   0        631.37        686.94         5.05 o                         
   6   1   0          0.29          1.34         0.58 o                         
   7   1   0          5.21          5.38         0.66 o                         
   8   1   0         14.67         15.15         1.43 o                         
   9   1   0         81.98         76.43         2.24 o                         
  10   1   0         45.91         51.23         2.51 o                         
   0   2   0        371.17        329.91         3.16 o                         
   1   2   0       4014.01       4053.26        45.96 o                         
   2   2   0        204.57        201.14         2.31 o                         
   3   2   0        214.22        234.30         2.00 o                         
   4   2   0         23.71         26.59         0.64 o                         
   5   2   0          0.66          1.82         0.60 o                         
   6   2   0         32.73         31.23         1.26 o                         
   7   2   0        131.88        126.71         2.37 o                         
   8   2   0         48.37         47.11         1.51 o                         
   9   2   0         12.15         12.39         1.18 o                         
  10   2   0         88.43         87.10         3.01 o                         
   1   3   0         59.15         50.49         0.64 o                         
   2   3   0       1112.19       1184.08         7.54 o                         
   3   3   0        715.46        748.29         5.12 o                         
   4   3   0        146.06        164.37         1.68 o                         
   5   3   0        181.55        190.09         2.99 o                         
   6   3   0        430.37        435.16         4.28 o                         
   7   3   0         57.84         62.94         1.53 o                         
   8   3   0         41.87         42.53         2.42 o                         
   9   3   0        313.95        302.81         5.45 o                         
  10   3   0         70.19         71.96         2.83 o                         
   0   4   0       3898.90       4092.53        35.30 o                         
   1   4   0        177.52        170.73         1.57 o                         
   2   4   0          7.88          6.04         0.38 o                         
   3   4   0          0.24          0.78         0.23 o                         
   4   4   0         78.54         88.83         1.18 o                         
   5   4   0         95.31        100.28         1.68 o                         
   6   4   0          1.94          2.09         0.51 o                         
   7   4   0          9.70          7.90         0.75 o                         
   8   4   0         21.72         21.12         1.46 o                         
   9   4   0         14.24         14.89         1.48 o                         
  10   4   0         37.15         36.36         3.02 o                         
   1   5   0          0.33         -0.15         0.23 o                         
   2   5   0         39.95         35.17         0.72 o                         
   3   5   0         78.35         74.23         1.04 o                         
   4   5   0         91.80         77.55         1.42 o                         
   5   5   0          1.03          0.95         0.43 o                         
   6   5   0          1.51          1.23         0.48 o                         
   7   5   0         21.31         23.49         1.52 o                         
   8   5   0          0.00          1.76         0.65 o                         
   9   5   0         34.83         40.28         2.21 o                         
  10   5   0         73.26         74.85         3.75 o                         
   0   6   0          0.24          0.46         0.40 o                         
   1   6   0         36.63         43.23         0.80 o                         
   2   6   0        203.47        193.20         2.09 o                         
   3   6   0        115.68        144.73         2.19 o                         
   4   6   0        137.63        150.01         2.13 o                         
   5   6   0          5.61          5.34         0.64 o                         
   6   6   0         21.93         25.60         1.65 o                         
   7   6   0          0.38          0.52         0.53 o                         
   8   6   0         62.16         59.04         2.35 o                         
   9   6   0         34.94         38.45         2.40 o                         
   1   7   0        186.26        193.32         2.07 o                         
   2   7   0          9.29         16.54         0.67 o                         
   3   7   0       1424.32       1473.94         9.87 o                         
   4   7   0         29.72         31.43         1.16 o                         
   5   7   0         36.26         38.54         1.33 o                         
   6   7   0          7.03          6.80         0.99 o                         
   7   7   0        228.52        216.24         4.34 o                         
   8   7   0         52.13         47.66         2.48 o                         
   9   7   0         55.13         49.81         2.44 o                         
   0   8   0        812.80        750.57         8.03 o                         
   1   8   0        925.08        863.49         7.53 o                         
   2   8   0         27.50         30.68         0.94 o                         
   3   8   0         82.23         71.46         1.55 o                         
   4   8   0         57.24         61.61         1.49 o                         
   5   8   0         19.77         19.89         1.23 o                         
   6   8   0         10.94          6.75         0.97 o                         
   7   8   0        123.36        109.46         3.22 o                         
   8   8   0         47.46         51.41         3.86 o                         
   9   8   0         45.56         45.30         2.80 o                         
   1   9   0        860.48        835.93         6.35 o                         
   2   9   0         49.38         48.32         1.12 o                         
   3   9   0        140.79        134.71         2.52 o                         
   4   9   0         17.51         19.16         1.18 o                         
   5   9   0          2.19          3.63         0.89 o                         
   6   9   0         17.23         22.08         1.70 o                         
   7   9   0          0.02         -0.61         0.95 o                         
   8   9   0          3.04          1.30         1.11 o                         
   0  10   0       2398.55       2335.07        21.80 o                         
   1  10   0        189.41        189.77         2.65 o                         
   2  10   0        297.35        278.20         3.89 o                         
   3  10   0        175.21        168.82         2.94 o                         
   4  10   0        181.58        186.17         3.29 o                         
   5  10   0          0.21          0.93         0.76 o                         
   6  10   0         27.11         31.32         2.10 o                         
   7  10   0          1.30          1.47         1.04 o                         
   1  11   0        205.22        201.55         2.83 o                         
   2  11   0         15.54         15.61         1.15 o                         
   3  11   0         26.83         26.41         1.45 o                         
   4  11   0         81.65         88.19         2.62 o                         
   5  11   0         51.65         52.68         2.37 o                         
   6  11   0         44.68         51.69         2.63 o                         
   7  11   0         31.33         31.13         2.35 o                         
   0  12   0         95.51         87.91         6.33 o                         
   1  12   0          3.27          3.92         0.92 o                         
   2  12   0          0.21         -0.39         0.63 o                         
   3  12   0         31.21         30.94         1.62 o                         
   4  12   0          2.04          3.99         0.99 o                         
   5  12   0         23.25         23.94         2.26 o                         
   6  12   0          0.63          0.00         0.95 o                         
   1  13   0          4.29          4.92         0.99 o                         
   2  13   0          0.37          0.11         0.79 o                         
   3  13   0         16.89         17.81         1.64 o                         
   4  13   0          1.49          1.20         1.21 o                         
   5  13   0         70.68         74.57         3.03 o                         
   0  14   0        145.86        148.89         6.50 o                         
   1  14   0         24.50         24.51         1.81 o                         
   2  14   0         21.90         22.08         1.82 o                         
   3  14   0         19.02         17.06         2.05 o                         
  -9   0   1          1.39         -0.19         1.37 o                         
  -7   0   1         72.81         72.38         2.00 o                         
  -5   0   1       1700.89       1747.23        25.30 o                         
  -3   0   1       6299.51       6305.12        54.06 o                         
  -1   0   1        122.54        114.84         1.45 o                         
   1   0   1       2163.19       2132.76        18.44 o                         
   3   0   1         66.88         55.42         3.25 o                         
   5   0   1        617.41        627.95         6.70 o                         
   7   0   1          6.16          6.45         1.21 o                         
   9   0   1          5.25          5.82         1.39 o                         
 -10   1   1         24.12         22.31         1.86 o                         
  -9   1   1         43.71         47.96         1.77 o                         
  -8   1   1         17.57         15.45         1.16 o                         
  -7   1   1        361.24        362.95         3.90 o                         
  -6   1   1         25.33         30.19         0.87 o                         
  -5   1   1        611.74        650.18         4.82 o                         
  -4   1   1         12.50         10.43         0.56 o                         
  -3   1   1          2.80          6.39         0.32 o                         
  -2   1   1       4570.13       4645.72        61.33 o                         
  -1   1   1        219.21        192.22         1.63 o                         
   0   1   1       4510.59       4465.32        56.05 o                         
   1   1   1        164.03        163.88         1.58 o                         
   2   1   1        143.79        129.30         1.17 o                         
   3   1   1          1.47          1.10         0.31 o                         
   4   1   1        285.14        270.33         2.53 o                         
   5   1   1        505.90        517.50         4.07 o                         
   6   1   1         16.57         20.54         0.77 o                         
   7   1   1         88.75         87.95         1.75 o                         
   8   1   1          7.80          7.19         0.86 o                         
   9   1   1         28.05         30.90         1.69 o                         
  10   1   1         20.58         16.27         1.41 o                         
 -10   2   1         14.33         13.01         1.56 o                         
  -9   2   1         12.18         13.03         1.51 o                         
  -8   2   1         40.66         40.56         1.36 o                         
  -7   2   1          5.32          5.15         0.61 o                         
  -6   2   1          0.11          0.39         0.34 o                         
  -5   2   1        726.68        751.39         5.48 o                         
  -4   2   1        529.21        571.45         4.15 o                         
  -3   2   1         68.52         55.42         0.75 o                         
  -2   2   1       2597.97       2738.12        16.51 o                         
  -1   2   1       1891.56       2026.77        12.34 o                         
   0   2   1      11425.23      11053.37        66.58 o                         
   1   2   1       2664.83       2649.54        16.00 o                         
   2   2   1        482.49        444.47         3.54 o                         
   3   2   1        899.61        949.75         6.25 o                         
   4   2   1         72.48         72.84         1.04 o                         
   5   2   1        565.99        588.95         5.59 o                         
   6   2   1         32.86         32.10         1.06 o                         
   7   2   1         11.20         11.03         0.87 o                         
   8   2   1          0.19          0.07         0.65 o                         
   9   2   1         35.56         37.96         1.82 o                         
  10   2   1        277.68        279.41         5.51 o                         
 -10   3   1          8.18          9.38         1.36 o                         
  -9   3   1         29.59         25.53         1.90 o                         
  -8   3   1         41.10         40.76         1.40 o                         
  -7   3   1         64.11         64.54         1.55 o                         
  -6   3   1          8.89          8.75         0.90 o                         
  -5   3   1        221.77        230.11         2.25 o                         
  -4   3   1        281.25        320.06         3.04 o                         
  -3   3   1        162.87        179.27         1.72 o                         
  -2   3   1          3.15          3.11         0.23 o                         
  -1   3   1          3.79          1.90         0.18 o                         
   0   3   1        268.59        276.35         2.05 o                         
   1   3   1        153.73        181.57         1.60 o                         
   2   3   1        387.40        432.95         3.09 o                         
   3   3   1       2912.35       3123.88        21.00 o                         
   4   3   1          0.22          0.14         0.33 o                         
   5   3   1         16.94         15.67         0.79 o                         
   6   3   1        249.15        248.12         3.05 o                         
   7   3   1         73.96         78.72         1.80 o                         
   8   3   1          1.73          1.33         0.59 o                         
   9   3   1         17.59         17.46         2.03 o                         
  10   3   1          0.90          1.61         1.04 o                         
 -10   4   1          0.68          0.24         1.04 o                         
  -9   4   1         61.25         60.66         2.07 o                         
  -8   4   1          2.81          1.54         0.89 o                         
  -7   4   1         94.59         97.62         2.31 o                         
  -6   4   1         37.45         34.81         1.43 o                         
  -5   4   1         57.86         65.22         1.53 o                         
  -4   4   1         12.78          7.89         0.59 o                         
  -3   4   1       1656.01       1812.23        11.43 o                         
  -2   4   1        757.35        806.35         5.44 o                         
  -1   4   1        712.83        723.14         4.91 o                         
   0   4   1        202.16        215.99         1.81 o                         
   1   4   1         16.34         17.30         0.53 o                         
   2   4   1        433.86        435.68         3.25 o                         
   3   4   1       1677.25       1851.54        12.98 o                         
   4   4   1          1.43          3.47         0.46 o                         
   5   4   1          8.42         10.89         0.69 o                         
   6   4   1        465.11        464.91         4.64 o                         
   7   4   1         29.38         35.08         1.52 o                         
   8   4   1         15.03         17.13         1.06 o                         
   9   4   1          7.38          6.67         1.33 o                         
  10   4   1         12.13          7.39         1.64 o                         
 -10   5   1          0.62          0.34         1.31 o                         
  -9   5   1          4.03          2.57         0.86 o                         
  -8   5   1        208.97        207.95         3.80 o                         
  -7   5   1         43.36         42.83         1.37 o                         
  -6   5   1          7.61          9.83         0.93 o                         
  -5   5   1          9.26          9.13         0.71 o                         
  -4   5   1        161.51        170.67         1.85 o                         
  -3   5   1         86.83        101.07         1.26 o                         
  -2   5   1        938.57        985.49         6.63 o                         
  -1   5   1        644.81        605.04         4.33 o                         
   0   5   1        294.72        323.83         2.63 o                         
   1   5   1         70.09         53.96         0.85 o                         
   2   5   1          0.03          2.89         0.25 o                         
   3   5   1         46.39         49.78         0.75 o                         
   4   5   1         28.36         30.85         1.00 o                         
   5   5   1          6.16          5.53         0.64 o                         
   6   5   1        324.38        312.25         3.63 o                         
   7   5   1        146.38        133.31         2.36 o                         
   8   5   1          0.01         -0.63         0.63 o                         
   9   5   1         27.00         26.68         1.96 o                         
  -9   6   1         17.89         17.10         1.61 o                         
  -8   6   1         73.99         75.90         2.87 o                         
  -7   6   1         47.97         48.81         1.98 o                         
  -6   6   1         18.05         18.34         1.00 o                         
  -5   6   1          3.11          5.07         0.61 o                         
  -4   6   1        135.83        115.34         1.85 o                         
  -3   6   1        298.74        329.92         2.88 o                         
  -2   6   1         33.44         34.85         0.77 o                         
  -1   6   1         21.16         15.88         0.66 o                         
   0   6   1        452.37        461.33         3.61 o                         
   1   6   1         21.23         22.00         0.69 o                         
   2   6   1        245.02        248.53         2.29 o                         
   3   6   1        115.50        128.17         1.58 o                         
   4   6   1        257.90        251.31         2.89 o                         
   5   6   1         25.22         23.60         1.02 o                         
   6   6   1         68.02         53.93         1.59 o                         
   7   6   1         99.91         91.43         2.25 o                         
   8   6   1          5.56          4.27         1.41 o                         
   9   6   1         53.85         47.30         3.40 o                         
  -9   7   1         25.68         26.01         2.00 o                         
  -8   7   1          3.40          4.91         0.96 o                         
  -7   7   1         25.41         21.17         1.79 o                         
  -6   7   1          0.10          0.16         0.53 o                         
  -5   7   1         16.82         16.80         0.93 o                         
  -4   7   1          5.06          7.02         0.66 o                         
  -3   7   1        533.61        463.42         3.83 o                         
  -2   7   1        221.39        215.44         2.23 o                         
  -1   7   1        923.26        868.63         6.21 o                         
   0   7   1          7.07          8.74         0.56 o                         
   1   7   1          1.44          0.36         0.24 o                         
   2   7   1        993.67       1000.32         6.99 o                         
   3   7   1          3.72          1.92         0.46 o                         
   4   7   1         60.98         68.54         1.62 o                         
   5   7   1        244.66        227.35         3.44 o                         
   6   7   1         44.37         35.63         1.63 o                         
   7   7   1          5.61          6.34         0.97 o                         
   8   7   1         45.72         46.25         2.40 o                         
   9   7   1         13.82         12.65         1.60 o                         
  -9   8   1         19.88         17.65         1.84 o                         
  -8   8   1         36.23         40.02         2.40 o                         
  -7   8   1         26.05         24.22         1.84 o                         
  -6   8   1          8.27         10.99         1.31 o                         
  -5   8   1         27.44         30.45         1.71 o                         
  -4   8   1        608.43        601.94         6.87 o                         
  -3   8   1       1369.19       1352.66        11.47 o                         
  -2   8   1        391.02        374.23         3.74 o                         
  -1   8   1         11.14         12.15         0.64 o                         
   0   8   1        259.54        230.09         2.39 o                         
   1   8   1        154.72        138.89         1.75 o                         
   2   8   1        127.19        142.49         1.86 o                         
   3   8   1          4.74          6.05         0.64 o                         
   4   8   1         60.10         55.74         1.66 o                         
   5   8   1         41.30         34.50         1.56 o                         
   6   8   1          0.00         -0.34         0.63 o                         
   7   8   1         10.02          9.68         1.44 o                         
   8   8   1          4.16          5.62         1.49 o                         
  -8   9   1          7.01          5.04         1.24 o                         
  -7   9   1         40.08         40.47         2.37 o                         
  -6   9   1        110.32        105.25         3.09 o                         
  -5   9   1          3.07          2.77         0.68 o                         
  -4   9   1        115.66        112.22         2.39 o                         
  -3   9   1          1.10          2.15         0.53 o                         
  -2   9   1        138.11        130.02         1.84 o                         
  -1   9   1        200.95        203.70         2.32 o                         
   0   9   1        166.09        154.05         2.00 o                         
   1   9   1       1422.43       1389.22         9.98 o                         
   2   9   1         97.80         92.68         3.48 o                         
   3   9   1         48.22         53.85         2.77 o                         
   4   9   1         64.47         66.41         1.91 o                         
   5   9   1         48.51         44.91         1.74 o                         
   6   9   1         15.20         19.79         1.43 o                         
   7   9   1          0.03         -0.81         0.84 o                         
   8   9   1         10.80          7.50         1.44 o                         
  -7  10   1         77.05         76.07         3.93 o                         
  -6  10   1         46.88         47.03         2.43 o                         
  -5  10   1         12.91         15.10         1.51 o                         
  -4  10   1          0.05         -0.56         0.58 o                         
  -3  10   1         25.78         25.24         1.31 o                         
  -2  10   1         86.37         78.72         2.32 o                         
  -1  10   1       1036.52       1002.27         7.83 o                         
   0  10   1        290.11        287.06         3.07 o                         
   1  10   1         66.68         68.90         1.58 o                         
   2  10   1        119.84        119.01         2.44 o                         
   3  10   1          0.20         -0.59         0.59 o                         
   4  10   1          6.26          9.47         1.06 o                         
   5  10   1         57.90         62.91         2.04 o                         
   6  10   1         22.84         24.36         1.84 o                         
   7  10   1          0.26         -1.68         1.77 o                         
  -7  11   1         21.07         19.45         1.98 o                         
  -6  11   1          5.73          7.22         1.28 o                         
  -5  11   1        157.38        171.63         4.02 o                         
  -4  11   1         13.63         12.50         1.43 o                         
  -3  11   1          0.17         -0.51         0.51 o                         
  -2  11   1         25.28         24.34         1.37 o                         
  -1  11   1        239.51        237.42         3.32 o                         
   0  11   1        275.44        272.20         3.43 o                         
   1  11   1          4.81          4.38         0.72 o                         
   2  11   1          0.64         -0.51         0.51 o                         
   3  11   1          4.08          3.44         0.80 o                         
   4  11   1         39.93         42.82         1.74 o                         
   5  11   1         38.83         42.67         2.37 o                         
   6  11   1          4.05          3.87         1.24 o                         
   7  11   1         33.01         36.71         2.55 o                         
  -6  12   1          0.78          1.55         1.04 o                         
  -5  12   1         36.24         41.72         3.38 o                         
  -4  12   1         12.38         13.18         1.74 o                         
  -3  12   1          0.58          0.90         0.72 o                         
  -2  12   1        121.20        126.46         3.83 o                         
  -1  12   1         22.40         26.15         1.70 o                         
   0  12   1          2.66          2.27         0.68 o                         
   1  12   1          2.26          2.49         0.76 o                         
   2  12   1          8.52         12.11         1.06 o                         
   3  12   1         25.63         29.99         2.12 o                         
   4  12   1          0.51         -0.26         0.68 o                         
   5  12   1          0.81          0.18         1.01 o                         
   6  12   1          2.36         -0.12         1.04 o                         
  -5  13   1         45.83         44.62         3.26 o                         
  -4  13   1         53.36         57.77         3.26 o                         
  -3  13   1         30.76         28.04         2.53 o                         
  -2  13   1          1.79          0.11         1.51 o                         
  -1  13   1          0.20         -0.58         0.58 o                         
   0  13   1          2.45          3.54         0.99 o                         
   1  13   1          1.08         -0.23         0.79 o                         
   2  13   1          1.27          0.39         0.84 o                         
   3  13   1        130.13        139.12         5.13 o                         
   4  13   1          0.00         -0.64         1.14 o                         
   5  13   1         13.53         13.58         1.83 o                         
  -3  14   1         39.88         41.02         3.12 o                         
  -2  14   1         22.80         23.76         2.38 o                         
  -1  14   1          1.53          0.48         1.04 o                         
   0  14   1         34.18         42.85         2.90 o                         
   1  14   1         19.91         21.34         1.70 o                         
   2  14   1          0.37         -0.20         0.93 o                         
   3  14   1        149.39        172.92         5.32 o                         
 -10   0   2          2.14          3.42         2.05 o                         
  -8   0   2          0.84          0.29         0.82 o                         
  -6   0   2        783.94        807.54        10.47 o                         
  -4   0   2        214.88        222.85         3.63 o                         
  -2   0   2        398.93        411.69         4.14 o                         
   0   0   2          9.23         14.49         0.40 o                         
   2   0   2       2617.42       2641.52        38.83 o                         
   4   0   2         58.13         50.06         1.84 o                         
   6   0   2        101.90        100.43         2.06 o                         
   8   0   2         70.63         68.07         2.87 o                         
  10   0   2         11.15         11.76         1.80 o                         
 -10   1   2          0.37         -1.21         1.21 o                         
  -9   1   2          6.31          5.75         1.00 o                         
  -8   1   2         35.82         36.02         1.24 o                         
  -7   1   2          0.89          0.91         0.51 o                         
  -6   1   2         17.37         16.12         0.92 o                         
  -5   1   2        183.06        182.27         2.02 o                         
  -4   1   2          8.62          9.30         0.46 o                         
  -3   1   2       1694.59       1798.27        12.15 o                         
  -2   1   2      35475.23      32570.13       350.87 o                         
  -1   1   2       4279.82       4368.21        32.75 o                         
   0   1   2        524.15        546.41         3.14 o                         
   1   1   2       6957.43       6949.67        51.46 o                         
   2   1   2        301.32        342.07         2.52 o                         
   3   1   2        427.53        440.08         3.27 o                         
   4   1   2         77.99         75.58         1.06 o                         
   5   1   2        358.16        369.99         3.19 o                         
   6   1   2         93.40         96.39         1.76 o                         
   7   1   2         76.91         75.58         1.68 o                         
   8   1   2          1.50          0.59         0.76 o                         
   9   1   2        443.49        430.21         5.70 o                         
  10   1   2          5.24          5.81         1.18 o                         
 -10   2   2         26.73         24.13         1.90 o                         
  -9   2   2          4.74          4.51         1.11 o                         
  -8   2   2          1.65          2.54         0.77 o                         
  -7   2   2        111.69        122.93         2.06 o                         
  -6   2   2          5.14          5.97         0.50 o                         
  -5   2   2         60.78         65.22         1.17 o                         
  -4   2   2        280.77        266.10         2.33 o                         
  -3   2   2         46.48         50.76         0.92 o                         
  -2   2   2      24273.01      23655.63       148.70 o                         
  -1   2   2         41.06         38.83         0.53 o                         
   0   2   2        824.61        838.73         5.69 o                         
   1   2   2        186.32        185.76         1.56 o                         
   2   2   2        446.07        455.92         3.63 o                         
   3   2   2       2024.54       2208.55        15.12 o                         
   4   2   2        289.06        321.77         2.76 o                         
   5   2   2         17.28         17.66         0.65 o                         
   6   2   2        314.58        314.46         3.47 o                         
   7   2   2         39.91         37.83         1.27 o                         
   8   2   2        322.06        308.73         4.40 o                         
   9   2   2         30.64         30.45         1.98 o                         
  10   2   2        215.26        217.20         4.86 o                         
 -10   3   2          2.76          2.62         1.04 o                         
  -9   3   2          9.41          8.41         1.15 o                         
  -8   3   2         23.08         21.08         1.35 o                         
  -7   3   2          2.24          2.03         0.55 o                         
  -6   3   2          4.33          2.60         0.53 o                         
  -5   3   2        277.31        273.54         2.54 o                         
  -4   3   2          2.50          2.55         0.33 o                         
  -3   3   2        812.69        855.34         6.29 o                         
  -2   3   2        358.42        410.14         9.87 o                         
  -1   3   2         11.93         13.13         0.35 o                         
   0   3   2        927.24        882.11         6.73 o                         
   1   3   2        422.02        463.41         5.57 o                         
   2   3   2       1153.88       1187.64         8.41 o                         
   3   3   2        645.55        711.42         5.60 o                         
   4   3   2         42.30         52.41         1.44 o                         
   5   3   2        514.23        526.71         4.80 o                         
   6   3   2          6.46          7.10         0.68 o                         
   7   3   2         38.87         34.38         1.30 o                         
   8   3   2        373.47        361.91         4.64 o                         
   9   3   2         64.25         66.27         3.56 o                         
  10   3   2         27.42         29.02         2.63 o                         
 -10   4   2          0.10         -0.99         0.99 o                         
  -9   4   2          1.05          1.04         0.89 o                         
  -8   4   2        135.13        134.60         2.80 o                         
  -7   4   2          1.58          1.37         0.53 o                         
  -6   4   2          9.75          8.58         0.71 o                         
  -5   4   2        307.86        315.63         2.89 o                         
  -4   4   2        270.47        267.57         3.14 o                         
  -3   4   2        388.64        457.92         3.50 o                         
  -2   4   2         46.85         46.01         0.82 o                         
  -1   4   2        170.58        172.38         1.60 o                         
   0   4   2       2113.15       2263.23        13.88 o                         
   1   4   2          0.54          0.09         0.20 o                         
   2   4   2        146.52        179.33         1.94 o                         
   3   4   2          4.91          3.75         0.41 o                         
   4   4   2        221.16        217.61         2.53 o                         
   5   4   2          5.10          8.85         0.66 o                         
   6   4   2         39.63         45.92         1.31 o                         
   7   4   2         38.75         28.17         1.50 o                         
   8   4   2          7.68          9.86         1.45 o                         
   9   4   2          6.54          5.68         1.24 o                         
  10   4   2         15.05         21.60         2.38 o                         
 -10   5   2         15.53         15.92         1.93 o                         
  -9   5   2         24.87         22.96         1.59 o                         
  -8   5   2         23.06         23.00         1.45 o                         
  -7   5   2          2.07          3.10         0.76 o                         
  -6   5   2         17.12         14.72         0.87 o                         
  -5   5   2          0.46          0.87         0.45 o                         
  -4   5   2         75.98         70.16         1.11 o                         
  -3   5   2        291.72        277.81         2.50 o                         
  -2   5   2        168.33        180.09         2.11 o                         
  -1   5   2         31.10         27.54         0.67 o                         
   0   5   2          3.21          4.00         0.35 o                         
   1   5   2       2752.18       3115.77        19.00 o                         
   2   5   2        308.96        315.17         2.61 o                         
   3   5   2        473.82        518.14         4.51 o                         
   4   5   2          5.62          6.95         0.57 o                         
   5   5   2         19.21         22.32         1.00 o                         
   6   5   2        184.09        195.96         2.77 o                         
   7   5   2        394.91        362.76         4.21 o                         
   8   5   2         66.87         64.66         2.02 o                         
   9   5   2          1.34          2.91         1.45 o                         
  -9   6   2         66.51         61.73         2.88 o                         
  -8   6   2        103.94         93.41         2.48 o                         
  -7   6   2         35.57         35.35         3.46 o                         
  -6   6   2          5.38          5.25         0.69 o                         
  -5   6   2        341.84        347.32         3.74 o                         
  -4   6   2         54.08         50.02         0.98 o                         
  -3   6   2        190.91        180.05         1.95 o                         
  -2   6   2        330.05        330.29         2.88 o                         
  -1   6   2         22.25         17.59         0.59 o                         
   0   6   2        415.67        450.16         3.56 o                         
   1   6   2        241.05        252.93         2.29 o                         
   2   6   2         88.66         92.49         1.20 o                         
   3   6   2         23.48         24.72         0.65 o                         
   4   6   2          0.96          1.53         0.56 o                         
   5   6   2        116.42        116.70         2.47 o                         
   6   6   2          1.21          1.08         0.63 o                         
   7   6   2          7.32          8.82         1.16 o                         
   8   6   2         29.68         32.34         1.74 o                         
   9   6   2          7.22          4.43         1.70 o                         
  -9   7   2         10.52          7.11         1.39 o                         
  -8   7   2          0.02         -0.64         1.68 o                         
  -7   7   2         23.64         23.09         1.48 o                         
  -6   7   2        168.53        165.98         3.03 o                         
  -5   7   2         36.80         37.51         1.21 o                         
  -4   7   2        136.72        131.54         2.04 o                         
  -3   7   2        979.88        925.45         6.67 o                         
  -2   7   2        285.84        264.13         2.63 o                         
  -1   7   2          4.62          5.35         0.42 o                         
   0   7   2        181.05        168.99         1.94 o                         
   1   7   2         33.82         33.86         0.82 o                         
   2   7   2        530.68        596.05         4.60 o                         
   3   7   2         59.09         64.56         1.42 o                         
   4   7   2         12.55         10.12         0.93 o                         
   5   7   2        106.87        103.10         2.32 o                         
   6   7   2         50.98         51.96         1.78 o                         
   7   7   2         31.07         28.46         1.59 o                         
   8   7   2          0.13         -0.03         0.95 o                         
   9   7   2          8.86          9.64         1.60 o                         
  -9   8   2         13.21          9.98         1.64 o                         
  -8   8   2         34.15         40.41         2.35 o                         
  -7   8   2          6.86          5.27         1.19 o                         
  -6   8   2          0.83          0.81         0.65 o                         
  -5   8   2        484.13        477.00         4.85 o                         
  -4   8   2         26.32         24.01         1.05 o                         
  -3   8   2        977.70        958.16         7.04 o                         
  -2   8   2        225.57        212.22         2.31 o                         
  -1   8   2        722.50        692.60         5.33 o                         
   0   8   2         88.38         81.72         1.33 o                         
   1   8   2        326.17        332.66         3.04 o                         
   2   8   2        228.86        249.32         2.87 o                         
   3   8   2         28.65         33.75         1.37 o                         
   4   8   2         45.01         41.28         1.83 o                         
   5   8   2         26.45         22.69         1.31 o                         
   6   8   2         17.50         13.47         1.21 o                         
   7   8   2         81.01         84.02         2.39 o                         
   8   8   2         33.81         38.22         2.35 o                         
  -8   9   2         10.58         18.68         1.89 o                         
  -7   9   2          9.18         10.81         1.50 o                         
  -6   9   2         26.66         27.21         1.84 o                         
  -5   9   2          0.68         -0.55         1.02 o                         
  -4   9   2        267.07        275.13         3.38 o                         
  -3   9   2         23.14         25.86         1.08 o                         
  -2   9   2        214.49        208.91         2.43 o                         
  -1   9   2        368.14        342.42         3.30 o                         
   0   9   2        307.63        300.31         3.02 o                         
   1   9   2       1269.76       1235.80         8.77 o                         
   2   9   2         15.29         14.14         1.03 o                         
   3   9   2          6.29          7.22         0.89 o                         
   4   9   2          0.46          0.50         0.63 o                         
   5   9   2        362.17        337.35         5.43 o                         
   6   9   2         71.42         75.31         2.25 o                         
   7   9   2         74.54         70.57         2.83 o                         
   8   9   2          0.54         -1.03         1.11 o                         
  -8  10   2          0.77         -0.19         0.95 o                         
  -7  10   2         23.38         24.93         2.04 o                         
  -6  10   2         25.71         26.41         1.92 o                         
  -5  10   2         33.36         33.93         2.97 o                         
  -4  10   2          4.20          3.43         0.72 o                         
  -3  10   2        139.66        144.60         3.75 o                         
  -2  10   2         85.61         86.87         2.02 o                         
  -1  10   2         58.30         61.87         1.63 o                         
   0  10   2          0.61          0.30         0.52 o                         
   1  10   2          2.85          1.83         0.53 o                         
   2  10   2         32.62         32.26         1.49 o                         
   3  10   2          7.00          5.17         1.05 o                         
   4  10   2          0.16          0.34         0.89 o                         
   5  10   2          1.65          3.08         0.84 o                         
   6  10   2         49.83         54.60         2.50 o                         
   7  10   2         61.81         57.71         2.70 o                         
  -7  11   2          0.00         -0.46         1.04 o                         
  -6  11   2         27.32         26.67         2.04 o                         
  -5  11   2         25.61         23.45         1.84 o                         
  -4  11   2          0.07          1.05         0.84 o                         
  -3  11   2          5.51          4.61         0.80 o                         
  -2  11   2        268.00        262.13         4.07 o                         
  -1  11   2        496.55        483.01         4.95 o                         
   0  11   2         30.21         29.32         1.27 o                         
   1  11   2         86.66         87.19         2.18 o                         
   2  11   2         34.29         39.60         1.70 o                         
   3  11   2         29.37         27.52         1.68 o                         
   4  11   2         14.46         17.50         1.32 o                         
   5  11   2         64.26         63.43         2.67 o                         
   6  11   2         16.53         15.69         1.84 o                         
  -6  12   2          6.76          9.07         2.14 o                         
  -5  12   2         67.91         69.71         2.70 o                         
  -4  12   2         38.98         41.82         4.11 o                         
  -3  12   2         11.22         13.38         1.69 o                         
  -2  12   2        370.74        363.11         6.39 o                         
  -1  12   2        257.66        265.40         3.97 o                         
   0  12   2         11.72         11.90         1.00 o                         
   1  12   2         40.44         38.36         2.28 o                         
   2  12   2        120.93        125.72         2.73 o                         
   3  12   2        278.03        288.02         4.44 o                         
   4  12   2        139.67        154.79         4.05 o                         
   5  12   2          0.01         -1.24         1.34 o                         
   6  12   2          0.70          1.26         1.11 o                         
  -5  13   2         50.34         58.15         3.61 o                         
  -4  13   2          3.50          2.74         1.21 o                         
  -3  13   2          5.43          4.79         1.31 o                         
  -2  13   2          9.57          9.92         1.37 o                         
  -1  13   2          2.15          1.61         0.84 o                         
   0  13   2         96.25         96.18         3.39 o                         
   1  13   2         71.74         82.82         2.77 o                         
   2  13   2         31.18         42.93         2.08 o                         
   3  13   2          2.61          3.27         0.89 o                         
   4  13   2          0.03         -0.76         0.76 o                         
  -3  14   2          4.02          5.65         1.45 o                         
  -2  14   2          2.45          1.26         1.07 o                         
  -1  14   2         44.84         46.92         4.11 o                         
   0  14   2          0.06          0.00         0.97 o                         
   1  14   2          1.53          1.63         0.91 o                         
   2  14   2         19.52         24.48         1.84 o                         
   3  14   2          1.05         -0.08         1.11 o                         
  -9   0   3         71.83         72.91         4.79 o                         
  -7   0   3        624.72        657.83        14.19 o                         
  -5   0   3         47.50         46.20         1.36 o                         
  -3   0   3        481.09        535.86         5.25 o                         
  -1   0   3        103.50        103.09         1.84 o                         
   1   0   3        679.67        738.83         8.23 o                         
   3   0   3       1483.00       1538.79        13.82 o                         
   5   0   3         47.46         41.59         1.24 o                         
   7   0   3        253.62        238.05         6.16 o                         
   9   0   3          0.33         -1.03         1.03 o                         
 -10   1   3          4.48          4.71         1.56 o                         
  -9   1   3          1.28          1.29         0.91 o                         
  -8   1   3          5.30          6.11         0.71 o                         
  -7   1   3        141.56        147.53         2.09 o                         
  -6   1   3        163.96        173.82         2.01 o                         
  -5   1   3        283.68        320.92         3.07 o                         
  -4   1   3        943.23        922.11         6.28 o                         
  -3   1   3        205.23        192.63         1.75 o                         
  -2   1   3      33389.72      30291.72       251.02 o                         
  -1   1   3       1771.72       1857.75        13.44 o                         
   0   1   3         16.11         21.15         0.38 o                         
   1   1   3        714.19        747.95         5.23 o                         
   2   1   3        116.92        111.32         1.41 o                         
   3   1   3        773.35        813.16         5.55 o                         
   4   1   3        665.68        686.81         4.92 o                         
   5   1   3        230.05        232.32         2.34 o                         
   6   1   3          2.27          1.15         0.49 o                         
   7   1   3         65.79         64.04         1.63 o                         
   8   1   3        522.89        512.71         7.18 o                         
   9   1   3        121.43        128.61         2.94 o                         
  10   1   3         34.03         33.80         1.96 o                         
 -10   2   3          0.06          1.68         1.31 o                         
  -9   2   3         73.17         73.81         3.20 o                         
  -8   2   3          0.74          0.76         0.55 o                         
  -7   2   3         57.99         55.42         1.41 o                         
  -6   2   3        195.51        218.72         2.34 o                         
  -5   2   3       1128.80       1148.39         7.83 o                         
  -4   2   3          6.41          6.51         0.42 o                         
  -3   2   3        100.11        110.83         1.20 o                         
  -2   2   3       4517.45       4564.10        27.99 o                         
  -1   2   3       1586.48       1624.37         9.96 o                         
   0   2   3        196.93        206.98         1.69 o                         
   1   2   3        198.11        221.08         1.80 o                         
   2   2   3        520.16        486.32         3.37 o                         
   3   2   3       1117.33       1194.04         7.76 o                         
   4   2   3       1355.92       1409.88         9.22 o                         
   5   2   3        108.81        111.21         1.76 o                         
   6   2   3          7.91          8.15         0.69 o                         
   7   2   3         79.03         77.82         2.25 o                         
   8   2   3         15.52         14.18         1.62 o                         
   9   2   3          0.49          2.05         0.89 o                         
  10   2   3         21.35         18.43         1.58 o                         
 -10   3   3          6.81          5.00         1.24 o                         
  -9   3   3         87.62         85.12         2.35 o                         
  -8   3   3          2.30          3.75         0.76 o                         
  -7   3   3         74.91         84.62         1.68 o                         
  -6   3   3          4.10          3.86         0.42 o                         
  -5   3   3         11.68         14.28         0.60 o                         
  -4   3   3         17.55         15.70         0.59 o                         
  -3   3   3       1612.91       1704.18        10.75 o                         
  -2   3   3          0.26          0.11         0.18 o                         
  -1   3   3         50.62         44.16         0.64 o                         
   0   3   3       1147.86       1070.30         6.77 o                         
   1   3   3        872.70        935.17         6.86 o                         
   2   3   3         99.64         92.29         1.21 o                         
   3   3   3         43.86         47.26         1.13 o                         
   4   3   3        761.35        770.20         6.18 o                         
   5   3   3        222.59        213.39         2.62 o                         
   6   3   3         16.93         14.11         0.88 o                         
   7   3   3         11.82         13.26         0.97 o                         
   8   3   3        138.24        148.52         2.62 o                         
   9   3   3        247.59        231.38         4.64 o                         
  10   3   3          1.31          3.61         2.40 o                         
 -10   4   3         60.83         57.47         3.62 o                         
  -9   4   3          8.10          6.12         1.04 o                         
  -8   4   3          5.16          6.67         0.93 o                         
  -7   4   3        112.91        117.60         2.51 o                         
  -6   4   3        172.45        170.34         2.35 o                         
  -5   4   3        174.07        177.26         1.84 o                         
  -4   4   3        557.41        575.05         4.38 o                         
  -3   4   3         19.74         34.98         0.74 o                         
  -2   4   3        465.51        500.17         3.65 o                         
  -1   4   3          0.29          0.04         0.20 o                         
   0   4   3         39.85         44.92         1.07 o                         
   1   4   3       2641.68       2811.77        17.13 o                         
   2   4   3        324.92        349.57         2.69 o                         
   3   4   3        113.88        119.54         1.75 o                         
   4   4   3        151.10        174.12         2.22 o                         
   5   4   3         57.26         42.23         1.21 o                         
   6   4   3          4.54          2.03         0.57 o                         
   7   4   3        204.75        191.91         2.86 o                         
   8   4   3         13.99         13.13         1.53 o                         
   9   4   3         10.54         11.26         1.44 o                         
 -10   5   3         52.87         55.97         2.48 o                         
  -9   5   3          1.75         -0.10         0.83 o                         
  -8   5   3         12.63         10.88         1.28 o                         
  -7   5   3          3.34          3.70         0.80 o                         
  -6   5   3          7.50          5.44         0.63 o                         
  -5   5   3          0.02          1.47         0.43 o                         
  -4   5   3          3.46          2.55         0.43 o                         
  -3   5   3         25.21         26.71         0.79 o                         
  -2   5   3        787.26        796.32         5.56 o                         
  -1   5   3          0.42          1.03         0.29 o                         
   0   5   3       1413.86       1499.88         9.61 o                         
   1   5   3       1001.98       1102.59         7.67 o                         
   2   5   3        902.22        955.94         6.47 o                         
   3   5   3         25.35         31.10         0.84 o                         
   4   5   3        143.38        148.77         2.06 o                         
   5   5   3        140.02        152.08         2.25 o                         
   6   5   3        108.39        115.54         2.10 o                         
   7   5   3         31.74         26.35         1.48 o                         
   8   5   3         72.74         64.96         2.07 o                         
   9   5   3          2.13          1.03         1.71 o                         
 -10   6   3         65.69         67.61         3.91 o                         
  -9   6   3          2.07          1.35         0.89 o                         
  -8   6   3          0.45          0.61         0.72 o                         
  -7   6   3         12.42         11.37         1.10 o                         
  -6   6   3         55.72         55.46         1.75 o                         
  -5   6   3       2023.87       2048.56        15.30 o                         
  -4   6   3         82.96         73.49         1.24 o                         
  -3   6   3        115.01        112.25         1.46 o                         
  -2   6   3         98.37         88.16         1.22 o                         
  -1   6   3         64.04         77.31         1.13 o                         
   0   6   3        326.61        332.48         2.82 o                         
   1   6   3          7.06          6.24         0.64 o                         
   2   6   3        113.07        116.48         1.38 o                         
   3   6   3         92.58         83.69         1.41 o                         
   4   6   3          1.14          0.62         0.41 o                         
   5   6   3         58.68         46.17         1.54 o                         
   6   6   3          0.51          1.13         0.74 o                         
   7   6   3         31.12         37.44         2.22 o                         
   8   6   3        176.28        178.55         3.80 o                         
   9   6   3         76.49         83.78         3.07 o                         
  -9   7   3         50.18         54.54         2.85 o                         
  -8   7   3         12.85         12.39         1.23 o                         
  -7   7   3          0.04         -0.63         0.63 o                         
  -6   7   3         25.80         26.38         1.54 o                         
  -5   7   3         17.83         15.38         0.93 o                         
  -4   7   3        238.55        241.30         2.92 o                         
  -3   7   3        167.83        147.26         1.79 o                         
  -2   7   3         42.29         40.97         1.00 o                         
  -1   7   3        276.57        258.13         2.81 o                         
   0   7   3          0.14          0.49         0.23 o                         
   1   7   3         29.26         38.41         0.88 o                         
   2   7   3         74.79         74.95         1.31 o                         
   3   7   3         14.63         18.71         1.22 o                         
   4   7   3        102.22         90.12         2.04 o                         
   5   7   3        236.98        201.08         3.28 o                         
   6   7   3         16.28         15.01         1.21 o                         
   7   7   3        109.62        105.07         2.63 o                         
   8   7   3          6.79          8.37         1.26 o                         
   9   7   3          4.80          3.22         1.31 o                         
  -9   8   3         74.88         61.81         2.86 o                         
  -8   8   3         74.28         73.71         4.57 o                         
  -7   8   3          0.00         -0.70         0.70 o                         
  -6   8   3         35.95         36.40         1.74 o                         
  -5   8   3          6.95         11.41         1.03 o                         
  -4   8   3         50.68         55.55         1.44 o                         
  -3   8   3        770.35        720.66         5.60 o                         
  -2   8   3         88.50         80.94         1.36 o                         
  -1   8   3        256.53        227.89         2.41 o                         
   0   8   3         29.67         29.81         0.89 o                         
   1   8   3         19.65         18.80         1.14 o                         
   2   8   3         31.19         43.32         1.37 o                         
   3   8   3         27.41         24.39         1.38 o                         
   4   8   3         53.99         37.98         1.53 o                         
   5   8   3         74.40         62.15         1.92 o                         
   6   8   3         56.43         55.72         2.00 o                         
   7   8   3        101.70        103.16         2.65 o                         
   8   8   3          2.12          2.48         1.11 o                         
  -8   9   3         23.47         23.65         2.91 o                         
  -7   9   3         23.62         25.13         1.90 o                         
  -6   9   3        133.10        140.83         3.56 o                         
  -5   9   3        156.14        161.55         3.36 o                         
  -4   9   3         14.70         13.42         0.90 o                         
  -3   9   3        593.23        570.52         5.55 o                         
  -2   9   3       2132.17       2075.81        13.71 o                         
  -1   9   3        131.80        124.58         1.81 o                         
   0   9   3          0.36         -0.05         0.56 o                         
   1   9   3          0.12          0.03         0.54 o                         
   2   9   3         61.36         57.96         1.66 o                         
   3   9   3        178.80        170.16         3.46 o                         
   4   9   3         75.13         57.22         1.84 o                         
   5   9   3         36.35         29.43         1.62 o                         
   6   9   3         43.53         48.91         1.91 o                         
   7   9   3        119.40        118.23         3.55 o                         
   8   9   3         44.04         48.30         2.83 o                         
  -8  10   3          0.66         -0.72         1.04 o                         
  -7  10   3         69.34         75.85         4.81 o                         
  -6  10   3          3.22          1.00         0.88 o                         
  -5  10   3         26.09         26.59         1.76 o                         
  -4  10   3         15.47         18.00         1.44 o                         
  -3  10   3        446.89        454.15         4.75 o                         
  -2  10   3         36.68         37.39         1.10 o                         
  -1  10   3        584.95        571.59         5.41 o                         
   0  10   3         33.41         35.87         1.21 o                         
   1  10   3         21.57         22.78         1.18 o                         
   2  10   3        108.59        109.12         2.40 o                         
   3  10   3         77.13         65.76         1.96 o                         
   4  10   3         41.70         46.52         1.75 o                         
   5  10   3         15.59         14.48         1.28 o                         
   6  10   3          1.12          0.29         0.89 o                         
   7  10   3        270.14        280.46         5.72 o                         
  -7  11   3          1.20          0.86         1.11 o                         
  -6  11   3        117.15        127.82         3.62 o                         
  -5  11   3          3.01          1.08         1.28 o                         
  -4  11   3          6.15          8.39         1.24 o                         
  -3  11   3        162.00        162.57         3.36 o                         
  -2  11   3         30.69         31.78         1.44 o                         
  -1  11   3        266.34        274.62         4.37 o                         
   0  11   3        179.77        169.67         2.68 o                         
   1  11   3         19.17         19.29         1.28 o                         
   2  11   3         14.64         15.21         1.59 o                         
   3  11   3         49.20         50.97         2.47 o                         
   4  11   3          3.01          1.15         0.80 o                         
   5  11   3         17.98         24.10         1.62 o                         
   6  11   3          0.27          0.11         0.99 o                         
  -6  12   3         11.46         12.07         1.58 o                         
  -5  12   3          2.18          1.37         1.14 o                         
  -4  12   3          0.16         -0.34         0.97 o                         
  -3  12   3         23.65         20.25         2.74 o                         
  -2  12   3         16.29         14.44         1.95 o                         
  -1  12   3          0.09         -0.21         0.51 o                         
   0  12   3         18.69         22.59         1.37 o                         
   1  12   3         13.32         12.66         1.15 o                         
   2  12   3          1.24          1.55         0.72 o                         
   3  12   3          9.81         10.35         1.10 o                         
   4  12   3         91.67        103.34         2.77 o                         
   5  12   3         76.12         80.00         2.61 o                         
  -5  13   3          1.68          0.72         1.54 o                         
  -4  13   3          0.00          0.00         1.21 o                         
  -3  13   3          4.04          2.15         1.31 o                         
  -2  13   3        239.29        247.77         5.90 o                         
  -1  13   3         16.25         19.91         1.58 o                         
   0  13   3          3.94          3.75         1.04 o                         
   1  13   3         69.00         75.06         2.26 o                         
   2  13   3          4.61          4.42         0.93 o                         
   3  13   3         53.64         52.35         2.09 o                         
   4  13   3          7.80          6.22         1.24 o                         
  -3  14   3          2.81          5.19         1.56 o                         
  -2  14   3          6.06          5.60         2.74 o                         
  -1  14   3          2.66          3.42         2.05 o                         
   0  14   3          7.96          7.74         1.42 o                         
   1  14   3        123.49        130.81         3.56 o                         
   2  14   3          6.75          6.99         1.24 o                         
 -10   0   4          9.67          6.85         2.05 o                         
  -8   0   4          2.76          3.75         0.74 o                         
  -6   0   4         76.56         76.75         1.80 o                         
  -4   0   4       4803.33       5229.21        72.39 o                         
  -2   0   4          0.28         -0.26         0.28 o                         
   0   0   4         49.90         45.78         0.99 o                         
   2   0   4        153.95        120.72         1.88 o                         
   4   0   4        631.00        682.05         9.49 o                         
   6   0   4         66.51         70.84         1.86 o                         
   8   0   4        642.88        621.44        10.04 o                         
  10   0   4        101.40        104.63         4.09 o                         
 -10   1   4          2.61          3.77         1.45 o                         
  -9   1   4          4.75          6.05         1.24 o                         
  -8   1   4         54.87         51.57         1.62 o                         
  -7   1   4        618.70        630.81         5.13 o                         
  -6   1   4         74.98         75.61         1.27 o                         
  -5   1   4         99.01         93.23         1.32 o                         
  -4   1   4       2166.77       2213.71        13.85 o                         
  -3   1   4        242.31        275.27         2.25 o                         
  -2   1   4        322.97        313.87         2.65 o                         
  -1   1   4       2052.83       2055.48        12.46 o                         
   0   1   4       1980.13       2061.45        16.43 o                         
   1   1   4         88.80         97.74         1.02 o                         
   2   1   4         21.84         17.16         0.59 o                         
   3   1   4        129.23        154.98         1.68 o                         
   4   1   4         19.26         19.62         0.60 o                         
   5   1   4          4.03          3.20         0.38 o                         
   6   1   4         14.41         12.80         0.82 o                         
   7   1   4        524.54        513.11         5.90 o                         
   8   1   4        415.49        409.79         5.38 o                         
   9   1   4          2.45          2.12         1.06 o                         
  10   1   4          9.72         11.24         1.68 o                         
 -10   2   4          3.30          2.91         1.45 o                         
  -9   2   4          3.96          3.92         1.14 o                         
  -8   2   4         93.09         97.33         2.29 o                         
  -7   2   4         75.82         80.74         1.64 o                         
  -6   2   4         27.05         25.89         0.92 o                         
  -5   2   4         80.67         91.92         1.45 o                         
  -4   2   4         21.82         24.54         0.65 o                         
  -3   2   4        229.85        252.12         2.25 o                         
  -2   2   4        117.90        119.49         1.98 o                         
  -1   2   4        395.76        386.28         2.74 o                         
   0   2   4        217.38        193.83         1.60 o                         
   1   2   4        194.46        180.57         1.51 o                         
   2   2   4        133.91        157.64         1.45 o                         
   3   2   4       1651.73       1780.41        11.26 o                         
   4   2   4        249.04        265.87         2.37 o                         
   5   2   4         27.69         30.08         1.13 o                         
   6   2   4         65.54         62.97         1.50 o                         
   7   2   4        106.02        102.21         2.18 o                         
   8   2   4          0.24         -0.63         0.63 o                         
   9   2   4         96.14        101.46         3.26 o                         
  10   2   4          7.82          6.42         1.36 o                         
 -10   3   4         20.38         24.21         2.91 o                         
  -9   3   4          2.05          0.65         0.72 o                         
  -8   3   4         26.11         22.85         1.38 o                         
  -7   3   4         82.66         83.18         2.00 o                         
  -6   3   4          6.76          5.37         0.52 o                         
  -5   3   4        239.19        260.00         2.47 o                         
  -4   3   4       4743.40       5137.19        31.02 o                         
  -3   3   4         87.29         91.57         1.14 o                         
  -2   3   4         53.27         59.63         0.81 o                         
  -1   3   4       1468.15       1641.64        10.22 o                         
   0   3   4        155.30        159.33         1.68 o                         
   1   3   4       1208.96       1319.05         9.24 o                         
   2   3   4        646.69        663.58         4.53 o                         
   3   3   4          3.43          5.19         0.66 o                         
   4   3   4        971.89       1035.09         7.98 o                         
   5   3   4         25.57         25.03         0.99 o                         
   6   3   4         33.07         30.10         1.40 o                         
   7   3   4        335.29        327.56         3.90 o                         
   8   3   4          6.66          6.42         0.89 o                         
   9   3   4        218.02        203.29         4.47 o                         
 -10   4   4         19.68         20.17         2.25 o                         
  -9   4   4          5.54          6.12         0.98 o                         
  -8   4   4          0.18          0.96         0.74 o                         
  -7   4   4         31.50         31.89         1.48 o                         
  -6   4   4        336.82        337.53         3.93 o                         
  -5   4   4        114.19        112.50         1.81 o                         
  -4   4   4        621.15        674.27         5.13 o                         
  -3   4   4        177.67        186.76         2.50 o                         
  -2   4   4       1645.91       1774.68        11.17 o                         
  -1   4   4        528.05        605.68         4.27 o                         
   0   4   4        678.11        811.15         5.40 o                         
   1   4   4       2430.07       2772.71        18.67 o                         
   2   4   4        214.60        257.74         2.15 o                         
   3   4   4        637.36        664.00         5.42 o                         
   4   4   4        136.03        141.41         1.97 o                         
   5   4   4        100.89        102.62         2.08 o                         
   6   4   4        407.25        386.61         4.21 o                         
   7   4   4         16.46         19.84         1.32 o                         
   8   4   4         15.99         16.17         1.28 o                         
   9   4   4          3.41          2.48         1.11 o                         
 -10   5   4          1.59          0.28         1.53 o                         
  -9   5   4         50.68         50.33         2.02 o                         
  -8   5   4          0.25          0.15         0.79 o                         
  -7   5   4          6.27          6.90         0.99 o                         
  -6   5   4         41.53         42.11         2.47 o                         
  -5   5   4       1671.78       1687.09        11.20 o                         
  -4   5   4         22.19         20.43         1.10 o                         
  -3   5   4        253.19        236.38         2.28 o                         
  -2   5   4        449.73        451.44         3.53 o                         
  -1   5   4        204.45        205.77         1.95 o                         
   0   5   4         53.96         75.85         0.98 o                         
   1   5   4       1633.55       1765.69        11.18 o                         
   2   5   4          0.68          3.01         0.28 o                         
   3   5   4         52.99         48.17         1.02 o                         
   4   5   4          2.83          3.57         0.51 o                         
   5   5   4          0.02          1.21         0.48 o                         
   6   5   4          0.55          1.03         0.69 o                         
   7   5   4         49.35         48.00         2.52 o                         
   8   5   4          0.65         -0.35         0.65 o                         
   9   5   4         15.40         17.62         3.11 o                         
 -10   6   4          5.00          2.58         1.43 o                         
  -9   6   4         17.26         15.12         1.35 o                         
  -8   6   4         51.23         53.09         2.12 o                         
  -7   6   4         45.50         44.55         1.75 o                         
  -6   6   4         57.72         56.88         1.75 o                         
  -5   6   4        440.97        388.05         4.65 o                         
  -4   6   4         10.96         14.81         0.69 o                         
  -3   6   4        547.48        517.40         4.13 o                         
  -2   6   4         85.18         77.62         1.16 o                         
  -1   6   4        295.75        335.59         2.90 o                         
   0   6   4       2525.41       2905.16        18.02 o                         
   1   6   4        356.16        373.87         3.29 o                         
   2   6   4        106.76        106.75         1.33 o                         
   3   6   4          1.45          0.46         0.92 o                         
   4   6   4         15.02         15.68         1.06 o                         
   5   6   4        130.02         92.65         2.17 o                         
   6   6   4         34.67         30.57         1.73 o                         
   7   6   4          8.05          9.71         1.10 o                         
   8   6   4         15.42         15.14         1.28 o                         
   9   6   4         53.93         54.96         3.27 o                         
  -9   7   4          0.93          0.93         1.04 o                         
  -8   7   4          0.06          0.46         0.76 o                         
  -7   7   4        188.43        186.74         3.46 o                         
  -6   7   4        114.62        112.93         2.48 o                         
  -5   7   4        179.27        180.73         2.99 o                         
  -4   7   4          0.46         -0.29         0.46 o                         
  -3   7   4        144.03        139.71         1.79 o                         
  -2   7   4         63.64         72.30         1.20 o                         
  -1   7   4        170.89        166.82         2.19 o                         
   0   7   4         28.34         36.79         0.86 o                         
   1   7   4          3.55          2.84         0.35 o                         
   2   7   4         70.22         62.14         1.25 o                         
   3   7   4          3.86          0.68         0.51 o                         
   4   7   4          4.88         14.41         1.06 o                         
   5   7   4        219.89        193.92         3.24 o                         
   6   7   4         57.75         55.16         2.24 o                         
   7   7   4        347.16        329.18         4.86 o                         
   8   7   4          2.72          1.73         0.83 o                         
  -9   8   4         10.75         13.51         1.66 o                         
  -8   8   4         26.68         26.75         1.96 o                         
  -7   8   4         45.27         39.72         1.82 o                         
  -6   8   4          5.52          4.87         1.19 o                         
  -5   8   4         10.92         11.20         1.03 o                         
  -4   8   4         32.67         33.30         1.14 o                         
  -3   8   4        303.26        299.74         3.03 o                         
  -2   8   4        100.47         95.40         1.48 o                         
  -1   8   4         19.52         19.29         1.10 o                         
   0   8   4         26.92         23.35         0.89 o                         
   1   8   4         93.18        100.75         2.01 o                         
   2   8   4         17.09         20.64         1.20 o                         
   3   8   4        956.04        859.89         8.38 o                         
   4   8   4         65.32         60.67         1.88 o                         
   5   8   4         61.07         59.45         1.91 o                         
   6   8   4         18.08         16.03         1.26 o                         
   7   8   4         44.50         48.29         2.52 o                         
   8   8   4          2.85          3.42         1.28 o                         
  -8   9   4          0.00          1.27         1.04 o                         
  -7   9   4          1.32          1.39         2.01 o                         
  -6   9   4         28.39         30.99         2.03 o                         
  -5   9   4         32.52         33.77         1.67 o                         
  -4   9   4         20.34         19.78         1.24 o                         
  -3   9   4        143.08        143.53         2.03 o                         
  -2   9   4        125.67        119.43         1.78 o                         
  -1   9   4        102.89         99.42         1.59 o                         
   0   9   4          0.30          0.59         0.43 o                         
   1   9   4         31.00         25.42         1.81 o                         
   2   9   4         13.91         15.91         1.14 o                         
   3   9   4          1.05          1.32         0.84 o                         
   4   9   4         37.04         35.72         1.65 o                         
   5   9   4         16.86         15.22         1.53 o                         
   6   9   4         64.12         76.15         2.96 o                         
   7   9   4         11.13         13.52         1.98 o                         
  -8  10   4         38.15         39.47         2.57 o                         
  -7  10   4        112.63        112.65         3.49 o                         
  -6  10   4         56.17         56.20         2.43 o                         
  -5  10   4          5.92          5.94         2.45 o                         
  -4  10   4        133.73        135.78         2.73 o                         
  -3  10   4          3.58          3.10         0.61 o                         
  -2  10   4        185.00        182.93         2.62 o                         
  -1  10   4        537.62        523.22         5.14 o                         
   0  10   4          5.64          6.19         0.66 o                         
   1  10   4         65.95         57.95         1.84 o                         
   2  10   4         88.51         74.98         2.17 o                         
   3  10   4         11.77         11.17         1.06 o                         
   4  10   4         33.62         25.33         1.49 o                         
   5  10   4         51.65         50.37         2.00 o                         
   6  10   4        107.36         98.93         2.80 o                         
   7  10   4         92.46         92.21         3.68 o                         
  -7  11   4         64.55         74.36         3.09 o                         
  -6  11   4         40.98         38.96         2.92 o                         
  -5  11   4        115.11        117.23         3.29 o                         
  -4  11   4         48.62         45.38         5.65 o                         
  -3  11   4         24.64         28.05         1.70 o                         
  -2  11   4        134.55        134.34         2.69 o                         
  -1  11   4        392.15        395.61         4.40 o                         
   0  11   4        174.62        164.83         2.58 o                         
   1  11   4         56.12         50.71         1.71 o                         
   2  11   4         51.49         48.41         1.71 o                         
   3  11   4          2.79          2.84         0.81 o                         
   4  11   4        121.63        127.31         2.94 o                         
   5  11   4         56.11         53.15         2.09 o                         
   6  11   4         88.94         93.93         2.80 o                         
  -6  12   4          4.22          5.24         1.56 o                         
  -5  12   4         10.10         11.15         1.94 o                         
  -4  12   4          0.32         -1.54         1.54 o                         
  -3  12   4         38.12         32.97         2.53 o                         
  -2  12   4         26.26         27.22         2.57 o                         
  -1  12   4         12.76         13.50         0.99 o                         
   0  12   4          1.65          0.86         0.68 o                         
   1  12   4         11.66         12.94         1.10 o                         
   2  12   4          3.02          1.85         0.80 o                         
   3  12   4        121.09        117.82         2.86 o                         
   4  12   4         45.04         40.44         2.01 o                         
   5  12   4          1.84          2.36         1.01 o                         
  -5  13   4          5.77          7.42         1.80 o                         
  -4  13   4        139.96        146.25         3.94 o                         
  -3  13   4        337.11        359.01         7.60 o                         
  -2  13   4          6.27          3.89         2.22 o                         
  -1  13   4         56.13         59.48         4.62 o                         
   0  13   4          2.24          1.96         0.89 o                         
   1  13   4         89.38         90.97         2.77 o                         
   2  13   4         81.11         87.37         2.52 o                         
   3  13   4          5.49          2.99         0.89 o                         
   4  13   4          7.26          4.39         1.01 o                         
  -3  14   4          6.10          6.50         1.69 o                         
  -2  14   4          6.59          4.45         1.45 o                         
  -1  14   4          2.37          5.48         2.40 o                         
   0  14   4         83.49         95.70         3.76 o                         
   1  14   4         52.53         59.16         2.57 o                         
   2  14   4          3.08          0.34         0.99 o                         
  -9   0   5         27.43         26.01         3.42 o                         
  -7   0   5          0.31          0.16         0.53 o                         
  -5   0   5        536.52        566.02         6.15 o                         
  -3   0   5        381.47        513.93         5.17 o                         
  -1   0   5       5799.66       5909.93        51.90 o                         
   1   0   5        151.09        168.41         2.98 o                         
   3   0   5       2326.32       2422.51        21.34 o                         
   5   0   5        227.93        223.42         4.98 o                         
   7   0   5       1172.46       1172.93        15.49 o                         
   9   0   5         68.54         65.38        10.27 o                         
 -10   1   5          0.60          1.88         1.45 o                         
  -9   1   5         15.85         15.77         1.94 o                         
  -8   1   5        157.22        163.27         3.66 o                         
  -7   1   5        103.61        107.01         1.65 o                         
  -6   1   5          1.24          3.36         0.45 o                         
  -5   1   5          8.17          7.83         0.46 o                         
  -4   1   5       1820.25       1897.83        11.98 o                         
  -3   1   5        183.24        202.53         1.80 o                         
  -2   1   5        486.66        487.31         3.82 o                         
  -1   1   5        235.46        220.00         2.73 o                         
   0   1   5        323.96        324.50         2.39 o                         
   1   1   5       1592.73       1720.41        10.66 o                         
   2   1   5       3391.95       3493.73        21.12 o                         
   3   1   5        151.03        166.43         1.68 o                         
   4   1   5        442.28        441.31         3.58 o                         
   5   1   5          8.63         11.30         1.17 o                         
   6   1   5        176.69        168.95         2.48 o                         
   7   1   5         25.09         23.41         1.41 o                         
   8   1   5         97.24         98.28         3.31 o                         
   9   1   5         72.89         72.96         2.52 o                         
 -10   2   5         19.80         17.07         2.29 o                         
  -9   2   5          1.51          1.47         0.84 o                         
  -8   2   5          0.42          0.20         0.65 o                         
  -7   2   5          2.97          1.91         0.57 o                         
  -6   2   5          6.25          7.68         0.57 o                         
  -5   2   5         33.48         31.83         0.77 o                         
  -4   2   5       4787.56       5123.09        30.90 o                         
  -3   2   5        185.53        204.14         2.14 o                         
  -2   2   5        123.18        104.95         1.28 o                         
  -1   2   5        747.95        809.82         5.36 o                         
   0   2   5        301.42        320.52         2.38 o                         
   1   2   5        152.44        171.23         1.51 o                         
   2   2   5         30.33         36.57         0.69 o                         
   3   2   5        661.02        657.85         4.70 o                         
   4   2   5         22.96         18.71         0.63 o                         
   5   2   5        973.57        945.25         7.72 o                         
   6   2   5        917.01        903.42         7.64 o                         
   7   2   5        162.13        155.30         3.17 o                         
   8   2   5         39.54         43.74         1.92 o                         
   9   2   5         27.97         24.27         2.91 o                         
 -10   3   5          2.69          2.05         1.45 o                         
  -9   3   5        159.06        162.57         3.22 o                         
  -8   3   5          3.63          4.49         0.85 o                         
  -7   3   5         51.22         57.66         1.74 o                         
  -6   3   5         47.81         45.60         1.39 o                         
  -5   3   5         73.84         73.81         1.36 o                         
  -4   3   5       7958.18       8327.34        67.40 o                         
  -3   3   5        341.22        378.75         2.93 o                         
  -2   3   5        905.81        924.40         6.09 o                         
  -1   3   5         92.41         92.62         1.30 o                         
   0   3   5         37.46         53.12         0.67 o                         
   1   3   5       1826.96       1882.18        13.53 o                         
   2   3   5        209.42        201.75         1.83 o                         
   3   3   5         14.75         17.29         0.91 o                         
   4   3   5          6.33          9.91         0.64 o                         
   5   3   5          0.19         -0.37         0.37 o                         
   6   3   5        189.19        183.71         2.83 o                         
   7   3   5         35.86         38.16         1.39 o                         
   8   3   5          4.36          3.91         1.04 o                         
   9   3   5        149.90        148.12         3.87 o                         
 -10   4   5          0.72          0.97         1.08 o                         
  -9   4   5         20.36         22.32         1.48 o                         
  -8   4   5          2.42          1.59         0.79 o                         
  -7   4   5        214.41        210.76         3.41 o                         
  -6   4   5         49.66         50.36         1.36 o                         
  -5   4   5         55.14         63.77         1.46 o                         
  -4   4   5        442.96        463.55         3.93 o                         
  -3   4   5        166.92        182.50         1.96 o                         
  -2   4   5        227.53        262.03         2.60 o                         
  -1   4   5       3569.00       3819.81        29.79 o                         
   0   4   5       1711.37       1811.83        12.58 o                         
   1   4   5        187.76        197.74         2.09 o                         
   2   4   5        199.87        219.55         1.92 o                         
   3   4   5        272.97        253.23         2.62 o                         
   4   4   5        217.55        221.19         2.67 o                         
   5   4   5        355.91        345.70         3.74 o                         
   6   4   5        214.63        191.98         3.15 o                         
   7   4   5         69.52         66.11         2.01 o                         
   8   4   5          7.20          8.97         1.06 o                         
   9   4   5          2.37          1.47         1.59 o                         
 -10   5   5          0.13         -0.70         0.80 o                         
  -9   5   5          0.66          0.84         0.78 o                         
  -8   5   5         55.99         57.54         2.00 o                         
  -7   5   5        203.97        204.63         3.46 o                         
  -6   5   5         25.33         27.29         1.37 o                         
  -5   5   5         27.39         34.16         1.10 o                         
  -4   5   5          2.66          2.02         0.35 o                         
  -3   5   5         38.56         45.35         0.90 o                         
  -2   5   5        135.17        132.63         1.51 o                         
  -1   5   5        133.11        150.96         1.63 o                         
   0   5   5        379.13        421.94         3.38 o                         
   1   5   5         91.23         98.33         1.44 o                         
   2   5   5         12.65         18.08         0.67 o                         
   3   5   5          1.20          0.56         0.26 o                         
   4   5   5         66.69         57.13         1.58 o                         
   5   5   5          0.21          3.36         0.68 o                         
   6   5   5        130.17        133.60         2.68 o                         
   7   5   5          2.97          2.45         0.76 o                         
   8   5   5          1.15          1.50         0.76 o                         
   9   5   5          6.25          5.78         1.24 o                         
 -10   6   5         17.53         21.14         1.73 o                         
  -9   6   5         18.63         18.91         1.95 o                         
  -8   6   5         29.38         30.78         1.70 o                         
  -7   6   5          0.06         -0.63         0.63 o                         
  -6   6   5          3.24          4.29         0.80 o                         
  -5   6   5        832.20        823.63         9.42 o                         
  -4   6   5         35.19         31.17         0.89 o                         
  -3   6   5         51.93         43.44         0.92 o                         
  -2   6   5        213.39        201.64         2.08 o                         
  -1   6   5          1.14          3.07         0.35 o                         
   0   6   5        451.79        518.59         3.94 o                         
   1   6   5         72.51         81.31         1.39 o                         
   2   6   5        176.36        198.04         2.35 o                         
   3   6   5        122.78        105.77         2.09 o                         
   4   6   5          1.34          2.57         0.65 o                         
   5   6   5        897.27        823.52         8.29 o                         
   6   6   5         96.37         88.60         2.26 o                         
   7   6   5         12.73         12.15         1.18 o                         
   8   6   5          0.06         -0.04         0.72 o                         
   9   6   5          2.02          2.76         1.11 o                         
  -9   7   5          8.02          6.49         1.14 o                         
  -8   7   5         21.99         22.51         1.49 o                         
  -7   7   5        281.64        272.74         4.23 o                         
  -6   7   5         59.37         64.67         2.32 o                         
  -5   7   5        934.72        904.57        10.03 o                         
  -4   7   5       1694.41       1677.04        13.37 o                         
  -3   7   5          0.47         -0.27         0.30 o                         
  -2   7   5          4.48          4.73         0.47 o                         
  -1   7   5         40.79         43.44         1.48 o                         
   0   7   5         60.77         69.45         1.10 o                         
   1   7   5          1.80          6.94         0.57 o                         
   2   7   5         43.98         40.89         1.07 o                         
   3   7   5         27.05         32.42         1.37 o                         
   4   7   5         37.98         37.38         1.53 o                         
   5   7   5         76.32         84.85         2.21 o                         
   6   7   5         86.54         86.19         2.34 o                         
   7   7   5         23.44         25.28         1.62 o                         
   8   7   5         10.75         11.57         1.83 o                         
  -9   8   5         10.03         11.61         1.60 o                         
  -8   8   5         42.18         40.83         1.95 o                         
  -7   8   5          7.86          8.03         1.06 o                         
  -6   8   5         73.13         71.69         2.09 o                         
  -5   8   5         70.17         69.12         1.92 o                         
  -4   8   5        698.46        672.78         5.79 o                         
  -3   8   5        107.30        101.99         1.61 o                         
  -2   8   5        170.32        167.07         2.07 o                         
  -1   8   5         67.91         67.80         1.20 o                         
   0   8   5          0.66          1.55         0.48 o                         
   1   8   5         23.37         22.49         0.95 o                         
   2   8   5         15.40          9.38         0.89 o                         
   3   8   5         86.98         60.51         1.79 o                         
   4   8   5         84.86         80.45         2.13 o                         
   5   8   5        421.79        429.14         5.55 o                         
   6   8   5         13.57         12.20         1.60 o                         
   7   8   5         26.06         27.57         2.17 o                         
   8   8   5         84.78         87.55         2.76 o                         
  -8   9   5          5.35          6.71         1.28 o                         
  -7   9   5         19.13         18.43         1.57 o                         
  -6   9   5          1.50          1.24         0.72 o                         
  -5   9   5         66.91         74.64         2.27 o                         
  -4   9   5         50.43         48.93         1.49 o                         
  -3   9   5         97.66         89.42         1.58 o                         
  -2   9   5          0.30         -0.11         0.38 o                         
  -1   9   5         19.01         22.64         1.00 o                         
   0   9   5         32.07         30.74         1.16 o                         
   1   9   5         45.88         39.07         1.18 o                         
   2   9   5         69.55         53.40         1.98 o                         
   3   9   5         82.15         65.77         1.92 o                         
   4   9   5          0.01         -0.58         0.58 o                         
   5   9   5        197.09        189.59         3.49 o                         
   6   9   5         55.60         55.01         2.13 o                         
   7   9   5          6.15          3.06         0.97 o                         
  -8  10   5          3.64          3.27         1.24 o                         
  -7  10   5         11.27         10.32         1.51 o                         
  -6  10   5         14.73         13.32         1.51 o                         
  -5  10   5         92.45         97.90         2.48 o                         
  -4  10   5        120.73        123.53         2.65 o                         
  -3  10   5         19.79         17.58         1.31 o                         
  -2  10   5         76.74         70.79         1.64 o                         
  -1  10   5         67.31         69.20         2.09 o                         
   0  10   5         12.82         12.65         0.92 o                         
   1  10   5        357.63        334.23         4.53 o                         
   2  10   5          0.80          0.20         0.58 o                         
   3  10   5        305.41        248.32         3.97 o                         
   4  10   5         12.33         14.33         1.23 o                         
   5  10   5          1.39         -0.89         0.89 o                         
   6  10   5         62.96         55.35         2.25 o                         
   7  10   5         61.15         72.43         2.96 o                         
  -7  11   5          3.15          1.54         1.33 o                         
  -6  11   5          3.53          1.99         1.04 o                         
  -5  11   5         11.48         11.19         1.88 o                         
  -4  11   5        412.56        410.77         6.86 o                         
  -3  11   5        304.68        324.03         5.33 o                         
  -2  11   5         10.96          9.66         0.85 o                         
  -1  11   5         34.64         35.19         2.09 o                         
   0  11   5         57.03         50.32         1.52 o                         
   1  11   5         17.31         15.08         1.20 o                         
   2  11   5          1.66          0.39         0.69 o                         
   3  11   5          7.39          5.85         0.97 o                         
   4  11   5         26.16         30.25         2.47 o                         
   5  11   5          5.76          5.14         1.38 o                         
   6  11   5        416.63        444.11         6.67 o                         
  -6  12   5          0.03         -1.15         1.37 o                         
  -5  12   5         36.94         29.59         2.57 o                         
  -4  12   5          0.18         -0.68         1.37 o                         
  -3  12   5        259.18        250.29         5.93 o                         
  -2  12   5         12.79         11.34         1.28 o                         
  -1  12   5         78.96         82.03         1.98 o                         
   0  12   5         35.16         44.29         1.78 o                         
   1  12   5          9.88          7.89         1.03 o                         
   2  12   5          1.08          1.90         0.76 o                         
   3  12   5          0.67          0.45         0.94 o                         
   4  12   5         25.01         29.47         1.79 o                         
   5  12   5         29.42         31.47         1.96 o                         
  -5  13   5         12.73          7.90         2.57 o                         
  -4  13   5         40.01         34.28         2.90 o                         
  -3  13   5         15.10         15.88         2.05 o                         
  -2  13   5         42.99         44.98         3.08 o                         
  -1  13   5          0.78          0.39         0.81 o                         
   0  13   5          0.77          0.26         0.65 o                         
   1  13   5          7.35          9.28         1.10 o                         
   2  13   5         66.78         79.79         2.68 o                         
   3  13   5         75.62         81.77         2.56 o                         
   4  13   5         22.72         24.76         1.70 o                         
  -3  14   5         35.36         39.36         3.08 o                         
  -2  14   5          5.51          5.29         1.56 o                         
  -1  14   5         23.50         31.49         3.77 o                         
   0  14   5         27.63         28.69         2.53 o                         
   1  14   5          0.55          0.39         0.91 o                         
   2  14   5         15.00         16.74         1.49 o                         
 -10   0   6          2.80          6.85         2.40 o                         
  -8   0   6         56.25         54.64         3.77 o                         
  -6   0   6          6.96          7.79         0.79 o                         
  -4   0   6       2261.36       2535.12        31.42 o                         
  -2   0   6        675.51        746.31         7.02 o                         
   0   0   6          0.10         -0.20         0.20 o                         
   2   0   6       3920.39       4235.76        36.16 o                         
   4   0   6        132.51        129.27         2.37 o                         
   6   0   6       1132.32       1079.24        14.28 o                         
   8   0   6        126.75        120.89         4.28 o                         
 -10   1   6         33.49         31.00         2.66 o                         
  -9   1   6        163.53        162.76         4.84 o                         
  -8   1   6          0.59          1.19         0.61 o                         
  -7   1   6        101.41        100.51         3.72 o                         
  -6   1   6          9.05         10.59         0.57 o                         
  -5   1   6         74.17         81.88         1.24 o                         
  -4   1   6        668.17        653.19         5.08 o                         
  -3   1   6        172.86        156.07         1.68 o                         
  -2   1   6        323.40        334.68         2.50 o                         
  -1   1   6         14.71         16.59         0.42 o                         
   0   1   6        543.78        523.26         3.98 o                         
   1   1   6       1311.95       1442.44         9.13 o                         
   2   1   6       2626.36       2835.46        17.39 o                         
   3   1   6        171.00        188.34         1.91 o                         
   4   1   6         26.82         27.15         0.73 o                         
   5   1   6          1.73          1.57         0.36 o                         
   6   1   6        964.70        952.30         7.94 o                         
   7   1   6        111.45        111.26         2.52 o                         
   8   1   6        124.17        127.04         3.31 o                         
   9   1   6          7.97         10.49         1.24 o                         
 -10   2   6          6.42          4.62         1.45 o                         
  -9   2   6        126.94        127.22         3.35 o                         
  -8   2   6        153.00        152.01         2.90 o                         
  -7   2   6        125.91        126.38         2.18 o                         
  -6   2   6       1459.48       1497.01        10.12 o                         
  -5   2   6        145.72        145.46         1.79 o                         
  -4   2   6          3.47          5.18         0.38 o                         
  -3   2   6         79.95        108.52         1.52 o                         
  -2   2   6        197.93        199.78         2.08 o                         
  -1   2   6        165.85        180.81         1.63 o                         
   0   2   6         14.42         22.60         0.56 o                         
   1   2   6        220.98        255.63         2.11 o                         
   2   2   6       2076.60       2283.08        14.20 o                         
   3   2   6         41.38         40.40         0.77 o                         
   4   2   6          9.10          9.18         0.48 o                         
   5   2   6          0.96          0.34         0.55 o                         
   6   2   6          1.70          1.35         0.57 o                         
   7   2   6        326.30        317.85         5.63 o                         
   8   2   6        169.15        167.87         3.82 o                         
   9   2   6          1.76          1.40         0.91 o                         
 -10   3   6         12.71         12.03         2.05 o                         
  -9   3   6          0.02          2.07         1.04 o                         
  -8   3   6        297.78        294.00         4.29 o                         
  -7   3   6        325.17        323.32         4.34 o                         
  -6   3   6        176.23        173.26         2.42 o                         
  -5   3   6         89.40         89.32         1.25 o                         
  -4   3   6        165.75        183.54         3.05 o                         
  -3   3   6         70.57         72.07         1.38 o                         
  -2   3   6       1070.72       1181.82         7.69 o                         
  -1   3   6        260.94        250.08         2.11 o                         
   0   3   6         12.36          8.78         0.42 o                         
   1   3   6       1211.59       1342.87         9.54 o                         
   2   3   6        163.82        179.99         1.94 o                         
   3   3   6          3.64          4.26         0.35 o                         
   4   3   6         95.67         91.75         1.74 o                         
   5   3   6         20.54         18.33         0.99 o                         
   6   3   6        104.38        108.21         2.06 o                         
   7   3   6         48.23         48.44         2.42 o                         
   8   3   6         19.52         16.44         1.48 o                         
   9   3   6          3.44          5.68         1.19 o                         
 -10   4   6          0.00          0.27         0.90 o                         
  -9   4   6          3.81          2.96         0.89 o                         
  -8   4   6          0.00          1.10         0.84 o                         
  -7   4   6        633.25        628.98         6.87 o                         
  -6   4   6         15.48         20.80         1.59 o                         
  -5   4   6        236.54        235.86         2.82 o                         
  -4   4   6        236.71        231.75         2.30 o                         
  -3   4   6         37.09         46.48         0.73 o                         
  -2   4   6        754.53        857.02         5.87 o                         
  -1   4   6        174.07        184.58         1.80 o                         
   0   4   6         10.94         23.55         0.79 o                         
   1   4   6        133.41        121.85         1.60 o                         
   2   4   6          3.94          5.87         0.58 o                         
   3   4   6        164.32        144.65         1.85 o                         
   4   4   6         39.69         41.85         1.14 o                         
   5   4   6        109.85        109.63         2.26 o                         
   6   4   6        218.57        225.76         3.54 o                         
   7   4   6          6.95          7.12         1.07 o                         
   8   4   6        146.51        142.82         3.69 o                         
   9   4   6          2.92          2.40         1.19 o                         
 -10   5   6          7.65          5.88         1.36 o                         
  -9   5   6          3.27          2.88         0.96 o                         
  -8   5   6         78.88         79.61         3.51 o                         
  -7   5   6        475.66        477.42         5.77 o                         
  -6   5   6        634.54        654.74         6.88 o                         
  -5   5   6          0.43          0.44         0.43 o                         
  -4   5   6         25.55         38.59         0.89 o                         
  -3   5   6         99.09        108.60         2.35 o                         
  -2   5   6        378.91        441.82         3.51 o                         
  -1   5   6       2108.53       2278.00        14.29 o                         
   0   5   6        678.61        730.82         5.84 o                         
   1   5   6          0.66          2.01         0.37 o                         
   2   5   6         22.65         29.69         1.14 o                         
   3   5   6         61.68         53.35         1.49 o                         
   4   5   6         88.07         74.31         1.84 o                         
   5   5   6        189.42        190.34         3.12 o                         
   6   5   6         69.48         65.21         2.01 o                         
   7   5   6         24.20         28.71         1.79 o                         
   8   5   6          0.13          0.48         0.76 o                         
   9   5   6         15.80         15.57         1.70 o                         
 -10   6   6         26.14         26.31         2.09 o                         
  -9   6   6          5.95          5.71         1.43 o                         
  -8   6   6          0.00          0.34         0.76 o                         
  -7   6   6        123.68        122.58         2.73 o                         
  -6   6   6          5.58          6.24         0.89 o                         
  -5   6   6          5.02          7.35         0.73 o                         
  -4   6   6        138.19        142.68         2.09 o                         
  -3   6   6          0.33          0.23         0.24 o                         
  -2   6   6         30.61         39.27         1.25 o                         
  -1   6   6       1668.57       1720.64        11.14 o                         
   0   6   6         22.27         26.42         1.07 o                         
   1   6   6        541.22        582.34         5.40 o                         
   2   6   6         96.82         92.31         1.47 o                         
   3   6   6        242.13        251.14         3.46 o                         
   4   6   6          8.19          5.23         0.80 o                         
   5   6   6         92.65         77.63         2.39 o                         
   6   6   6         64.86         60.19         3.11 o                         
   7   6   6         10.98         13.77         1.28 o                         
   8   6   6        181.10        183.96         3.66 o                         
  -9   7   6          4.09          2.12         1.14 o                         
  -8   7   6          3.49          4.31         0.93 o                         
  -7   7   6        255.73        260.68         4.14 o                         
  -6   7   6         13.97         15.03         1.23 o                         
  -5   7   6         53.78         52.18         1.71 o                         
  -4   7   6         20.02         21.51         1.08 o                         
  -3   7   6          1.66          2.49         0.41 o                         
  -2   7   6        324.26        334.15         3.07 o                         
  -1   7   6          0.00          0.13         0.24 o                         
   0   7   6         83.29         90.03         1.54 o                         
   1   7   6        251.54        253.57         2.87 o                         
   2   7   6          0.67          0.77         0.51 o                         
   3   7   6         78.65         54.49         1.99 o                         
   4   7   6        202.40        196.00         3.29 o                         
   5   7   6         20.73         24.69         1.45 o                         
   6   7   6         92.58         87.97         2.39 o                         
   7   7   6        185.14        190.76         3.66 o                         
   8   7   6          1.26          2.90         0.91 o                         
  -9   8   6          9.73         12.21         2.15 o                         
  -8   8   6         21.27         19.67         1.54 o                         
  -7   8   6         18.28         22.16         1.45 o                         
  -6   8   6        125.34        129.02         2.78 o                         
  -5   8   6        209.78        206.29         3.42 o                         
  -4   8   6         53.17         56.78         1.62 o                         
  -3   8   6        132.09        134.43         1.87 o                         
  -2   8   6        101.70        118.65         1.70 o                         
  -1   8   6          8.35          5.37         0.57 o                         
   0   8   6          2.64          3.87         0.48 o                         
   1   8   6         20.70         23.00         1.44 o                         
   2   8   6          7.49          2.34         0.63 o                         
   3   8   6        635.03        527.51         6.02 o                         
   4   8   6          2.26          4.71         0.83 o                         
   5   8   6        592.85        579.24         6.88 o                         
   6   8   6         10.28         10.45         1.20 o                         
   7   8   6         15.24         14.94         1.37 o                         
   8   8   6        214.53        255.12         4.64 o                         
  -8   9   6          0.26          1.55         1.04 o                         
  -7   9   6          8.11          6.10         1.43 o                         
  -6   9   6          0.02          0.13         0.76 o                         
  -5   9   6        321.95        320.83         4.57 o                         
  -4   9   6          9.26          8.80         0.93 o                         
  -3   9   6          2.28          2.42         0.57 o                         
  -2   9   6         64.56         58.20         1.44 o                         
  -1   9   6          0.03          0.20         0.48 o                         
   0   9   6        231.00        201.24         3.12 o                         
   1   9   6        505.06        433.19         4.58 o                         
   2   9   6          2.68         -0.79         0.79 o                         
   3   9   6         47.18         47.46         1.88 o                         
   4   9   6        218.80        214.44         3.71 o                         
   5   9   6        127.91        136.95         3.01 o                         
   6   9   6          2.57          2.50         0.94 o                         
   7   9   6        121.02        128.54         3.31 o                         
  -8  10   6         32.97         30.21         2.30 o                         
  -7  10   6         94.34         93.64         3.99 o                         
  -6  10   6          0.32          0.29         0.72 o                         
  -5  10   6         17.07         17.88         1.61 o                         
  -4  10   6         35.26         40.18         2.39 o                         
  -3  10   6          6.51          6.45         0.80 o                         
  -2  10   6          0.72          0.17         0.45 o                         
  -1  10   6         29.22         29.44         1.51 o                         
   0  10   6          0.12         -0.14         0.47 o                         
   1  10   6          3.69          2.50         0.80 o                         
   2  10   6        451.92        401.80         5.26 o                         
   3  10   6          6.48          6.68         0.93 o                         
   4  10   6          4.18          3.88         0.89 o                         
   5  10   6         11.39         13.24         1.28 o                         
   6  10   6        211.38        207.32         4.10 o                         
  -7  11   6         35.63         37.97         2.64 o                         
  -6  11   6          1.53          0.07         1.37 o                         
  -5  11   6         26.98         18.50         3.25 o                         
  -4  11   6         38.20         44.22         2.16 o                         
  -3  11   6         78.14         80.07         2.75 o                         
  -2  11   6          1.07          1.68         0.72 o                         
  -1  11   6         47.47         43.73         1.46 o                         
   0  11   6         43.36         36.98         1.58 o                         
   1  11   6        189.18        161.95         3.11 o                         
   2  11   6         93.27         84.75         2.34 o                         
   3  11   6          0.01         -0.78         1.01 o                         
   4  11   6          0.83         -0.20         0.80 o                         
   5  11   6          1.84          4.19         1.01 o                         
   6  11   6          0.76          0.05         0.96 o                         
  -6  12   6         69.98         70.56         3.94 o                         
  -5  12   6        155.35        161.13         5.08 o                         
  -4  12   6         24.42         17.98         2.18 o                         
  -3  12   6        312.33        310.52         5.91 o                         
  -2  12   6         20.10         16.57         1.93 o                         
  -1  12   6         64.62         67.47         2.04 o                         
   0  12   6         22.65         25.88         1.58 o                         
   1  12   6         20.00         15.79         1.28 o                         
   2  12   6          3.51          2.66         0.84 o                         
   3  12   6         28.16         32.20         1.87 o                         
   4  12   6         11.04         12.39         1.75 o                         
   5  12   6          8.51         11.55         2.12 o                         
  -4  13   6          1.28          2.05         1.45 o                         
  -3  13   6         70.78         81.27         5.31 o                         
  -2  13   6        167.24        175.77         4.96 o                         
  -1  13   6         41.62         47.96         3.22 o                         
   0  13   6          7.35          5.11         1.04 o                         
   1  13   6         19.47         22.64         2.09 o                         
   2  13   6         34.45         33.65         1.92 o                         
   3  13   6          2.28          0.13         1.00 o                         
  -2  14   6          0.09          0.00         1.71 o                         
  -1  14   6          1.12          1.71         2.05 o                         
   0  14   6         16.29         13.98         1.89 o                         
   1  14   6          4.18          2.74         1.04 o                         
  -9   0   7         87.93         85.91         5.13 o                         
  -7   0   7         10.95          8.15         1.31 o                         
  -5   0   7        390.43        428.16         7.67 o                         
  -3   0   7         67.26         61.73         2.05 o                         
  -1   0   7        957.35       1004.21         9.21 o                         
   1   0   7       2887.13       3248.10        27.93 o                         
   3   0   7        676.80        682.72         7.04 o                         
   5   0   7       1100.09       1040.83        10.64 o                         
   7   0   7          2.56          2.05         1.54 o                         
   9   0   7         25.53         25.33         2.42 o                         
 -10   1   7         22.77         26.18         3.42 o                         
  -9   1   7         23.96         27.30         1.90 o                         
  -8   1   7          2.69          1.88         0.69 o                         
  -7   1   7          8.66         10.80         0.77 o                         
  -6   1   7         58.67         67.98         1.25 o                         
  -5   1   7          0.15          0.70         0.31 o                         
  -4   1   7         42.02         41.44         0.79 o                         
  -3   1   7        909.90        910.50         6.66 o                         
  -2   1   7        304.59        310.26         2.46 o                         
  -1   1   7        143.74        130.13         1.29 o                         
   0   1   7         23.00         33.60         0.66 o                         
   1   1   7       1008.35       1086.06         7.15 o                         
   2   1   7         52.87         60.33         0.94 o                         
   3   1   7          5.07          3.87         0.35 o                         
   4   1   7         61.61         58.68         1.08 o                         
   5   1   7        424.89        404.23         4.12 o                         
   6   1   7        686.84        677.59         8.20 o                         
   7   1   7        526.70        513.35         6.12 o                         
   8   1   7          0.03          0.26         0.68 o                         
   9   1   7          8.23          9.79         1.36 o                         
 -10   2   7         20.43         17.97         2.29 o                         
  -9   2   7         53.83         52.50         2.30 o                         
  -8   2   7         44.94         44.69         1.69 o                         
  -7   2   7        222.82        229.95         2.98 o                         
  -6   2   7         41.65         42.88         1.22 o                         
  -5   2   7        295.65        332.84         2.89 o                         
  -4   2   7        214.30        227.88         2.77 o                         
  -3   2   7       2952.99       3182.92        21.49 o                         
  -2   2   7         17.71         18.01         0.51 o                         
  -1   2   7       1090.83       1132.06         7.33 o                         
   0   2   7       1970.21       2010.11        15.46 o                         
   1   2   7       1112.89       1140.68         7.49 o                         
   2   2   7        905.22        981.24         6.67 o                         
   3   2   7        166.63        169.56         1.85 o                         
   4   2   7        187.25        168.54         1.91 o                         
   5   2   7       1073.54       1046.28         8.47 o                         
   6   2   7          5.21          5.53         0.75 o                         
   7   2   7        146.41        149.07         2.95 o                         
   8   2   7          8.75          8.76         1.24 o                         
   9   2   7          4.92          8.53         1.36 o                         
 -10   3   7          9.23          6.27         1.24 o                         
  -9   3   7        136.41        136.32         3.66 o                         
  -8   3   7         19.35         20.07         1.35 o                         
  -7   3   7         75.49         75.99         1.67 o                         
  -6   3   7        392.51        401.57         4.11 o                         
  -5   3   7        169.21        182.71         4.47 o                         
  -4   3   7        151.47        155.30         2.08 o                         
  -3   3   7        615.49        731.70         5.87 o                         
  -2   3   7         10.00          6.12         0.28 o                         
  -1   3   7          4.23          6.29         0.36 o                         
   0   3   7          1.66          0.84         0.24 o                         
   1   3   7        192.46        177.64         1.70 o                         
   2   3   7         79.17         70.22         1.04 o                         
   3   3   7          0.02          0.15         0.23 o                         
   4   3   7        309.03        280.51         3.10 o                         
   5   3   7        273.15        261.79         3.35 o                         
   6   3   7          0.02          0.84         0.63 o                         
   7   3   7         49.85         50.89         2.03 o                         
   8   3   7          6.43          6.74         1.19 o                         
   9   3   7        129.47        136.59         4.03 o                         
 -10   4   7          0.17          1.23         1.08 o                         
  -9   4   7          1.36          3.91         1.11 o                         
  -8   4   7          6.60          6.94         0.93 o                         
  -7   4   7        175.17        179.87         3.15 o                         
  -6   4   7       1478.71       1494.97        11.47 o                         
  -5   4   7         37.00         36.52         1.13 o                         
  -4   4   7         67.40         59.55         1.33 o                         
  -3   4   7        166.23        181.79         2.91 o                         
  -2   4   7        660.71        769.08         5.43 o                         
  -1   4   7        858.85        861.50         5.89 o                         
   0   4   7          3.68          5.07         0.43 o                         
   1   4   7         82.67         79.82         1.67 o                         
   2   4   7         13.28         10.06         0.59 o                         
   3   4   7        196.72        196.52         3.28 o                         
   4   4   7        387.21        357.41         4.36 o                         
   5   4   7        139.98        131.10         2.51 o                         
   6   4   7          1.82          0.66         0.58 o                         
   7   4   7          8.53         10.38         1.33 o                         
   8   4   7          0.17          1.11         0.91 o                         
   9   4   7         22.51         23.90         2.27 o                         
 -10   5   7          7.57         12.00         2.75 o                         
  -9   5   7         75.30         76.71         2.43 o                         
  -8   5   7         12.52         14.59         1.53 o                         
  -7   5   7        308.98        304.65         4.39 o                         
  -6   5   7       1773.36       1808.69        13.64 o                         
  -5   5   7        158.01        160.02         2.30 o                         
  -4   5   7         66.22         69.32         1.39 o                         
  -3   5   7        241.37        241.04         2.27 o                         
  -2   5   7       1731.73       1941.09        12.45 o                         
  -1   5   7        388.23        386.97         3.14 o                         
   0   5   7         39.81         56.20         1.11 o                         
   1   5   7         12.92         14.15         0.69 o                         
   2   5   7         93.41         90.55         1.46 o                         
   3   5   7         54.17         52.91         1.54 o                         
   4   5   7       1036.35        949.89         9.02 o                         
   5   5   7          3.74          3.29         0.72 o                         
   6   5   7        199.81        188.30         3.33 o                         
   7   5   7         33.32         33.04         1.74 o                         
   8   5   7         88.40         90.96         3.08 o                         
  -9   6   7         88.29         84.03         3.71 o                         
  -8   6   7          6.79          7.31         1.06 o                         
  -7   6   7        417.58        399.80         5.25 o                         
  -6   6   7        258.79        241.32         5.34 o                         
  -5   6   7         64.66         61.34         1.45 o                         
  -4   6   7        260.31        255.26         3.59 o                         
  -3   6   7        403.40        417.15         3.54 o                         
  -2   6   7        106.96        102.20         1.42 o                         
  -1   6   7         65.09         77.98         1.17 o                         
   0   6   7         18.46         19.83         0.82 o                         
   1   6   7         42.22         38.84         0.98 o                         
   2   6   7         14.73         14.95         0.67 o                         
   3   6   7        595.10        546.72         5.98 o                         
   4   6   7         43.64         50.99         1.66 o                         
   5   6   7        342.82        349.54         4.73 o                         
   6   6   7         39.91         40.83         1.82 o                         
   7   6   7          2.05          2.23         0.89 o                         
   8   6   7          8.37          8.03         1.33 o                         
  -9   7   7          6.16          7.13         1.09 o                         
  -8   7   7         50.78         50.75         2.02 o                         
  -7   7   7         56.94         48.30         1.96 o                         
  -6   7   7         12.12         11.87         1.15 o                         
  -5   7   7        208.67        205.02         2.89 o                         
  -4   7   7          2.59          2.42         0.53 o                         
  -3   7   7          0.56          0.05         0.44 o                         
  -2   7   7         16.91         31.99         0.90 o                         
  -1   7   7          2.39          3.48         0.67 o                         
   0   7   7         16.64         24.04         1.40 o                         
   1   7   7        396.54        327.42         4.06 o                         
   2   7   7        134.66        121.09         3.26 o                         
   3   7   7         20.96         33.69         1.82 o                         
   4   7   7          5.52          5.95         0.93 o                         
   5   7   7        129.95        130.34         2.81 o                         
   6   7   7         13.66         16.34         1.35 o                         
   7   7   7          9.17         12.54         1.28 o                         
   8   7   7         73.76         81.16         2.60 o                         
  -9   8   7          2.48          3.05         1.03 o                         
  -8   8   7          7.15          7.00         1.13 o                         
  -7   8   7          0.11          0.25         0.72 o                         
  -6   8   7         84.92         82.53         2.26 o                         
  -5   8   7         54.36         53.92         1.84 o                         
  -4   8   7         64.60         65.35         1.58 o                         
  -3   8   7         93.13         83.57         1.69 o                         
  -2   8   7         38.53         33.42         1.08 o                         
  -1   8   7        330.76        321.89         3.89 o                         
   0   8   7         59.21         63.19         1.42 o                         
   1   8   7          1.43          1.37         0.46 o                         
   2   8   7         33.52         31.74         1.45 o                         
   3   8   7        183.38        148.12         2.90 o                         
   4   8   7        344.31        329.01         4.61 o                         
   5   8   7         45.08         44.09         1.92 o                         
   6   8   7         15.97         18.20         1.39 o                         
   7   8   7          0.00         -0.36         1.04 o                         
  -8   9   7          4.20          2.82         0.97 o                         
  -7   9   7          0.50          0.26         0.99 o                         
  -6   9   7          0.69          0.02         0.99 o                         
  -5   9   7          0.13         -0.26         0.63 o                         
  -4   9   7        115.15        117.88         3.16 o                         
  -3   9   7         25.44         28.44         1.39 o                         
  -2   9   7          1.91          0.95         0.58 o                         
  -1   9   7        352.09        315.22         3.63 o                         
   0   9   7        106.20         76.14         2.14 o                         
   1   9   7        194.71        169.54         2.98 o                         
   2   9   7         12.02         16.91         1.23 o                         
   3   9   7         83.51         82.64         2.17 o                         
   4   9   7        492.20        478.20         6.11 o                         
   5   9   7         23.12         19.17         2.47 o                         
   6   9   7          7.63          8.44         1.18 o                         
   7   9   7         51.51         61.12         3.65 o                         
  -7  10   7          9.80          9.49         1.51 o                         
  -6  10   7        119.69        124.40         2.95 o                         
  -5  10   7         13.41         15.07         1.78 o                         
  -4  10   7        113.52        117.95         3.09 o                         
  -3  10   7         38.93         44.71         2.09 o                         
  -2  10   7         54.86         49.63         1.66 o                         
  -1  10   7          9.80          6.28         0.75 o                         
   0  10   7         18.63         18.36         1.06 o                         
   1  10   7          6.28          4.94         0.80 o                         
   2  10   7          4.22          2.70         0.80 o                         
   3  10   7         26.58         20.81         1.39 o                         
   4  10   7         32.07         34.69         1.87 o                         
   5  10   7          0.17          0.36         0.80 o                         
   6  10   7        148.14        155.63         3.59 o                         
  -7  11   7         41.77         41.10         3.15 o                         
  -6  11   7          2.62          5.01         2.40 o                         
  -5  11   7         24.29         33.19         5.00 o                         
  -4  11   7         43.42         40.73         2.74 o                         
  -3  11   7         94.18         93.71         2.97 o                         
  -2  11   7          3.81          3.93         0.80 o                         
  -1  11   7          2.35          1.83         0.80 o                         
   0  11   7         38.83         42.80         1.70 o                         
   1  11   7        215.24        183.38         3.42 o                         
   2  11   7         14.86         16.54         1.32 o                         
   3  11   7         13.06         14.34         1.28 o                         
   4  11   7         18.13         19.36         1.45 o                         
   5  11   7         21.10         27.19         1.81 o                         
  -6  12   7         63.29         70.95         3.75 o                         
  -5  12   7        161.40        171.23         6.67 o                         
  -4  12   7         35.72         37.68         2.90 o                         
  -3  12   7        118.35        121.13         3.29 o                         
  -2  12   7          1.72          1.03         0.68 o                         
  -1  12   7         19.53         26.22         1.49 o                         
   0  12   7         10.59         10.26         1.12 o                         
   1  12   7          0.79          0.32         0.72 o                         
   2  12   7        157.20        153.01         3.29 o                         
   3  12   7          8.53          9.17         1.23 o                         
   4  12   7         14.74         17.80         1.54 o                         
  -4  13   7          5.10          4.74         1.24 o                         
  -3  13   7         16.35         19.39         2.18 o                         
  -2  13   7         23.98         28.53         2.04 o                         
  -1  13   7         16.47         21.01         2.13 o                         
   0  13   7          2.05          3.70         1.04 o                         
   1  13   7          0.00         -0.63         0.76 o                         
   2  13   7          0.75          3.26         0.89 o                         
   3  13   7         13.27         13.31         1.45 o                         
  -2  14   7         12.07         16.09         3.08 o                         
  -1  14   7          7.61          7.87         2.40 o                         
   0  14   7         42.67         54.68         2.55 o                         
 -10   0   8        225.56        192.37         8.21 o                         
  -8   0   8         10.77         13.93         1.64 o                         
  -6   0   8          3.49          5.69         0.78 o                         
  -4   0   8        476.05        498.87         5.39 o                         
  -2   0   8        689.54        656.29         9.15 o                         
   0   0   8      13903.67      14717.25       153.95 o                         
   2   0   8         34.88         44.16         1.24 o                         
   4   0   8        857.94        829.26         8.74 o                         
   6   0   8        151.26        157.80         4.11 o                         
   8   0   8          2.45          1.37         1.21 o                         
 -10   1   8         42.10         45.84         4.62 o                         
  -9   1   8         16.76         15.09         1.69 o                         
  -8   1   8         18.11         20.20         1.31 o                         
  -7   1   8         34.08         35.22         1.39 o                         
  -6   1   8        390.80        419.90         6.10 o                         
  -5   1   8         14.42         23.25         1.22 o                         
  -4   1   8          0.35          0.31         0.24 o                         
  -3   1   8         59.11         57.56         0.83 o                         
  -2   1   8          9.83         12.34         0.45 o                         
  -1   1   8         25.79         32.75         0.76 o                         
   0   1   8        628.59        646.58         4.56 o                         
   1   1   8         36.29         40.28         0.81 o                         
   2   1   8          0.00         -0.04         0.20 o                         
   3   1   8        548.58        544.24         4.27 o                         
   4   1   8        100.02         96.47         1.48 o                         
   5   1   8        544.61        532.28         5.07 o                         
   6   1   8         55.95         55.91         2.77 o                         
   7   1   8          0.76         -0.50         0.64 o                         
   8   1   8          3.60          3.28         1.10 o                         
   9   1   8          3.27          3.26         1.25 o                         
 -10   2   8         63.61         66.06         4.79 o                         
  -9   2   8         95.55         99.48         3.07 o                         
  -8   2   8          4.48          5.93         1.04 o                         
  -7   2   8         64.19         63.91         1.60 o                         
  -6   2   8       1511.33       1566.96        11.83 o                         
  -5   2   8         67.60         59.70         1.29 o                         
  -4   2   8        502.14        543.08         4.77 o                         
  -3   2   8        191.40        195.76         2.22 o                         
  -2   2   8         13.66         18.58         0.59 o                         
  -1   2   8       1153.72       1285.88         8.33 o                         
   0   2   8        407.56        422.48         3.24 o                         
   1   2   8         40.92         41.19         0.97 o                         
   2   2   8         27.34         29.34         0.69 o                         
   3   2   8          6.29          9.98         0.51 o                         
   4   2   8        896.94        829.06         6.15 o                         
   5   2   8         35.37         34.13         1.18 o                         
   6   2   8        131.91        122.77         2.22 o                         
   7   2   8          0.56          0.17         0.85 o                         
   8   2   8         37.22         33.95         2.10 o                         
   9   2   8         29.87         31.11         2.82 o                         
 -10   3   8         43.09         38.30         2.41 o                         
  -9   3   8        419.54        418.45         6.76 o                         
  -8   3   8          1.12          2.05         0.94 o                         
  -7   3   8         17.73         15.28         1.02 o                         
  -6   3   8        277.47        270.19         3.25 o                         
  -5   3   8        128.22        137.44         2.31 o                         
  -4   3   8        157.56        175.08         2.22 o                         
  -3   3   8          3.52          3.23         0.46 o                         
  -2   3   8        374.08        393.94         3.09 o                         
  -1   3   8        127.00        125.54         1.51 o                         
   0   3   8         65.13         69.69         0.97 o                         
   1   3   8         69.59         81.19         1.02 o                         
   2   3   8        114.81        106.15         1.30 o                         
   3   3   8        805.03        813.18         5.89 o                         
   4   3   8       2507.39       2389.86        17.04 o                         
   5   3   8         43.87         42.63         2.13 o                         
   6   3   8         48.92         50.87         1.70 o                         
   7   3   8          0.68          1.12         0.84 o                         
   8   3   8         13.42         11.96         1.44 o                         
   9   3   8         26.51         30.10         2.23 o                         
 -10   4   8         30.19         30.16         2.73 o                         
  -9   4   8          0.59          0.56         0.95 o                         
  -8   4   8        203.76        212.59         3.64 o                         
  -7   4   8          6.35          6.54         0.90 o                         
  -6   4   8        387.79        397.48         4.21 o                         
  -5   4   8         12.01         11.28         0.99 o                         
  -4   4   8         11.07         11.92         0.69 o                         
  -3   4   8          1.20          2.92         0.46 o                         
  -2   4   8         19.71         21.34         0.61 o                         
  -1   4   8         24.96         26.39         0.63 o                         
   0   4   8         26.44         24.64         0.75 o                         
   1   4   8         14.62         11.39         0.59 o                         
   2   4   8         12.08          8.70         0.57 o                         
   3   4   8        224.20        195.94         3.02 o                         
   4   4   8        162.74        158.16         2.73 o                         
   5   4   8        156.34        155.84         2.82 o                         
   6   4   8         99.89        100.08         2.39 o                         
   7   4   8         14.09         14.48         1.73 o                         
   8   4   8          0.98          1.48         0.99 o                         
 -10   5   8         24.69         23.02         2.09 o                         
  -9   5   8          0.96          0.87         0.91 o                         
  -8   5   8          0.04          1.12         0.74 o                         
  -7   5   8        249.10        251.55         3.88 o                         
  -6   5   8        174.54        171.52         2.58 o                         
  -5   5   8         62.55         65.07         1.52 o                         
  -4   5   8         34.54         28.81         1.03 o                         
  -3   5   8        648.65        687.33         5.11 o                         
  -2   5   8         25.05         28.10         0.75 o                         
  -1   5   8        719.91        760.66         5.46 o                         
   0   5   8         52.00         54.03         1.11 o                         
   1   5   8        494.49        446.08         4.10 o                         
   2   5   8         34.87         38.50         1.13 o                         
   3   5   8        243.47        235.12         5.04 o                         
   4   5   8          8.99         12.26         0.96 o                         
   5   5   8        183.73        178.83         3.16 o                         
   6   5   8         27.20         24.34         1.41 o                         
   7   5   8          4.63          4.09         0.99 o                         
   8   5   8          9.14          6.39         1.24 o                         
  -9   6   8          3.45          3.00         1.14 o                         
  -8   6   8         36.94         27.63         1.62 o                         
  -7   6   8         71.22         80.49         2.21 o                         
  -6   6   8        371.70        371.32         5.88 o                         
  -5   6   8          6.27          6.67         0.69 o                         
  -4   6   8         70.96         68.38         1.68 o                         
  -3   6   8         95.42        105.71         1.98 o                         
  -2   6   8        202.02        223.73         2.29 o                         
  -1   6   8         12.63         21.43         0.64 o                         
   0   6   8          1.99          4.12         0.48 o                         
   1   6   8         39.84         39.41         1.30 o                         
   2   6   8        299.23        283.63         3.79 o                         
   3   6   8        846.41        850.54         8.29 o                         
   4   6   8        128.41        134.12         2.68 o                         
   5   6   8         10.43         12.81         1.15 o                         
   6   6   8         58.03         55.94         1.96 o                         
   7   6   8         16.06         18.09         1.41 o                         
   8   6   8          3.37          3.21         1.01 o                         
  -9   7   8         24.84         22.52         1.70 o                         
  -8   7   8         35.07         31.02         1.82 o                         
  -7   7   8        516.53        489.58         6.20 o                         
  -6   7   8        219.32        205.53         3.51 o                         
  -5   7   8         19.12         19.23         1.06 o                         
  -4   7   8          3.44          4.80         0.61 o                         
  -3   7   8        309.58        335.75         3.66 o                         
  -2   7   8         99.11         78.46         1.31 o                         
  -1   7   8        186.14        166.81         2.30 o                         
   0   7   8         15.39         12.60         1.02 o                         
   1   7   8        425.59        391.09         4.50 o                         
   2   7   8         44.75         56.20         1.88 o                         
   3   7   8       1705.70       1605.81        17.44 o                         
   4   7   8          3.02          2.38         0.76 o                         
   5   7   8          4.39          2.60         0.72 o                         
   6   7   8         26.63         24.70         1.53 o                         
   7   7   8         63.17         73.72         2.47 o                         
  -9   8   8        166.94        158.70         4.55 o                         
  -8   8   8         11.30         12.21         1.32 o                         
  -7   8   8         87.33         90.70         2.56 o                         
  -6   8   8         86.23         78.89         2.96 o                         
  -5   8   8          0.59         -0.51         0.68 o                         
  -4   8   8         31.37         30.64         1.21 o                         
  -3   8   8         80.25         72.64         1.64 o                         
  -2   8   8         78.54         76.61         1.88 o                         
  -1   8   8        302.17        250.29         3.89 o                         
   0   8   8        122.73         98.79         1.85 o                         
   1   8   8          9.85          5.35         0.64 o                         
   2   8   8          6.85          7.63         0.86 o                         
   3   8   8         29.50         35.93         1.78 o                         
   4   8   8        202.91        216.45         3.71 o                         
   5   8   8        200.46        202.26         4.01 o                         
   6   8   8          2.41          4.20         0.89 o                         
   7   8   8          1.56          2.15         0.97 o                         
  -8   9   8         14.25         13.75         1.39 o                         
  -7   9   8         27.56         28.73         2.03 o                         
  -6   9   8          6.48          6.43         1.03 o                         
  -5   9   8          3.31          1.60         0.99 o                         
  -4   9   8        155.40        149.23         2.88 o                         
  -3   9   8          1.80          1.63         0.63 o                         
  -2   9   8         21.46         19.67         1.18 o                         
  -1   9   8         98.30         81.20         1.75 o                         
   0   9   8        153.29        138.57         2.27 o                         
   1   9   8        377.06        320.27         4.39 o                         
   2   9   8         16.65         14.60         1.15 o                         
   3   9   8          0.24         -0.26         0.63 o                         
   4   9   8         88.25         82.64         2.37 o                         
   5   9   8         19.27         20.99         1.49 o                         
   6   9   8         57.39         66.62         2.35 o                         
  -7  10   8          0.37         -0.39         0.91 o                         
  -6  10   8        105.63        120.41         3.85 o                         
  -5  10   8         30.99         31.96         2.07 o                         
  -4  10   8          2.07          1.15         0.84 o                         
  -3  10   8         99.56         95.15         3.41 o                         
  -2  10   8        110.50         97.13         2.34 o                         
  -1  10   8          6.62          3.52         0.72 o                         
   0  10   8        135.51        110.02         2.24 o                         
   1  10   8         97.05         94.30         2.33 o                         
   2  10   8         79.44         67.18         2.08 o                         
   3  10   8         16.25         11.98         1.20 o                         
   4  10   8         23.21         23.57         1.59 o                         
   5  10   8          0.00          0.06         0.80 o                         
   6  10   8         99.18        119.38         3.24 o                         
  -7  11   8          1.16          0.31         1.39 o                         
  -6  11   8         27.11         23.29         1.96 o                         
  -5  11   8          3.87          2.64         1.04 o                         
  -4  11   8          5.33          3.93         1.04 o                         
  -3  11   8        117.20        121.19         2.73 o                         
  -2  11   8         35.91         36.45         1.74 o                         
  -1  11   8         85.51         76.05         2.96 o                         
   0  11   8         55.54         50.76         2.05 o                         
   1  11   8          0.05         -0.52         0.65 o                         
   2  11   8          3.10          2.72         0.84 o                         
   3  11   8         22.32         22.24         1.49 o                         
   4  11   8         96.86        105.98         2.86 o                         
   5  11   8         81.41         84.49         2.68 o                         
  -5  12   8          3.21          4.10         3.25 o                         
  -4  12   8          2.47          3.50         1.04 o                         
  -3  12   8         13.27         13.98         1.51 o                         
  -2  12   8          3.50          3.22         0.80 o                         
  -1  12   8         38.44         37.07         2.10 o                         
   0  12   8         14.43         12.03         2.43 o                         
   1  12   8          4.84          6.08         0.93 o                         
   2  12   8          1.14          0.22         0.72 o                         
   3  12   8         38.88         43.18         2.96 o                         
   4  12   8         86.78        102.00         2.94 o                         
  -4  13   8          1.75          3.16         1.56 o                         
  -3  13   8          3.17          1.90         1.31 o                         
  -2  13   8          7.36         10.80         1.38 o                         
  -1  13   8          9.68         10.33         1.44 o                         
   0  13   8         20.91         25.33         2.42 o                         
   1  13   8         13.70         14.36         1.56 o                         
   2  13   8          7.29          6.60         1.15 o                         
  -9   0   9         14.56         13.82         2.91 o                         
  -7   0   9          2.15          0.57         2.91 o                         
  -5   0   9         37.97         51.14         2.45 o                         
  -3   0   9        328.51        309.81         3.73 o                         
  -1   0   9        320.05        352.56         4.06 o                         
   1   0   9        189.06        225.72         3.92 o                         
   3   0   9         68.62         79.77         3.23 o                         
   5   0   9       1544.22       1444.05        14.27 o                         
   7   0   9        129.54        130.79         4.11 o                         
   9   0   9         23.83         26.36         3.42 o                         
 -10   1   9         90.07         84.14         3.99 o                         
  -9   1   9         39.23         35.54         2.16 o                         
  -8   1   9         62.65         62.34         1.91 o                         
  -7   1   9          2.95          5.53         0.81 o                         
  -6   1   9         47.31         42.86         1.48 o                         
  -5   1   9        823.69        895.93         7.23 o                         
  -4   1   9         49.88         59.08         0.98 o                         
  -3   1   9        178.13        182.43         1.75 o                         
  -2   1   9        414.85        406.06         3.29 o                         
  -1   1   9       2484.22       2646.31        16.35 o                         
   0   1   9       1605.38       1764.15        11.79 o                         
   1   1   9          0.50          0.34         0.28 o                         
   2   1   9        129.07        124.56         1.54 o                         
   3   1   9         51.21         53.22         1.04 o                         
   4   1   9        203.76        201.27         2.28 o                         
   5   1   9         65.43         69.35         2.07 o                         
   6   1   9        158.80        148.27         4.00 o                         
   7   1   9          0.51          1.26         0.91 o                         
   8   1   9          9.44         10.69         1.38 o                         
   9   1   9          4.08          5.21         1.56 o                         
 -10   2   9         28.84         24.79         2.24 o                         
  -9   2   9        187.35        195.07         4.37 o                         
  -8   2   9         33.94         33.95         1.62 o                         
  -7   2   9         31.58         33.62         1.41 o                         
  -6   2   9         17.57         22.79         1.02 o                         
  -5   2   9        123.01        134.29         2.28 o                         
  -4   2   9        344.97        347.78         3.44 o                         
  -3   2   9        224.51        214.67         2.43 o                         
  -2   2   9         19.82         21.25         0.57 o                         
  -1   2   9        101.98        104.50         1.28 o                         
   0   2   9        102.20        118.00         1.35 o                         
   1   2   9         20.38         18.17         0.68 o                         
   2   2   9        152.93        121.32         1.49 o                         
   3   2   9        491.72        468.97         3.88 o                         
   4   2   9        759.73        719.61         6.23 o                         
   5   2   9        177.23        180.92         2.62 o                         
   6   2   9          2.39          3.91         0.75 o                         
   7   2   9         25.74         29.49         1.90 o                         
   8   2   9         51.34         52.98         2.43 o                         
 -10   3   9          0.19          0.43         0.95 o                         
  -9   3   9        287.05        287.40         5.62 o                         
  -8   3   9        214.76        198.00         4.14 o                         
  -7   3   9          8.15          9.05         0.77 o                         
  -6   3   9          4.13          4.14         0.66 o                         
  -5   3   9        297.21        302.11         3.55 o                         
  -4   3   9        481.19        516.88         4.71 o                         
  -3   3   9        380.12        404.12         4.40 o                         
  -2   3   9         71.00         72.43         1.02 o                         
  -1   3   9         83.04         75.07         1.04 o                         
   0   3   9          4.98          5.00         0.75 o                         
   1   3   9         76.05         73.36         1.08 o                         
   2   3   9         21.85         19.81         0.64 o                         
   3   3   9        427.32        419.79         3.58 o                         
   4   3   9        177.76        183.52         4.35 o                         
   5   3   9         85.93         83.06         2.04 o                         
   6   3   9        222.40        200.21         3.42 o                         
   7   3   9          3.40          2.36         0.95 o                         
   8   3   9          0.07          1.03         0.99 o                         
 -10   4   9          1.27          0.89         1.40 o                         
  -9   4   9         56.92         63.27         4.59 o                         
  -8   4   9        124.69        131.60         2.99 o                         
  -7   4   9        182.70        187.09         2.82 o                         
  -6   4   9          2.67          1.35         0.75 o                         
  -5   4   9          4.41          4.53         0.61 o                         
  -4   4   9        508.94        542.79         4.98 o                         
  -3   4   9          6.69         13.05         0.73 o                         
  -2   4   9         69.31         65.99         1.00 o                         
  -1   4   9        291.63        309.43         2.65 o                         
   0   4   9        100.32        108.80         1.60 o                         
   1   4   9         56.60         59.37         1.24 o                         
   2   4   9         45.19         45.12         1.11 o                         
   3   4   9       1748.87       1668.42        14.07 o                         
   4   4   9        138.35        135.44         4.10 o                         
   5   4   9        145.12        148.86         2.86 o                         
   6   4   9         68.68         61.89         2.00 o                         
   7   4   9         53.24         55.76         2.00 o                         
   8   4   9          8.52          9.10         1.44 o                         
 -10   5   9          0.65          1.61         1.00 o                         
  -9   5   9         12.11          9.26         1.44 o                         
  -8   5   9        159.16        149.22         3.06 o                         
  -7   5   9         19.28         19.68         1.28 o                         
  -6   5   9          8.97          7.81         0.83 o                         
  -5   5   9         33.46         35.09         1.18 o                         
  -4   5   9         61.74         58.76         1.40 o                         
  -3   5   9        184.34        177.07         2.11 o                         
  -2   5   9         17.62         14.43         0.59 o                         
  -1   5   9        293.44        295.72         2.62 o                         
   0   5   9          1.64          1.26         0.42 o                         
   1   5   9        207.74        199.88         2.45 o                         
   2   5   9        283.52        258.38         2.97 o                         
   3   5   9         51.02         48.86         1.62 o                         
   4   5   9         68.32         65.33         2.03 o                         
   5   5   9          0.02         -0.54         0.54 o                         
   6   5   9        216.57        208.44         3.67 o                         
   7   5   9         50.95         50.98         1.96 o                         
   8   5   9         10.73          8.84         1.44 o                         
  -9   6   9          0.02          1.27         1.04 o                         
  -8   6   9        654.90        661.87         7.73 o                         
  -7   6   9          5.17          5.90         0.96 o                         
  -6   6   9         17.77         19.54         1.11 o                         
  -5   6   9         27.98         24.98         1.19 o                         
  -4   6   9         85.69         72.55         1.62 o                         
  -3   6   9        125.45        135.83         1.92 o                         
  -2   6   9         55.81         60.35         1.11 o                         
  -1   6   9        195.24        171.12         3.18 o                         
   0   6   9          0.85          1.46         0.52 o                         
   1   6   9          3.21          2.79         0.65 o                         
   2   6   9         45.65         41.30         1.49 o                         
   3   6   9        413.65        401.08         4.96 o                         
   4   6   9        238.62        228.95         4.05 o                         
   5   6   9         39.12         39.09         2.00 o                         
   6   6   9         15.85         20.39         1.48 o                         
   7   6   9         47.77         52.17         2.11 o                         
   8   6   9         12.73         10.15         1.91 o                         
  -9   7   9         49.22         46.42         2.33 o                         
  -8   7   9          2.52          2.52         0.86 o                         
  -7   7   9          5.74          3.19         1.10 o                         
  -6   7   9        201.74        198.89         4.45 o                         
  -5   7   9         21.83         25.01         1.21 o                         
  -4   7   9        166.79        167.86         2.49 o                         
  -3   7   9        814.85        758.85         6.60 o                         
  -2   7   9          1.48          7.75         0.86 o                         
  -1   7   9         95.33         94.59         1.70 o                         
   0   7   9         62.11         64.17         2.41 o                         
   1   7   9        163.92        143.55         2.20 o                         
   2   7   9        747.30        696.51         7.25 o                         
   3   7   9        295.03        296.37         4.22 o                         
   4   7   9          0.19          0.84         0.63 o                         
   5   7   9         30.96         26.80         1.58 o                         
   6   7   9        122.41        127.60         3.03 o                         
   7   7   9         18.72         24.34         1.66 o                         
  -8   8   9          9.83         12.04         1.28 o                         
  -7   8   9         65.87         67.52         2.22 o                         
  -6   8   9          2.20          1.80         0.86 o                         
  -5   8   9          1.78          2.35         0.66 o                         
  -4   8   9          7.31          9.00         0.79 o                         
  -3   8   9         43.82         34.34         1.49 o                         
  -2   8   9        109.46         82.74         2.01 o                         
  -1   8   9         75.96         67.38         1.50 o                         
   0   8   9         57.86         73.87         1.62 o                         
   1   8   9         58.25         57.37         1.74 o                         
   2   8   9        505.10        492.47         5.86 o                         
   3   8   9         36.68         33.50         1.70 o                         
   4   8   9         93.51         95.83         2.52 o                         
   5   8   9          8.74         11.83         1.48 o                         
   6   8   9         39.90         42.73         2.13 o                         
   7   8   9          0.01         -0.86         0.86 o                         
  -8   9   9          0.01         -0.76         0.83 o                         
  -7   9   9          0.58          0.80         0.76 o                         
  -6   9   9          0.17         -0.29         0.72 o                         
  -5   9   9         21.68         22.99         1.70 o                         
  -4   9   9        113.95        114.16         2.50 o                         
  -3   9   9         17.89         18.35         1.44 o                         
  -2   9   9         59.74         61.75         2.03 o                         
  -1   9   9         16.43         11.29         0.97 o                         
   0   9   9         12.25         10.92         0.86 o                         
   1   9   9        205.69        164.58         2.71 o                         
   2   9   9         78.33         75.26         2.12 o                         
   3   9   9         25.78         24.95         1.53 o                         
   4   9   9        143.62        144.49         3.11 o                         
   5   9   9         81.64         82.82         2.56 o                         
   6   9   9         97.19        109.60         3.03 o                         
  -7  10   9          5.88         10.77         1.41 o                         
  -6  10   9         17.28         18.76         1.76 o                         
  -5  10   9         26.74         28.22         1.98 o                         
  -4  10   9          2.01         -0.57         0.79 o                         
  -3  10   9         14.46         10.26         1.06 o                         
  -2  10   9          0.09          0.39         0.69 o                         
  -1  10   9        387.30        333.14         4.61 o                         
   0  10   9         90.82         82.12         2.12 o                         
   1  10   9          0.93         -0.41         0.60 o                         
   2  10   9          1.90          3.25         1.04 o                         
   3  10   9         42.37         36.34         1.87 o                         
   4  10   9          0.70          0.32         0.88 o                         
   5  10   9         73.45         79.93         4.48 o                         
  -6  11   9         44.83         46.73         2.55 o                         
  -5  11   9          1.11         -0.29         0.91 o                         
  -4  11   9          0.28          2.66         0.91 o                         
  -3  11   9         21.20         24.63         1.54 o                         
  -2  11   9          0.17         -0.58         0.58 o                         
  -1  11   9         12.10         12.60         1.09 o                         
   0  11   9        198.47        185.79         4.08 o                         
   1  11   9         12.65         13.15         1.21 o                         
   2  11   9         15.64         15.40         1.35 o                         
   3  11   9         14.09         15.53         1.93 o                         
   4  11   9          2.61          3.12         1.06 o                         
   5  11   9         37.98         45.37         2.34 o                         
  -5  12   9        101.66        110.09         5.86 o                         
  -4  12   9         91.20        103.84         3.22 o                         
  -3  12   9          7.19          7.85         1.24 o                         
  -2  12   9         41.75         49.25         1.95 o                         
  -1  12   9          1.12          0.17         0.88 o                         
   0  12   9          1.70          1.83         0.99 o                         
   1  12   9          8.98          7.87         1.31 o                         
   2  12   9        118.29        134.58         3.90 o                         
   3  12   9          4.37          3.85         1.03 o                         
  -4  13   9         14.92         19.55         2.40 o                         
  -3  13   9         40.99         44.78         2.60 o                         
  -2  13   9          1.39          2.30         2.91 o                         
  -1  13   9          1.88          1.14         1.24 o                         
   0  13   9          4.18          6.23         1.31 o                         
   1  13   9          0.41          1.50         1.11 o                         
   2  13   9          0.15         -1.04         1.04 o                         
 -10   0  10          7.40          6.85         2.40 o                         
  -8   0  10         18.78         20.80         1.89 o                         
  -6   0  10         81.76         90.07         3.02 o                         
  -4   0  10        153.59        174.63         2.53 o                         
  -2   0  10        287.57        300.89         3.72 o                         
   0   0  10          8.99          9.90         0.73 o                         
   2   0  10          0.59          4.11         0.65 o                         
   4   0  10         60.63         58.15         2.35 o                         
   6   0  10          9.20          4.41         1.07 o                         
   8   0  10          5.28          3.08         1.71 o                         
 -10   1  10         23.16         25.73         2.78 o                         
  -9   1  10         22.79         25.79         1.96 o                         
  -8   1  10        112.13        110.00         2.60 o                         
  -7   1  10        103.62        105.60         2.43 o                         
  -6   1  10        167.82        167.26         2.90 o                         
  -5   1  10         16.86         23.46         0.97 o                         
  -4   1  10          9.02          9.02         0.57 o                         
  -3   1  10        150.06        166.71         1.69 o                         
  -2   1  10        857.70        933.01         6.41 o                         
  -1   1  10          7.65          8.93         0.47 o                         
   0   1  10          2.03          2.67         0.31 o                         
   1   1  10       1274.11       1340.83         8.94 o                         
   2   1  10         14.44         11.59         0.60 o                         
   3   1  10        414.65        382.89         4.41 o                         
   4   1  10        110.09        111.73         1.67 o                         
   5   1  10         19.98         21.69         1.38 o                         
   6   1  10          3.24          1.64         0.70 o                         
   7   1  10          4.06          3.13         1.44 o                         
   8   1  10         26.21         27.08         1.98 o                         
 -10   2  10          0.27          2.55         1.11 o                         
  -9   2  10         65.27         64.71         4.27 o                         
  -8   2  10         61.34         58.86         1.94 o                         
  -7   2  10        116.02        114.96         2.46 o                         
  -6   2  10          3.30          2.67         0.57 o                         
  -5   2  10         29.20         35.37         1.21 o                         
  -4   2  10         97.88         91.44         1.61 o                         
  -3   2  10        115.06        122.53         1.75 o                         
  -2   2  10        654.23        696.02         5.02 o                         
  -1   2  10         35.15         32.09         0.73 o                         
   0   2  10         96.32        111.60         1.68 o                         
   1   2  10          4.90          3.39         0.38 o                         
   2   2  10        983.80        958.36         6.81 o                         
   3   2  10        645.34        628.65         4.98 o                         
   4   2  10        452.92        437.88         4.61 o                         
   5   2  10         28.00         22.71         1.28 o                         
   6   2  10         77.58         69.62         2.37 o                         
   7   2  10          8.95          9.58         1.24 o                         
   8   2  10          2.23          2.01         1.04 o                         
 -10   3  10          7.56          7.78         1.51 o                         
  -9   3  10         32.08         33.83         3.56 o                         
  -8   3  10        231.30        211.12         4.40 o                         
  -7   3  10          2.32          3.00         0.61 o                         
  -6   3  10         31.48         32.00         1.20 o                         
  -5   3  10        362.25        386.60         4.02 o                         
  -4   3  10         81.36         89.74         1.47 o                         
  -3   3  10         68.34         72.67         1.37 o                         
  -2   3  10        345.87        373.16         3.30 o                         
  -1   3  10        422.87        398.09         3.27 o                         
   0   3  10        177.80        160.19         1.79 o                         
   1   3  10        304.03        304.72         2.73 o                         
   2   3  10        723.02        646.38         5.52 o                         
   3   3  10        632.17        604.11         5.38 o                         
   4   3  10        127.48        126.57         2.43 o                         
   5   3  10          1.00          2.40         0.63 o                         
   6   3  10         16.41         15.54         1.33 o                         
   7   3  10         18.36         21.87         1.84 o                         
   8   3  10         12.12         12.00         1.77 o                         
 -10   4  10          7.13          5.31         1.31 o                         
  -9   4  10        137.49        140.52         5.21 o                         
  -8   4  10        804.80        779.14        12.37 o                         
  -7   4  10          0.45          1.74         0.57 o                         
  -6   4  10          7.95          8.03         0.79 o                         
  -5   4  10         34.35         39.51         1.21 o                         
  -4   4  10        181.60        189.88         2.50 o                         
  -3   4  10        292.64        300.31         3.23 o                         
  -2   4  10         55.49         61.02         1.02 o                         
  -1   4  10         78.32         61.63         1.58 o                         
   0   4  10        469.34        473.46         3.73 o                         
   1   4  10        195.43        178.22         3.43 o                         
   2   4  10       2841.22       2649.21        20.20 o                         
   3   4  10        103.60         95.27         2.09 o                         
   4   4  10          0.69         -0.34         0.51 o                         
   5   4  10         31.24         30.72         1.78 o                         
   6   4  10         31.09         27.44         1.54 o                         
   7   4  10        133.42        138.40         3.62 o                         
   8   4  10          1.20          1.18         1.11 o                         
 -10   5  10         23.82         26.47         2.45 o                         
  -9   5  10        154.70        148.50         4.00 o                         
  -8   5  10          6.22          4.39         1.09 o                         
  -7   5  10          6.50          4.00         0.89 o                         
  -6   5  10         29.80         28.71         1.23 o                         
  -5   5  10         26.81         25.39         1.31 o                         
  -4   5  10          2.22          3.93         0.59 o                         
  -3   5  10          3.81          3.96         0.53 o                         
  -2   5  10          0.32          0.88         0.46 o                         
  -1   5  10         78.55         78.79         1.16 o                         
   0   5  10         61.02         58.12         1.27 o                         
   1   5  10       4149.26       3958.01        27.06 o                         
   2   5  10        482.29        450.03         4.37 o                         
   3   5  10          2.62          2.07         0.65 o                         
   4   5  10         74.95         70.74         2.00 o                         
   5   5  10         45.60         42.34         1.71 o                         
   6   5  10          8.94          7.30         1.01 o                         
   7   5  10         40.25         46.99         2.04 o                         
   8   5  10          5.15          3.65         1.19 o                         
  -9   6  10         40.22         38.09         2.50 o                         
  -8   6  10        634.87        611.84         7.34 o                         
  -7   6  10         35.53         34.69         1.78 o                         
  -6   6  10          0.04          0.74         0.53 o                         
  -5   6  10        116.94        123.37         2.42 o                         
  -4   6  10         18.74         11.73         1.04 o                         
  -3   6  10        490.55        471.35         4.57 o                         
  -2   6  10          4.93          1.59         0.53 o                         
  -1   6  10         48.34         53.41         1.29 o                         
   0   6  10        135.44        126.87         1.96 o                         
   1   6  10        136.93        130.81         2.09 o                         
   2   6  10        329.28        311.21         4.14 o                         
   3   6  10        261.20        247.86         3.76 o                         
   4   6  10        134.30        125.18         2.73 o                         
   5   6  10          0.00          0.71         0.63 o                         
   6   6  10         61.42         66.13         2.18 o                         
   7   6  10         12.01          9.57         1.54 o                         
  -9   7  10         15.62         11.89         2.32 o                         
  -8   7  10         14.64         16.70         1.41 o                         
  -7   7  10          3.41          2.31         0.86 o                         
  -6   7  10         20.96         20.12         1.37 o                         
  -5   7  10        120.09        124.67         2.28 o                         
  -4   7  10         62.63         71.27         1.68 o                         
  -3   7  10        179.01        154.44         2.78 o                         
  -2   7  10         83.11         80.10         1.98 o                         
  -1   7  10        279.76        255.20         3.05 o                         
   0   7  10        109.51        100.21         1.85 o                         
   1   7  10        101.99         87.72         1.86 o                         
   2   7  10        736.23        731.40         7.64 o                         
   3   7  10         85.34         81.71         2.21 o                         
   4   7  10         19.83         22.85         1.45 o                         
   5   7  10          0.07          0.86         1.04 o                         
   6   7  10          6.09          6.11         0.93 o                         
   7   7  10         11.48          9.83         1.28 o                         
  -8   8  10         30.26         36.01         1.96 o                         
  -7   8  10          4.37          3.52         1.19 o                         
  -6   8  10         26.95         24.56         1.58 o                         
  -5   8  10          0.97          1.33         0.65 o                         
  -4   8  10        135.67        120.38         2.56 o                         
  -3   8  10         51.39         40.11         1.49 o                         
  -2   8  10          0.03         -0.54         0.54 o                         
  -1   8  10        275.49        225.95         3.46 o                         
   0   8  10         23.50         21.76         1.07 o                         
   1   8  10         93.19         87.11         2.16 o                         
   2   8  10        100.08        102.11         2.46 o                         
   3   8  10          2.06          1.73         0.79 o                         
   4   8  10         10.01         12.65         1.20 o                         
   5   8  10         32.21         32.67         2.72 o                         
   6   8  10         39.90         36.59         1.98 o                         
  -8   9  10         25.25         24.35         1.79 o                         
  -7   9  10          3.30          4.87         1.19 o                         
  -6   9  10         12.25         15.17         1.51 o                         
  -5   9  10         71.51         70.18         2.57 o                         
  -4   9  10          1.74          0.92         0.65 o                         
  -3   9  10          9.16          8.87         0.97 o                         
  -2   9  10          0.01         -0.54         0.58 o                         
  -1   9  10         32.98         38.35         1.53 o                         
   0   9  10         79.40         78.29         2.11 o                         
   1   9  10        224.24        207.03         4.53 o                         
   2   9  10          1.53          1.43         0.68 o                         
   3   9  10          3.11          2.42         0.80 o                         
   4   9  10         15.28         11.69         1.20 o                         
   5   9  10          7.11          9.10         1.15 o                         
   6   9  10         19.60         18.55         1.65 o                         
  -7  10  10          3.86          4.17         1.11 o                         
  -6  10  10         63.30         58.93         2.57 o                         
  -5  10  10         41.56         41.26         3.34 o                         
  -4  10  10         39.69         43.00         2.17 o                         
  -3  10  10         23.94         24.06         1.44 o                         
  -2  10  10        120.73        123.28         3.85 o                         
  -1  10  10         53.33         52.40         1.81 o                         
   0  10  10         15.71         16.58         1.97 o                         
   1  10  10          6.32          3.51         0.86 o                         
   2  10  10          1.16          0.03         0.74 o                         
   3  10  10          8.57          9.41         1.13 o                         
   4  10  10          8.90          8.48         1.18 o                         
   5  10  10          0.83          1.59         0.93 o                         
  -6  11  10         48.76         48.61         2.60 o                         
  -5  11  10         34.29         38.22         2.27 o                         
  -4  11  10          2.37          3.15         1.71 o                         
  -3  11  10          1.87          2.36         0.78 o                         
  -2  11  10          3.64          4.61         0.93 o                         
  -1  11  10        134.58        128.44         3.36 o                         
   0  11  10          0.00          0.56         0.84 o                         
   1  11  10          3.44          3.99         1.04 o                         
   2  11  10          1.08          3.52         0.80 o                         
   3  11  10          6.03          5.19         0.97 o                         
   4  11  10        100.13        109.28         3.02 o                         
  -5  12  10          0.60          2.23         1.09 o                         
  -4  12  10         20.56         22.16         1.90 o                         
  -3  12  10          0.06         -0.34         0.81 o                         
  -2  12  10         44.25         47.62         2.00 o                         
  -1  12  10         22.67         22.77         1.84 o                         
   0  12  10          5.12          0.64         1.68 o                         
   1  12  10         37.36         40.66         2.46 o                         
   2  12  10          0.06         -0.15         0.76 o                         
   3  12  10         33.05         39.37         2.91 o                         
  -3  13  10          8.41          8.77         1.31 o                         
  -2  13  10          0.04          0.34         0.99 o                         
  -1  13  10          3.43          1.81         1.23 o                         
   0  13  10         53.01         57.01         2.70 o                         
   1  13  10         18.91         22.40         2.00 o                         
  -9   0  11          5.05          5.48         1.39 o                         
  -7   0  11        289.40        303.08         6.17 o                         
  -5   0  11         17.18         16.09         1.45 o                         
  -3   0  11        495.15        513.05         7.25 o                         
  -1   0  11        113.57         96.27         1.90 o                         
   1   0  11         14.82         16.15         0.91 o                         
   3   0  11         83.35         94.69         3.28 o                         
   5   0  11          1.20          2.74         0.97 o                         
   7   0  11         26.25         28.41         3.42 o                         
 -10   1  11         18.70         19.60         2.42 o                         
  -9   1  11         19.63         18.56         1.48 o                         
  -8   1  11          3.72          4.69         0.89 o                         
  -7   1  11         74.59         72.43         2.04 o                         
  -6   1  11        139.23        141.60         2.65 o                         
  -5   1  11        202.09        204.74         3.12 o                         
  -4   1  11         43.57         38.49         1.02 o                         
  -3   1  11          0.98          0.76         0.25 o                         
  -2   1  11       2072.99       2186.08        13.91 o                         
  -1   1  11         18.47         13.49         0.60 o                         
   0   1  11          7.12          5.03         0.52 o                         
   1   1  11         37.88         48.23         0.97 o                         
   2   1  11        216.50        188.71         2.53 o                         
   3   1  11        304.85        284.13         2.88 o                         
   4   1  11        141.50        109.77         2.09 o                         
   5   1  11        108.10         97.54         2.04 o                         
   6   1  11          1.28          0.40         0.64 o                         
   7   1  11          2.97          3.54         0.99 o                         
   8   1  11         82.44         92.09         3.87 o                         
 -10   2  11          0.28          0.57         0.99 o                         
  -9   2  11          0.10         -0.34         1.37 o                         
  -8   2  11         26.78         27.67         1.56 o                         
  -7   2  11        155.87        154.13         2.94 o                         
  -6   2  11         83.54         86.10         2.18 o                         
  -5   2  11        152.51        162.73         2.30 o                         
  -4   2  11         11.45         10.52         0.74 o                         
  -3   2  11        166.43        179.42         2.30 o                         
  -2   2  11        408.11        431.42         3.50 o                         
  -1   2  11        288.01        298.14         2.88 o                         
   0   2  11         34.11         34.16         0.80 o                         
   1   2  11         93.25         91.85         1.33 o                         
   2   2  11        102.91         94.20         1.42 o                         
   3   2  11        721.96        658.40         5.24 o                         
   4   2  11         49.55         37.73         1.41 o                         
   5   2  11          0.12          0.62         0.54 o                         
   6   2  11          0.45         -0.68         0.79 o                         
   7   2  11          2.85          7.24         1.19 o                         
   8   2  11          8.50          8.56         1.44 o                         
 -10   3  11         12.59         15.59         1.76 o                         
  -9   3  11          7.63          7.56         1.36 o                         
  -8   3  11        123.33        121.90         2.84 o                         
  -7   3  11         12.80         11.58         1.06 o                         
  -6   3  11          2.00          2.22         0.59 o                         
  -5   3  11         15.49         12.43         0.85 o                         
  -4   3  11          3.51          2.24         0.51 o                         
  -3   3  11       1054.94       1097.86         8.57 o                         
  -2   3  11        317.89        323.88         2.89 o                         
  -1   3  11        297.87        268.91         2.54 o                         
   0   3  11         19.46         13.87         0.87 o                         
   1   3  11        689.71        643.23         6.56 o                         
   2   3  11        250.11        241.47         2.85 o                         
   3   3  11         51.22         52.55         1.58 o                         
   4   3  11        514.75        457.21         5.38 o                         
   5   3  11          8.86         10.83         1.01 o                         
   6   3  11        108.62        103.97         2.84 o                         
   7   3  11          0.44         -0.31         0.74 o                         
   8   3  11         49.48         53.34         2.70 o                         
 -10   4  11          8.29          5.28         1.36 o                         
  -9   4  11          7.65          3.54         1.19 o                         
  -8   4  11          7.68          7.87         1.86 o                         
  -7   4  11          2.01          1.53         0.59 o                         
  -6   4  11         81.19         81.85         2.47 o                         
  -5   4  11         63.80         68.01         1.57 o                         
  -4   4  11         19.17         20.63         0.97 o                         
  -3   4  11         46.72         44.79         1.18 o                         
  -2   4  11          2.22          1.46         0.41 o                         
  -1   4  11        200.60        185.12         1.97 o                         
   0   4  11         79.38         74.29         1.78 o                         
   1   4  11         67.49         66.71         1.74 o                         
   2   4  11       2001.21       1895.04        15.39 o                         
   3   4  11        279.18        265.55         3.76 o                         
   4   4  11         11.43         14.43         1.10 o                         
   5   4  11          4.49          4.01         0.80 o                         
   6   4  11          3.62          3.96         0.86 o                         
   7   4  11         11.54         15.38         2.26 o                         
  -9   5  11         25.13         22.36         1.96 o                         
  -8   5  11          2.45          0.66         1.04 o                         
  -7   5  11         13.20         13.76         1.05 o                         
  -6   5  11         41.86         38.91         1.48 o                         
  -5   5  11          3.46          2.61         0.64 o                         
  -4   5  11         14.85         11.26         0.79 o                         
  -3   5  11          5.52          5.73         0.61 o                         
  -2   5  11         31.38         28.26         0.98 o                         
  -1   5  11        134.62        127.16         2.04 o                         
   0   5  11         57.22         56.04         1.33 o                         
   1   5  11        718.76        676.22         5.94 o                         
   2   5  11        341.34        313.98         8.69 o                         
   3   5  11          3.70          3.13         0.74 o                         
   4   5  11        184.52        180.27         4.83 o                         
   5   5  11          3.35          2.47         0.76 o                         
   6   5  11         28.81         22.82         1.48 o                         
   7   5  11         39.54         47.91         3.63 o                         
  -9   6  11         81.40         83.32         3.09 o                         
  -8   6  11         50.54         47.99         4.62 o                         
  -7   6  11         36.26         37.68         1.88 o                         
  -6   6  11        145.90        144.03         2.53 o                         
  -5   6  11         36.17         29.85         1.28 o                         
  -4   6  11         57.82         44.95         1.39 o                         
  -3   6  11          0.05          0.61         0.51 o                         
  -2   6  11         84.03         85.08         1.96 o                         
  -1   6  11        273.25        243.22         2.92 o                         
   0   6  11        249.56        241.14         2.94 o                         
   1   6  11        698.92        661.53         6.00 o                         
   2   6  11        328.64        316.42         4.34 o                         
   3   6  11         14.75         14.66         1.15 o                         
   4   6  11          0.92          0.53         0.64 o                         
   5   6  11         33.26         32.26         2.39 o                         
   6   6  11         52.42         44.66         2.00 o                         
   7   6  11          5.19          4.28         0.93 o                         
  -9   7  11         30.15         33.54         2.90 o                         
  -8   7  11         37.53         38.48         2.52 o                         
  -7   7  11          2.55          2.40         0.86 o                         
  -6   7  11          0.33         -0.46         0.64 o                         
  -5   7  11         67.60         63.89         1.64 o                         
  -4   7  11          2.10          2.09         0.72 o                         
  -3   7  11        347.35        287.35         4.01 o                         
  -2   7  11        115.44        107.74         3.06 o                         
  -1   7  11         58.97         47.85         1.56 o                         
   0   7  11        183.75        178.80         3.86 o                         
   1   7  11        359.98        346.12         4.47 o                         
   2   7  11        118.95        115.38         2.50 o                         
   3   7  11        122.74        124.46         2.73 o                         
   4   7  11         91.50         92.50         2.91 o                         
   5   7  11         31.76         38.47         1.95 o                         
   6   7  11         24.82         23.74         1.62 o                         
  -8   8  11         63.03         66.73         2.31 o                         
  -7   8  11          4.05          4.78         0.97 o                         
  -6   8  11          9.12          8.39         1.15 o                         
  -5   8  11        339.69        326.99         4.61 o                         
  -4   8  11         17.58         22.81         1.39 o                         
  -3   8  11        181.88        156.02         2.95 o                         
  -2   8  11         33.18         23.55         1.35 o                         
  -1   8  11         14.41         12.49         1.29 o                         
   0   8  11        142.87        133.68         2.27 o                         
   1   8  11         11.22          9.82         0.93 o                         
   2   8  11          1.62          2.26         0.72 o                         
   3   8  11          0.08          0.77         0.68 o                         
   4   8  11         94.87         97.24         2.60 o                         
   5   8  11         48.36         55.21         2.18 o                         
   6   8  11          6.03          6.18         1.06 o                         
  -8   9  11          0.69          0.32         0.91 o                         
  -7   9  11          0.00         -0.45         0.91 o                         
  -6   9  11         20.07         21.26         1.78 o                         
  -5   9  11          2.85          5.22         0.93 o                         
  -4   9  11         32.92         24.70         1.88 o                         
  -3   9  11         22.79         19.71         1.62 o                         
  -2   9  11        266.21        230.97         7.31 o                         
  -1   9  11         55.09         53.90         1.74 o                         
   0   9  11          7.11          4.59         1.04 o                         
   1   9  11          3.31          2.27         0.99 o                         
   2   9  11          5.47          5.86         0.97 o                         
   3   9  11         71.20         70.01         2.72 o                         
   4   9  11         94.76        109.48         2.86 o                         
   5   9  11         11.91         15.98         1.49 o                         
  -7  10  11          8.94          9.67         1.48 o                         
  -6  10  11          5.54          4.34         1.19 o                         
  -5  10  11          6.74          9.27         1.54 o                         
  -4  10  11          6.43          8.24         1.18 o                         
  -3  10  11         15.35         16.26         1.53 o                         
  -2  10  11         15.99         13.56         1.15 o                         
  -1  10  11         17.44         13.78         1.16 o                         
   0  10  11        115.48        119.98         3.29 o                         
   1  10  11          1.75          1.01         0.80 o                         
   2  10  11          0.78         -0.63         0.63 o                         
   3  10  11         27.41         29.28         1.78 o                         
   4  10  11         20.97         26.06         1.70 o                         
   5  10  11          1.39         -0.25         0.83 o                         
  -6  11  11         63.34         70.00         2.51 o                         
  -5  11  11         58.16         63.22         2.68 o                         
  -4  11  11         20.21         27.05         2.34 o                         
  -3  11  11         22.37         23.57         2.52 o                         
  -2  11  11          7.49          7.86         1.43 o                         
  -1  11  11         75.86         76.45         2.70 o                         
   0  11  11         12.95         11.53         1.38 o                         
   1  11  11          0.26         -0.42         0.91 o                         
   2  11  11         24.12         24.89         2.03 o                         
   3  11  11         30.95         31.74         2.62 o                         
   4  11  11        163.22        191.10         5.06 o                         
  -5  12  11         73.08         81.05         3.53 o                         
  -4  12  11          3.21          3.49         1.28 o                         
  -3  12  11         23.75         15.80         1.84 o                         
  -2  12  11          4.20          7.18         1.61 o                         
  -1  12  11          0.23          0.78         0.84 o                         
   0  12  11          5.54          5.55         1.24 o                         
   1  12  11          3.89          3.97         1.15 o                         
   2  12  11        108.23        112.31         7.67 o                         
  -2  13  11        208.65        231.93         5.00 o                         
  -1  13  11          3.88          2.91         1.15 o                         
   0  13  11          0.56          0.75         1.11 o                         
 -10   0  12          9.03          5.48         2.40 o                         
  -8   0  12         80.55         84.90         3.77 o                         
  -6   0  12         29.25         27.91         2.18 o                         
  -4   0  12        299.66        301.90         5.57 o                         
  -2   0  12          5.74          7.84         0.70 o                         
   0   0  12        370.94        363.82         4.61 o                         
   2   0  12         26.20         22.47         1.24 o                         
   4   0  12         10.96          9.21         0.99 o                         
   6   0  12         42.18         45.87         3.77 o                         
   8   0  12        297.36        324.83        10.61 o                         
 -10   1  12          4.30          7.05         1.36 o                         
  -9   1  12          1.87          1.44         0.81 o                         
  -8   1  12         23.49         21.30         1.42 o                         
  -7   1  12        194.09        201.94         6.08 o                         
  -6   1  12         73.82         77.83         2.05 o                         
  -5   1  12         32.35         28.62         1.42 o                         
  -4   1  12        136.17        142.56         2.05 o                         
  -3   1  12         41.07         42.11         1.07 o                         
  -2   1  12         12.34         11.55         0.57 o                         
  -1   1  12          6.11          7.10         0.47 o                         
   0   1  12         61.95         56.00         1.06 o                         
   1   1  12        214.59        204.32         2.25 o                         
   2   1  12         21.43         15.10         0.76 o                         
   3   1  12        101.95         66.01         1.49 o                         
   4   1  12         12.72         17.44         1.04 o                         
   5   1  12         80.23         79.98         2.50 o                         
   6   1  12         48.24         48.39         2.87 o                         
   7   1  12          0.16         -0.46         1.07 o                         
   8   1  12         18.78         21.08         2.42 o                         
 -10   2  12         11.37         10.77         1.61 o                         
  -9   2  12         13.43         12.47         1.45 o                         
  -8   2  12          1.58          1.87         0.84 o                         
  -7   2  12         22.90         23.94         1.46 o                         
  -6   2  12         80.18         82.47         2.17 o                         
  -5   2  12          3.49          5.10         0.63 o                         
  -4   2  12         44.76         42.03         1.16 o                         
  -3   2  12        212.84        210.14         2.58 o                         
  -2   2  12         97.63         96.20         1.44 o                         
  -1   2  12          1.50          1.48         0.33 o                         
   0   2  12         69.09         66.65         1.15 o                         
   1   2  12         12.29         10.46         0.57 o                         
   2   2  12        195.36        190.29         2.27 o                         
   3   2  12         62.56         72.04         1.69 o                         
   4   2  12        173.29        147.64         2.73 o                         
   5   2  12          4.46          4.03         0.76 o                         
   6   2  12          4.97          7.26         1.19 o                         
   7   2  12          2.86          1.53         0.95 o                         
 -10   3  12        156.08        161.43         4.31 o                         
  -9   3  12        146.85        136.35         3.74 o                         
  -8   3  12          0.53          0.31         0.78 o                         
  -7   3  12         11.94         11.16         1.04 o                         
  -6   3  12        117.62        118.40         2.19 o                         
  -5   3  12        107.90        114.10         2.02 o                         
  -4   3  12         40.12         45.75         1.24 o                         
  -3   3  12          7.48          8.55         0.86 o                         
  -2   3  12         34.88         33.37         0.88 o                         
  -1   3  12       1048.97       1026.68         7.22 o                         
   0   3  12       1298.75       1200.04         8.31 o                         
   1   3  12       1446.60       1378.30        10.46 o                         
   2   3  12        160.34        166.35         2.36 o                         
   3   3  12          0.33          1.05         0.59 o                         
   4   3  12        210.22        171.06         3.03 o                         
   5   3  12          1.12          0.81         0.68 o                         
   6   3  12          7.29          5.95         1.11 o                         
   7   3  12         13.08         18.98         2.05 o                         
 -10   4  12         52.23         51.06         2.81 o                         
  -9   4  12          0.00          1.26         0.99 o                         
  -8   4  12          0.67          0.46         0.99 o                         
  -7   4  12         19.72         21.09         1.41 o                         
  -6   4  12         17.70         17.33         1.02 o                         
  -5   4  12         22.12         21.95         1.66 o                         
  -4   4  12        150.71        156.31         2.37 o                         
  -3   4  12          4.54          4.60         0.57 o                         
  -2   4  12        275.78        273.40         3.08 o                         
  -1   4  12        745.49        722.13         5.43 o                         
   0   4  12         69.83         68.47         1.44 o                         
   1   4  12        236.63        226.28         3.73 o                         
   2   4  12        777.17        723.75         6.37 o                         
   3   4  12         12.83         15.18         1.06 o                         
   4   4  12         48.78         38.87         1.54 o                         
   5   4  12          7.46          6.62         1.09 o                         
   6   4  12          1.96          2.13         0.80 o                         
   7   4  12        102.09        108.41         3.36 o                         
  -9   5  12         79.56         70.55         2.95 o                         
  -8   5  12          3.96          3.19         1.19 o                         
  -7   5  12         32.59         31.29         1.42 o                         
  -6   5  12         15.80         14.14         0.99 o                         
  -5   5  12        322.78        298.78         3.84 o                         
  -4   5  12         32.32         36.76         1.28 o                         
  -3   5  12        115.03        109.89         1.91 o                         
  -2   5  12        109.67        115.26         2.31 o                         
  -1   5  12          1.31          0.36         0.51 o                         
   0   5  12         15.38         17.68         1.15 o                         
   1   5  12       1703.68       1605.11        12.14 o                         
   2   5  12          0.57          0.54         0.73 o                         
   3   5  12         22.50         23.29         1.31 o                         
   4   5  12          1.98          2.00         0.72 o                         
   5   5  12        163.78        156.01         3.16 o                         
   6   5  12         12.73         12.32         1.23 o                         
   7   5  12         83.65         92.55         4.41 o                         
  -9   6  12          1.79          0.62         1.04 o                         
  -8   6  12          7.87          7.89         1.36 o                         
  -7   6  12          6.88          5.06         0.93 o                         
  -6   6  12         14.86         13.61         0.97 o                         
  -5   6  12        126.39        109.02         2.96 o                         
  -4   6  12          0.01          0.87         0.51 o                         
  -3   6  12        258.58        230.04         3.42 o                         
  -2   6  12          9.50          9.70         0.89 o                         
  -1   6  12        284.87        275.50         3.80 o                         
   0   6  12       3026.46       2945.82        20.81 o                         
   1   6  12         17.14         18.40         1.43 o                         
   2   6  12         12.81         14.71         2.61 o                         
   3   6  12          0.11          0.17         0.58 o                         
   4   6  12         19.52         18.06         1.32 o                         
   5   6  12        101.24        114.79         2.82 o                         
   6   6  12         36.63         40.78         2.08 o                         
   7   6  12         64.66         77.30         2.77 o                         
  -8   7  12          5.63          5.02         1.19 o                         
  -7   7  12          5.49          6.28         1.06 o                         
  -6   7  12         10.09          9.39         0.93 o                         
  -5   7  12          1.08          1.21         0.63 o                         
  -4   7  12         39.95         36.63         1.58 o                         
  -3   7  12          3.90          3.28         0.72 o                         
  -2   7  12         27.49         31.84         2.37 o                         
  -1   7  12         46.69         46.19         1.66 o                         
   0   7  12         62.71         60.35         1.56 o                         
   1   7  12          2.78          3.10         0.84 o                         
   2   7  12         20.45         20.54         1.32 o                         
   3   7  12          7.66          7.81         0.96 o                         
   4   7  12        169.25        179.06         3.49 o                         
   5   7  12          2.89          3.27         0.89 o                         
   6   7  12          5.60          5.03         1.09 o                         
  -8   8  12         28.49         25.56         1.83 o                         
  -7   8  12         69.60         70.56         2.75 o                         
  -6   8  12         23.26         25.72         2.25 o                         
  -5   8  12         20.06         20.71         1.35 o                         
  -4   8  12         66.75         69.19         2.52 o                         
  -3   8  12         74.12         67.17         2.01 o                         
  -2   8  12          0.66          1.80         0.68 o                         
  -1   8  12         68.99         65.24         1.91 o                         
   0   8  12          0.55          0.68         0.63 o                         
   1   8  12         86.16         86.34         2.19 o                         
   2   8  12        125.69        119.42         3.00 o                         
   3   8  12         62.22         53.04         1.91 o                         
   4   8  12         18.09         17.38         1.43 o                         
   5   8  12         11.42         13.29         1.32 o                         
   6   8  12          1.55          2.13         0.99 o                         
  -7   9  12         24.89         26.16         1.98 o                         
  -6   9  12         58.68         55.85         2.98 o                         
  -5   9  12         13.88         15.47         1.78 o                         
  -4   9  12         45.06         43.81         1.79 o                         
  -3   9  12         46.77         37.25         1.71 o                         
  -2   9  12        111.42        109.20         2.56 o                         
  -1   9  12          0.85          0.42         0.72 o                         
   0   9  12         68.52         70.73         2.57 o                         
   1   9  12         62.45         63.89         2.08 o                         
   2   9  12         37.49         42.36         2.82 o                         
   3   9  12         97.59        104.47         2.77 o                         
   4   9  12         10.08         12.17         1.28 o                         
   5   9  12          2.30          2.72         0.96 o                         
  -7  10  12         21.36         22.82         1.98 o                         
  -6  10  12         41.16         39.58         2.61 o                         
  -5  10  12          3.92          4.79         1.11 o                         
  -4  10  12          2.99          2.50         0.72 o                         
  -3  10  12         57.41         56.43         1.96 o                         
  -2  10  12         10.50         11.40         1.15 o                         
  -1  10  12         68.58         59.10         2.37 o                         
   0  10  12          1.21          1.59         0.84 o                         
   1  10  12          0.81          0.44         0.84 o                         
   2  10  12         27.35         30.23         1.79 o                         
   3  10  12          0.47          0.27         0.89 o                         
   4  10  12          2.24          1.27         0.86 o                         
  -5  11  12          2.03          1.90         1.16 o                         
  -4  11  12         92.78        102.25         3.21 o                         
  -3  11  12         17.45         18.68         1.44 o                         
  -2  11  12         19.51         15.48         1.43 o                         
  -1  11  12         53.05         53.09         2.75 o                         
   0  11  12          9.88          9.51         1.31 o                         
   1  11  12         12.58         12.39         1.56 o                         
   2  11  12          0.52          1.39         1.04 o                         
   3  11  12          5.81          6.16         1.13 o                         
  -4  12  12          5.33          3.57         1.73 o                         
  -3  12  12          0.95          1.10         0.83 o                         
  -2  12  12         73.65         82.25         2.95 o                         
  -1  12  12          0.14          1.89         1.09 o                         
   0  12  12         14.81         17.52         2.08 o                         
   1  12  12          2.08          2.79         1.15 o                         
   2  12  12          1.97          2.29         1.24 o                         
  -9   0  13         53.56         56.42         3.21 o                         
  -7   0  13        122.26        117.10         6.16 o                         
  -5   0  13          9.09          8.51         1.31 o                         
  -3   0  13         37.31         30.58         1.20 o                         
  -1   0  13        902.01        936.36         9.54 o                         
   1   0  13         46.53         35.76         1.38 o                         
   3   0  13        178.72        140.57         2.83 o                         
   5   0  13          2.54          0.00         1.37 o                         
   7   0  13         59.75         56.82         4.79 o                         
 -10   1  13         18.26         19.83         2.02 o                         
  -9   1  13         55.54         59.50         2.20 o                         
  -8   1  13          6.47          6.43         1.01 o                         
  -7   1  13          1.06          1.27         0.76 o                         
  -6   1  13          3.94          3.20         0.83 o                         
  -5   1  13         15.52         16.30         1.20 o                         
  -4   1  13         83.38         81.34         1.96 o                         
  -3   1  13         61.49         55.97         1.32 o                         
  -2   1  13          3.11          2.71         0.41 o                         
  -1   1  13        114.75        112.81         1.57 o                         
   0   1  13        325.16        314.50         3.27 o                         
   1   1  13        128.08        122.12         1.69 o                         
   2   1  13         37.21         25.65         0.92 o                         
   3   1  13         39.93         28.93         1.04 o                         
   4   1  13         75.82         66.25         1.87 o                         
   5   1  13          3.78          4.73         0.99 o                         
   6   1  13          0.06          1.20         0.97 o                         
   7   1  13         35.21         35.39         2.78 o                         
 -10   2  13          3.43          3.24         1.36 o                         
  -9   2  13         48.65         45.24         2.68 o                         
  -8   2  13         26.65         28.58         1.70 o                         
  -7   2  13         33.75         35.97         2.82 o                         
  -6   2  13          2.92          4.37         0.80 o                         
  -5   2  13        187.44        200.89         3.29 o                         
  -4   2  13        330.98        337.58         3.67 o                         
  -3   2  13        453.87        461.98         4.51 o                         
  -2   2  13         18.60         15.43         0.77 o                         
  -1   2  13         24.25         23.28         0.92 o                         
   0   2  13         33.32         29.91         0.89 o                         
   1   2  13         77.25         73.21         1.29 o                         
   2   2  13        118.39        115.59         1.97 o                         
   3   2  13          5.92          5.56         0.69 o                         
   4   2  13         26.50         23.39         1.32 o                         
   5   2  13          3.42          4.53         0.80 o                         
   6   2  13        197.39        199.41         4.35 o                         
   7   2  13         37.90         42.12         2.73 o                         
 -10   3  13         76.88         69.98         3.00 o                         
  -9   3  13          7.90          5.51         1.44 o                         
  -8   3  13         67.01         63.83         2.25 o                         
  -7   3  13         47.76         46.15         1.87 o                         
  -6   3  13         20.31         18.63         1.26 o                         
  -5   3  13         10.95          8.48         0.75 o                         
  -4   3  13        500.05        499.38         5.78 o                         
  -3   3  13        101.44        101.18         1.80 o                         
  -2   3  13        104.21         99.28         1.75 o                         
  -1   3  13        206.84        193.72         2.17 o                         
   0   3  13        514.93        491.07         4.67 o                         
   1   3  13        795.07        731.82         6.36 o                         
   2   3  13         10.83          8.66         0.73 o                         
   3   3  13         40.18         36.64         1.49 o                         
   4   3  13          5.39          2.48         0.68 o                         
   5   3  13          4.96          4.84         0.86 o                         
   6   3  13         26.74         32.70         2.10 o                         
   7   3  13         20.53         21.74         1.84 o                         
  -9   4  13         16.75         19.27         2.36 o                         
  -8   4  13          0.11         -0.88         0.88 o                         
  -7   4  13          4.00          3.38         0.89 o                         
  -6   4  13         25.87         23.43         1.45 o                         
  -5   4  13        162.74        178.67         2.66 o                         
  -4   4  13        105.88        113.01         2.30 o                         
  -3   4  13        288.12        282.40         3.35 o                         
  -2   4  13         48.59         47.30         1.27 o                         
  -1   4  13       3904.90       3724.80        25.58 o                         
   0   4  13        255.41        243.13         3.62 o                         
   1   4  13         95.05         83.83         1.69 o                         
   2   4  13         17.76         23.38         1.28 o                         
   3   4  13         35.46         29.40         1.49 o                         
   4   4  13        200.48        174.23         3.20 o                         
   5   4  13          0.57          0.60         0.68 o                         
   6   4  13         16.21         20.02         1.70 o                         
   7   4  13          0.45         -0.71         0.91 o                         
  -9   5  13          1.02          0.68         0.99 o                         
  -8   5  13         22.96         22.09         1.84 o                         
  -7   5  13          0.00          0.94         0.68 o                         
  -6   5  13          1.00          1.25         0.55 o                         
  -5   5  13          5.64          4.53         0.68 o                         
  -4   5  13        107.65        109.96         2.03 o                         
  -3   5  13         69.95         70.16         1.64 o                         
  -2   5  13        108.22        108.16         2.25 o                         
  -1   5  13        296.85        292.84         3.97 o                         
   0   5  13       2937.45       2828.42        20.04 o                         
   1   5  13        132.46        125.14         2.11 o                         
   2   5  13         21.75         25.68         1.39 o                         
   3   5  13          4.94          5.96         0.80 o                         
   4   5  13          6.45          5.60         0.89 o                         
   5   5  13          0.99          2.19         0.76 o                         
   6   5  13          3.46          3.33         0.97 o                         
  -9   6  13          0.16         -1.04         1.04 o                         
  -8   6  13          6.27          4.86         1.11 o                         
  -7   6  13          0.71          0.08         0.99 o                         
  -6   6  13          1.40          2.03         0.63 o                         
  -5   6  13        348.05        319.47         3.93 o                         
  -4   6  13         45.92         45.61         1.70 o                         
  -3   6  13         51.83         54.80         1.97 o                         
  -2   6  13          0.35          0.22         0.58 o                         
  -1   6  13        350.35        343.27         5.94 o                         
   0   6  13          5.50          5.19         0.69 o                         
   1   6  13          8.91         10.68         1.01 o                         
   2   6  13        147.29        144.19         2.85 o                         
   3   6  13          1.70          1.71         0.64 o                         
   4   6  13          9.52          7.92         0.97 o                         
   5   6  13         39.51         42.08         2.09 o                         
   6   6  13          7.47          7.33         1.15 o                         
  -8   7  13         49.76         48.92         2.60 o                         
  -7   7  13         95.30         89.76         2.54 o                         
  -6   7  13          0.96         -0.56         0.62 o                         
  -5   7  13         99.75         88.11         2.31 o                         
  -4   7  13         48.48         37.88         1.70 o                         
  -3   7  13          0.03          0.15         0.58 o                         
  -2   7  13         21.35         19.28         1.28 o                         
  -1   7  13        113.46        112.52         2.43 o                         
   0   7  13         44.98         40.87         1.59 o                         
   1   7  13         31.35         29.03         1.45 o                         
   2   7  13          8.20          7.53         0.89 o                         
   3   7  13         17.39         18.40         1.43 o                         
   4   7  13          0.16         -0.11         0.69 o                         
   5   7  13         83.84         93.55         2.73 o                         
   6   7  13         21.14         25.38         1.70 o                         
  -8   8  13         10.06         11.05         3.25 o                         
  -7   8  13          6.76          5.97         1.19 o                         
  -6   8  13          3.60          2.86         1.42 o                         
  -5   8  13          6.25          4.63         0.94 o                         
  -4   8  13         31.97         27.19         2.03 o                         
  -3   8  13          0.65          0.09         0.68 o                         
  -2   8  13         63.92         55.67         1.87 o                         
  -1   8  13         85.86         77.82         2.11 o                         
   0   8  13         36.34         39.77         2.09 o                         
   1   8  13          6.81         10.32         1.01 o                         
   2   8  13          0.05         -0.13         0.65 o                         
   3   8  13         16.96         18.37         1.45 o                         
   4   8  13         57.68         54.03         3.16 o                         
   5   8  13         38.04         43.63         2.27 o                         
  -7   9  13          0.04          1.96         1.19 o                         
  -6   9  13         19.71         22.64         1.81 o                         
  -5   9  13         22.05         23.78         1.54 o                         
  -4   9  13          0.03          0.56         1.12 o                         
  -3   9  13          1.64          0.00         0.68 o                         
  -2   9  13         50.54         48.65         1.87 o                         
  -1   9  13          0.00         -0.58         0.58 o                         
   0   9  13         16.68         19.69         1.70 o                         
   1   9  13          1.86          1.50         0.76 o                         
   2   9  13         34.99         35.27         1.82 o                         
   3   9  13          0.43          0.21         0.76 o                         
   4   9  13         35.65         35.41         2.04 o                         
  -6  10  13          2.39          0.04         1.76 o                         
  -5  10  13          0.08          0.53         1.17 o                         
  -4  10  13          2.48          0.68         0.74 o                         
  -3  10  13          3.16          2.64         0.99 o                         
  -2  10  13         23.52         26.80         1.58 o                         
  -1  10  13         19.77         14.46         1.79 o                         
   0  10  13         27.66         30.49         2.10 o                         
   1  10  13          0.50          0.53         1.01 o                         
   2  10  13         32.67         32.88         2.23 o                         
   3  10  13         69.01         83.97         3.80 o                         
   4  10  13         15.50         15.37         2.03 o                         
  -5  11  13          2.07          1.51         1.04 o                         
  -4  11  13         75.86         76.28         2.52 o                         
  -3  11  13         42.35         43.72         2.12 o                         
  -2  11  13          6.19          6.00         1.04 o                         
  -1  11  13         21.59         23.12         3.99 o                         
   0  11  13         94.61        105.80         4.35 o                         
   1  11  13         75.97         84.32         3.15 o                         
   2  11  13         20.30         24.56         2.17 o                         
  -3  12  13        117.18        119.32         4.60 o                         
  -2  12  13          0.04          0.00         1.61 o                         
  -1  12  13          0.62          0.55         1.56 o                         
   0  12  13         82.97         96.89         3.42 o                         
   1  12  13          2.74          4.90         1.51 o                         
 -10   0  14          0.94          3.34         1.56 o                         
  -8   0  14        226.41        227.67         5.68 o                         
  -6   0  14          1.11          3.94         1.21 o                         
  -4   0  14        840.23        883.00        12.10 o                         
  -2   0  14         89.95         91.37         2.06 o                         
   0   0  14         56.89         39.27         1.44 o                         
   2   0  14        286.66        193.36         3.42 o                         
   4   0  14         52.55         39.36         3.08 o                         
   6   0  14         17.91         15.75         2.74 o                         
 -10   1  14          0.70          0.39         1.03 o                         
  -9   1  14         12.25          9.29         1.23 o                         
  -8   1  14          0.13          0.04         0.72 o                         
  -7   1  14         11.19         12.36         1.15 o                         
  -6   1  14          6.81          6.59         1.73 o                         
  -5   1  14         34.46         34.73         1.58 o                         
  -4   1  14         14.11         14.34         1.01 o                         
  -3   1  14          0.42          0.90         0.43 o                         
  -2   1  14        326.14        322.75         3.04 o                         
  -1   1  14        230.76        218.67         2.41 o                         
   0   1  14         34.09         30.77         0.97 o                         
   1   1  14         13.95          5.27         0.71 o                         
   2   1  14        326.93        267.14         2.95 o                         
   3   1  14          0.07          0.68         0.48 o                         
   4   1  14          9.03          7.11         0.86 o                         
   5   1  14         24.36         25.03         1.76 o                         
   6   1  14        260.34        284.55         6.53 o                         
   7   1  14         12.68         18.10         2.29 o                         
 -10   2  14          1.23          1.27         1.20 o                         
  -9   2  14         35.41         35.03         2.27 o                         
  -8   2  14          2.27          1.23         1.00 o                         
  -7   2  14         45.69         44.87         1.85 o                         
  -6   2  14         22.22         20.89         1.39 o                         
  -5   2  14         10.12         10.50         1.53 o                         
  -4   2  14         20.97         21.14         1.07 o                         
  -3   2  14        517.16        501.63         4.85 o                         
  -2   2  14         89.28         86.68         1.67 o                         
  -1   2  14        184.71        176.13         2.98 o                         
   0   2  14          0.11         -0.35         0.35 o                         
   1   2  14          6.08          1.20         0.51 o                         
   2   2  14        490.97        391.13         4.15 o                         
   3   2  14        162.98        152.69         2.78 o                         
   4   2  14         80.27         75.41         2.01 o                         
   5   2  14          4.21          4.24         0.91 o                         
   6   2  14         22.35         23.10         1.84 o                         
   7   2  14         17.90         21.01         3.94 o                         
  -9   3  14          1.93          1.07         0.95 o                         
  -8   3  14         20.86         21.80         1.49 o                         
  -7   3  14         14.67         14.19         1.21 o                         
  -6   3  14         36.30         35.41         1.88 o                         
  -5   3  14          0.00         -0.51         0.51 o                         
  -4   3  14        125.21        128.66         2.94 o                         
  -3   3  14          1.98          2.15         0.55 o                         
  -2   3  14         43.55         42.31         1.29 o                         
  -1   3  14        162.83        161.28         1.97 o                         
   0   3  14        109.48        101.67         1.81 o                         
   1   3  14        190.80        179.87         2.59 o                         
   2   3  14         21.38         25.09         1.11 o                         
   3   3  14          4.82          3.66         0.72 o                         
   4   3  14         76.64         79.03         2.18 o                         
   5   3  14         14.21         14.16         1.23 o                         
   6   3  14          8.93         10.86         1.44 o                         
   7   3  14          0.02         -0.66         0.91 o                         
  -9   4  14          6.03          5.12         1.24 o                         
  -8   4  14          0.88          0.70         0.76 o                         
  -7   4  14        143.02        142.85         3.07 o                         
  -6   4  14         46.60         45.72         1.75 o                         
  -5   4  14        238.08        232.13         3.15 o                         
  -4   4  14        261.47        264.28         3.31 o                         
  -3   4  14        130.91        130.44         2.16 o                         
  -2   4  14         24.27         23.83         1.48 o                         
  -1   4  14          7.91          8.85         0.93 o                         
   0   4  14         20.41         23.50         1.08 o                         
   1   4  14          0.01         -0.40         0.40 o                         
   2   4  14         74.00         68.12         2.32 o                         
   3   4  14         28.58         23.52         1.35 o                         
   4   4  14         17.46         11.67         1.06 o                         
   5   4  14         26.73         29.99         1.71 o                         
   6   4  14        119.07        130.56         3.62 o                         
  -9   5  14          0.52          0.00         0.91 o                         
  -8   5  14         29.76         28.03         2.04 o                         
  -7   5  14          7.72          6.34         1.04 o                         
  -6   5  14         80.92         79.04         2.25 o                         
  -5   5  14          1.12          2.35         0.62 o                         
  -4   5  14         41.72         43.85         1.38 o                         
  -3   5  14        155.50        148.19         2.77 o                         
  -2   5  14        782.63        757.83         7.74 o                         
  -1   5  14        128.64        126.59         2.56 o                         
   0   5  14        153.28        148.34         2.35 o                         
   1   5  14          1.88          2.20         0.57 o                         
   2   5  14          1.50          1.16         0.63 o                         
   3   5  14         36.84         39.59         1.74 o                         
   4   5  14         16.40         17.29         1.35 o                         
   5   5  14        132.62        130.12         3.03 o                         
   6   5  14          6.78          8.53         1.32 o                         
  -8   6  14          2.05          1.25         1.04 o                         
  -7   6  14          6.96          8.70         1.09 o                         
  -6   6  14          3.17          4.04         0.73 o                         
  -5   6  14         78.78         71.99         3.31 o                         
  -4   6  14          0.31         -0.02         0.64 o                         
  -3   6  14          0.25          0.02         0.94 o                         
  -2   6  14          0.42          0.35         0.69 o                         
  -1   6  14        964.32        932.53        11.46 o                         
   0   6  14        184.85        182.14         3.15 o                         
   1   6  14         73.65         73.61         1.98 o                         
   2   6  14         17.82         16.84         1.35 o                         
   3   6  14         27.77         26.37         1.56 o                         
   4   6  14         21.47         20.39         1.48 o                         
   5   6  14        116.17        124.02         3.03 o                         
   6   6  14         14.81         13.12         1.39 o                         
  -8   7  14          1.10          2.82         2.57 o                         
  -7   7  14          0.11          1.20         1.54 o                         
  -6   7  14         34.12         34.40         1.70 o                         
  -5   7  14         72.29         58.54         1.94 o                         
  -4   7  14         43.93         43.96         1.74 o                         
  -3   7  14        113.14        104.25         2.44 o                         
  -2   7  14        228.27        231.26         3.76 o                         
  -1   7  14         47.08         43.58         1.73 o                         
   0   7  14         39.60         39.72         1.59 o                         
   1   7  14        117.03        120.69         2.61 o                         
   2   7  14         16.51         17.41         1.25 o                         
   3   7  14         34.48         34.56         1.81 o                         
   4   7  14          0.00          1.82         0.83 o                         
   5   7  14         23.08         23.98         1.69 o                         
  -7   8  14         28.60         36.59         3.02 o                         
  -6   8  14          0.00          0.11         0.76 o                         
  -5   8  14         24.65         18.35         2.17 o                         
  -4   8  14         70.23         65.89         2.13 o                         
  -3   8  14         78.64         70.75         4.00 o                         
  -2   8  14        392.56        387.77         5.21 o                         
  -1   8  14          1.08          1.65         0.76 o                         
   0   8  14          0.27          0.34         0.79 o                         
   1   8  14         59.42         66.46         2.55 o                         
   2   8  14        128.32        125.06         2.85 o                         
   3   8  14         82.96         97.64         2.67 o                         
   4   8  14         44.05         50.44         2.16 o                         
   5   8  14         47.99         45.92         2.31 o                         
  -7   9  14         29.61         26.04         2.00 o                         
  -6   9  14         14.58         20.37         1.98 o                         
  -5   9  14          3.91          3.10         0.89 o                         
  -4   9  14          0.02         -0.65         0.65 o                         
  -3   9  14          8.99         10.96         1.18 o                         
  -2   9  14          3.09          2.67         1.04 o                         
  -1   9  14        126.81        128.01         4.25 o                         
   0   9  14          0.06          1.49         0.84 o                         
   1   9  14         57.95         53.17         2.77 o                         
   2   9  14        109.16        114.56         4.57 o                         
   3   9  14         36.21         40.52         1.98 o                         
   4   9  14         32.64         34.13         2.67 o                         
  -6  10  14         51.70         60.24         3.55 o                         
  -5  10  14          0.22         -0.08         0.74 o                         
  -4  10  14         42.59         42.97         2.03 o                         
  -3  10  14         32.68         30.29         1.79 o                         
  -2  10  14          0.93          0.63         0.76 o                         
  -1  10  14         11.57          8.21         1.31 o                         
   0  10  14          0.29         -0.84         0.84 o                         
   1  10  14         11.45          8.43         1.31 o                         
   2  10  14         93.53        109.42         4.38 o                         
   3  10  14          6.83          6.79         1.33 o                         
  -4  11  14        115.06        129.83         3.15 o                         
  -3  11  14          1.07         -0.18         0.94 o                         
  -2  11  14        137.09        146.44         3.88 o                         
  -1  11  14         35.13         35.05         2.23 o                         
   0  11  14          0.01         -0.13         0.91 o                         
   1  11  14         89.90         99.58         3.35 o                         
   2  11  14          7.72          7.25         1.51 o                         
  -2  12  14         19.79         20.90         1.89 o                         
  -1  12  14         37.88         45.23         2.68 o                         
  -9   0  15         47.99         49.54         3.12 o                         
  -7   0  15          3.41          1.45         2.40 o                         
  -5   0  15        605.03        636.11        17.29 o                         
  -3   0  15          4.16          6.78         1.21 o                         
  -1   0  15        247.50        239.17         3.66 o                         
   1   0  15        159.46        106.40         2.43 o                         
   3   0  15         16.70         15.67         1.56 o                         
   5   0  15        171.32        198.87         7.19 o                         
  -9   1  15         24.87         22.45         1.65 o                         
  -8   1  15          3.16          1.51         0.86 o                         
  -7   1  15          2.01          1.26         0.76 o                         
  -6   1  15         45.34         46.67         1.75 o                         
  -5   1  15         80.77         85.16         2.22 o                         
  -4   1  15          0.26          0.37         0.59 o                         
  -3   1  15         55.17         52.93         1.52 o                         
  -2   1  15         98.89         92.39         1.75 o                         
  -1   1  15         55.23         52.50         1.44 o                         
   0   1  15          2.51          2.17         0.42 o                         
   1   1  15          0.85          1.16         0.49 o                         
   2   1  15         13.38         15.08         1.06 o                         
   3   1  15          9.12          7.50         0.75 o                         
   4   1  15         93.63         89.26         2.25 o                         
   5   1  15         33.76         35.09         2.66 o                         
   6   1  15        170.40        185.00        10.78 o                         
  -9   2  15         25.46         20.98         1.88 o                         
  -8   2  15          1.16          1.80         1.41 o                         
  -7   2  15          0.07          0.47         0.72 o                         
  -6   2  15          8.30          8.09         1.38 o                         
  -5   2  15          1.14          1.03         0.68 o                         
  -4   2  15         22.82         22.76         1.28 o                         
  -3   2  15       2100.47       2091.48        19.27 o                         
  -2   2  15         37.24         38.11         1.23 o                         
  -1   2  15         18.22         16.02         0.89 o                         
   0   2  15          0.52          2.00         0.48 o                         
   1   2  15        104.29         82.11         1.73 o                         
   2   2  15        227.65        172.48         2.88 o                         
   3   2  15          6.77          6.15         0.86 o                         
   4   2  15          4.34          3.58         0.76 o                         
   5   2  15          0.70         -0.79         0.79 o                         
   6   2  15         43.12         44.11         3.02 o                         
  -9   3  15          0.04         -0.95         0.95 o                         
  -8   3  15         11.12         10.43         1.26 o                         
  -7   3  15        117.49        119.03         2.82 o                         
  -6   3  15         19.10         17.51         1.28 o                         
  -5   3  15        120.71        115.24         2.56 o                         
  -4   3  15         98.25         93.99         1.91 o                         
  -3   3  15        728.87        729.52         6.53 o                         
  -2   3  15        273.41        270.36         3.28 o                         
  -1   3  15         14.94         15.22         1.48 o                         
   0   3  15        227.49        207.72         3.39 o                         
   1   3  15          2.59          1.65         0.57 o                         
   2   3  15        125.14        106.92         2.11 o                         
   3   3  15         17.93         13.16         1.06 o                         
   4   3  15         26.48         29.67         1.61 o                         
   5   3  15          3.76          5.42         0.93 o                         
   6   3  15          0.82          0.81         0.84 o                         
  -9   4  15          0.62          1.03         1.04 o                         
  -8   4  15          7.63          5.83         1.06 o                         
  -7   4  15         50.04         52.37         3.16 o                         
  -6   4  15         62.12         56.93         2.00 o                         
  -5   4  15         19.06         21.22         1.32 o                         
  -4   4  15          1.16          1.89         0.59 o                         
  -3   4  15        129.76        129.66         3.56 o                         
  -2   4  15       1293.79       1261.97        11.46 o                         
  -1   4  15        947.10        910.71         8.85 o                         
   0   4  15          4.84          6.15         0.75 o                         
   1   4  15         16.56         16.07         1.00 o                         
   2   4  15          1.30          0.68         0.59 o                         
   3   4  15         26.62         23.82         1.43 o                         
   4   4  15         23.30         24.44         1.83 o                         
   5   4  15        130.95        140.24         5.58 o                         
   6   4  15         33.81         31.34         2.10 o                         
  -9   5  15          1.08          0.62         1.11 o                         
  -8   5  15          5.12          5.16         1.11 o                         
  -7   5  15         65.81         62.97         2.17 o                         
  -6   5  15        167.48        163.60         3.24 o                         
  -5   5  15        143.71        143.10         2.58 o                         
  -4   5  15         18.69         19.09         1.31 o                         
  -3   5  15         91.05         83.99         2.12 o                         
  -2   5  15        174.33        176.58         3.11 o                         
  -1   5  15        221.25        212.73         4.74 o                         
   0   5  15        625.41        600.63         6.62 o                         
   1   5  15          5.05          4.81         0.80 o                         
   2   5  15        105.17        101.81         2.43 o                         
   3   5  15          4.62          3.40         0.80 o                         
   4   5  15        133.27        149.17         3.16 o                         
   5   5  15          2.25          2.48         0.86 o                         
   6   5  15         17.24         15.20         1.76 o                         
  -8   6  15          1.66          0.13         0.91 o                         
  -7   6  15         51.34         49.43         2.16 o                         
  -6   6  15         16.49         19.66         1.97 o                         
  -5   6  15          1.26          1.73         0.80 o                         
  -4   6  15        117.73        112.75         2.60 o                         
  -3   6  15         44.44         42.30         1.73 o                         
  -2   6  15        593.10        583.90         7.66 o                         
  -1   6  15        106.36         99.99         2.43 o                         
   0   6  15          1.04          1.62         0.72 o                         
   1   6  15         20.95         19.17         1.32 o                         
   2   6  15          1.17          1.73         0.84 o                         
   3   6  15         16.90         22.98         1.53 o                         
   4   6  15          6.95          6.88         1.38 o                         
   5   6  15         91.42         97.53         2.77 o                         
  -8   7  15          6.57          7.71         1.69 o                         
  -7   7  15         14.81         11.34         1.94 o                         
  -6   7  15         15.63         15.56         1.35 o                         
  -5   7  15          0.01         -0.16         0.65 o                         
  -4   7  15          0.01          0.86         0.68 o                         
  -3   7  15         37.97         42.77         1.78 o                         
  -2   7  15       1112.67       1116.56        10.82 o                         
  -1   7  15          4.06          3.50         0.96 o                         
   0   7  15          0.02         -0.70         0.70 o                         
   1   7  15          1.54          2.32         0.91 o                         
   2   7  15         13.13         13.75         1.35 o                         
   3   7  15         99.78        111.45         2.85 o                         
   4   7  15          2.48          3.15         0.83 o                         
   5   7  15         35.53         34.56         1.96 o                         
  -7   8  15         24.23         28.25         3.77 o                         
  -6   8  15          7.89          8.86         1.10 o                         
  -5   8  15         13.69         14.54         1.35 o                         
  -4   8  15          1.01          0.11         0.70 o                         
  -3   8  15        166.27        155.09         3.16 o                         
  -2   8  15         15.31         14.58         1.28 o                         
  -1   8  15          0.24         -0.79         0.79 o                         
   0   8  15         25.58         26.35         1.84 o                         
   1   8  15          1.61          1.54         0.84 o                         
   2   8  15        100.62        108.58         3.36 o                         
   3   8  15         79.53         92.27         2.63 o                         
   4   8  15          0.17         -0.02         0.80 o                         
  -6   9  15          0.45          1.50         0.91 o                         
  -5   9  15          1.03          0.32         0.80 o                         
  -4   9  15         15.93         15.51         1.31 o                         
  -3   9  15        105.15        104.73         2.68 o                         
  -2   9  15         54.37         58.37         2.09 o                         
  -1   9  15          5.91          5.51         1.15 o                         
   0   9  15         46.42         50.66         2.37 o                         
   1   9  15         19.29         21.89         1.90 o                         
   2   9  15         45.75         44.15         2.57 o                         
   3   9  15         18.57         16.49         1.53 o                         
  -5  10  15          0.08          0.08         1.21 o                         
  -4  10  15         76.18         79.62         2.56 o                         
  -3  10  15         28.04         30.12         1.78 o                         
  -2  10  15          5.40          6.85         1.03 o                         
  -1  10  15         30.46         30.23         2.36 o                         
   0  10  15          0.53          1.42         0.95 o                         
   1  10  15          0.65          1.71         0.99 o                         
   2  10  15          2.02          3.95         1.42 o                         
  -4  11  15          2.12          5.27         1.10 o                         
  -3  11  15          0.36         -0.27         0.83 o                         
  -2  11  15         18.86         21.56         2.74 o                         
  -1  11  15         15.50         18.77         2.19 o                         
   0  11  15          8.95          7.44         1.36 o                         
   1  11  15         15.78         19.41         1.90 o                         
  -8   0  16          6.38          6.85         1.45 o                         
  -6   0  16         13.28         15.07         1.69 o                         
  -4   0  16         40.59         42.29         2.29 o                         
  -2   0  16         35.81         37.19         2.05 o                         
   0   0  16       1068.35        882.64         9.61 o                         
   2   0  16        158.86        120.57         6.67 o                         
   4   0  16        195.13        202.98         7.19 o                         
   6   0  16        114.76        128.02         6.50 o                         
  -9   1  16         26.36         21.36         1.62 o                         
  -8   1  16          3.54          3.03         0.97 o                         
  -7   1  16         33.36         33.80         2.52 o                         
  -6   1  16        202.92        203.39         4.05 o                         
  -5   1  16        132.51        136.47         2.82 o                         
  -4   1  16         22.28         24.89         1.41 o                         
  -3   1  16          5.66          5.11         0.80 o                         
  -2   1  16         34.76         33.63         2.40 o                         
  -1   1  16         24.31         26.79         0.96 o                         
   0   1  16         18.42         14.86         0.76 o                         
   1   1  16        115.15         99.94         1.89 o                         
   2   1  16         12.63         12.14         0.88 o                         
   3   1  16          2.95          5.15         0.72 o                         
   4   1  16          1.96          1.90         1.37 o                         
   5   1  16         45.71         59.31         3.94 o                         
   6   1  16          2.68          4.29         1.71 o                         
  -9   2  16         28.16         27.62         1.88 o                         
  -8   2  16         10.61         11.62         1.20 o                         
  -7   2  16          1.62          1.88         0.86 o                         
  -6   2  16        278.91        278.08         4.36 o                         
  -5   2  16          0.10          0.51         0.68 o                         
  -4   2  16         19.94         19.39         1.32 o                         
  -3   2  16         27.14         23.94         1.13 o                         
  -2   2  16        550.91        535.85         5.21 o                         
  -1   2  16          0.11         -0.10         0.43 o                         
   0   2  16          4.77          3.31         0.53 o                         
   1   2  16          5.14          5.07         0.71 o                         
   2   2  16        102.92         88.09         1.93 o                         
   3   2  16          7.65          8.27         0.89 o                         
   4   2  16         62.62         72.81         2.77 o                         
   5   2  16          4.15          2.91         1.21 o                         
   6   2  16         10.04         12.38         3.08 o                         
  -9   3  16         34.02         31.54         2.37 o                         
  -8   3  16         25.95         26.35         2.07 o                         
  -7   3  16          2.18          2.77         0.89 o                         
  -6   3  16         12.66          9.54         1.10 o                         
  -5   3  16        166.73        171.24         3.19 o                         
  -4   3  16         48.92         51.04         1.79 o                         
  -3   3  16        387.68        389.67         4.81 o                         
  -2   3  16          0.18         -0.17         0.89 o                         
  -1   3  16          5.25          3.68         0.76 o                         
   0   3  16          6.22          8.70         0.73 o                         
   1   3  16          8.56         10.60         0.82 o                         
   2   3  16         67.86         61.06         2.47 o                         
   3   3  16          0.00          0.00         0.58 o                         
   4   3  16        439.89        476.29         7.56 o                         
   5   3  16          3.10          1.74         1.28 o                         
   6   3  16          0.13         -1.21         1.21 o                         
  -9   4  16          0.72         -0.58         1.11 o                         
  -8   4  16         24.08         25.90         1.74 o                         
  -7   4  16         23.89         23.29         1.62 o                         
  -6   4  16        187.88        181.30         3.61 o                         
  -5   4  16          0.73          0.58         1.22 o                         
  -4   4  16         43.74         45.57         1.73 o                         
  -3   4  16        132.96        129.10         2.64 o                         
  -2   4  16         52.03         50.07         1.78 o                         
  -1   4  16         24.47         24.80         1.41 o                         
   0   4  16        122.09        119.17         2.52 o                         
   1   4  16         20.37         19.90         1.10 o                         
   2   4  16         25.17         26.97         1.48 o                         
   3   4  16         31.80         30.34         1.62 o                         
   4   4  16          0.19         -0.08         0.63 o                         
   5   4  16          1.00         -0.15         0.65 o                         
  -8   5  16          1.09          1.03         0.99 o                         
  -7   5  16        207.03        203.52         3.89 o                         
  -6   5  16         34.18         30.91         2.04 o                         
  -5   5  16         29.53         30.20         1.96 o                         
  -4   5  16          1.52          2.22         0.94 o                         
  -3   5  16        524.99        511.95         6.10 o                         
  -2   5  16          2.51          6.22         1.15 o                         
  -1   5  16        105.91        104.45         2.46 o                         
   0   5  16         35.26         33.14         1.53 o                         
   1   5  16          9.32          9.49         0.90 o                         
   2   5  16          0.78         -0.26         0.63 o                         
   3   5  16        191.20        197.77         3.66 o                         
   4   5  16          7.39         11.76         1.23 o                         
   5   5  16          5.34          7.57         1.14 o                         
  -8   6  16          0.01         -0.41         1.14 o                         
  -7   6  16          2.89          2.59         1.16 o                         
  -6   6  16        120.01        120.61         3.41 o                         
  -5   6  16         32.56         35.77         1.81 o                         
  -4   6  16         85.17         83.35         2.33 o                         
  -3   6  16          0.62         -0.24         0.65 o                         
  -2   6  16        103.28        101.03         2.51 o                         
  -1   6  16         59.14         63.87         1.96 o                         
   0   6  16         30.75         34.78         1.64 o                         
   1   6  16          7.32          5.45         1.04 o                         
   2   6  16          2.06          0.62         0.74 o                         
   3   6  16        178.98        191.70         3.71 o                         
   4   6  16          3.88          2.30         0.83 o                         
   5   6  16         10.53         10.60         1.15 o                         
  -7   7  16         46.59         43.06         4.28 o                         
  -6   7  16         29.02         18.81         2.42 o                         
  -5   7  16          1.16          1.31         0.76 o                         
  -4   7  16         76.50         78.09         2.35 o                         
  -3   7  16         98.95        104.51         2.82 o                         
  -2   7  16         72.80         70.70         2.17 o                         
  -1   7  16         62.95         59.31         1.96 o                         
   0   7  16          0.87          0.34         0.84 o                         
   1   7  16          0.10         -0.70         0.70 o                         
   2   7  16        112.40        116.47         3.58 o                         
   3   7  16          6.35          7.03         1.04 o                         
   4   7  16         11.86         10.59         1.33 o                         
  -7   8  16         15.82         19.38         2.42 o                         
  -6   8  16          6.77          4.48         1.24 o                         
  -5   8  16          9.33          7.13         1.01 o                         
  -4   8  16          5.99          9.20         1.63 o                         
  -3   8  16          0.32          0.72         0.72 o                         
  -2   8  16          0.29          0.68         1.04 o                         
  -1   8  16          0.04          0.52         0.93 o                         
   0   8  16         29.33         31.51         3.15 o                         
   1   8  16         17.11         18.38         1.76 o                         
   2   8  16          0.11          1.03         1.61 o                         
   3   8  16        103.99        107.81         2.90 o                         
  -6   9  16         35.95         37.56         3.20 o                         
  -5   9  16         12.31         15.96         1.39 o                         
  -4   9  16         51.16         45.08         3.21 o                         
  -3   9  16          8.21          6.04         1.03 o                         
  -2   9  16          0.89          0.74         1.04 o                         
  -1   9  16         16.11         15.93         1.64 o                         
   0   9  16          0.00          0.03         0.91 o                         
   1   9  16        126.94        139.98         3.94 o                         
   2   9  16          5.14          7.68         1.36 o                         
   3   9  16          5.29          4.64         1.28 o                         
  -5  10  16         10.78         11.98         1.53 o                         
  -4  10  16         93.26         97.04         2.87 o                         
  -3  10  16         27.35         30.45         1.84 o                         
  -2  10  16         23.93         27.58         2.23 o                         
  -1  10  16        200.49        219.12         5.96 o                         
   0  10  16        138.91        141.22         3.94 o                         
   1  10  16         17.08         19.14         2.33 o                         
  -2  11  16         40.25         41.71         3.70 o                         
  -1  11  16          0.07          0.87         1.04 o                         
  -9   0  17          0.84          2.00         1.39 o                         
  -7   0  17         21.59         22.48         2.18 o                         
  -5   0  17       1033.33       1014.77        14.27 o                         
  -3   0  17         98.78         96.57         3.26 o                         
  -1   0  17          1.10          0.91         0.59 o                         
   1   0  17          5.95          3.34         0.79 o                         
   3   0  17         98.44         96.61         3.50 o                         
   5   0  17        154.96        211.53         7.87 o                         
  -9   1  17          0.12         -0.04         0.89 o                         
  -8   1  17          2.57          3.32         1.24 o                         
  -7   1  17        122.94        128.58         3.12 o                         
  -6   1  17          4.29          6.02         0.93 o                         
  -5   1  17        452.69        452.88         5.73 o                         
  -4   1  17        186.17        194.58         3.38 o                         
  -3   1  17          0.27          0.76         0.63 o                         
  -2   1  17         14.36         14.27         1.50 o                         
  -1   1  17         97.10         79.18         1.70 o                         
   0   1  17        391.12        305.52         3.63 o                         
   1   1  17         53.28         47.59         1.43 o                         
   2   1  17          0.17          1.03         0.48 o                         
   3   1  17         17.57         17.40         1.44 o                         
   4   1  17          0.27          1.03         1.21 o                         
   5   1  17          0.02         -0.97         0.97 o                         
  -9   2  17         44.45         48.62         2.34 o                         
  -8   2  17         10.92          9.21         1.18 o                         
  -7   2  17         10.56         11.25         1.23 o                         
  -6   2  17         66.15         66.83         2.21 o                         
  -5   2  17          2.67          2.40         0.86 o                         
  -4   2  17        515.12        518.60         6.15 o                         
  -3   2  17        255.04        245.14         3.71 o                         
  -2   2  17         45.32         42.06         1.36 o                         
  -1   2  17         97.71         84.57         2.47 o                         
   0   2  17         59.12         50.91         1.46 o                         
   1   2  17          8.56          7.93         0.95 o                         
   2   2  17         95.32         99.45         2.11 o                         
   3   2  17         57.50         67.69         2.05 o                         
   4   2  17         91.36        103.82         3.69 o                         
   5   2  17          5.37          6.14         1.54 o                         
  -8   3  17         27.16         23.86         1.75 o                         
  -7   3  17         52.21         55.32         2.13 o                         
  -6   3  17         10.12         11.54         1.23 o                         
  -5   3  17         77.39         77.10         2.29 o                         
  -4   3  17        231.92        230.64         3.75 o                         
  -3   3  17         43.36         41.32         1.68 o                         
  -2   3  17        101.15        108.36         2.39 o                         
  -1   3  17         15.71         17.53         1.15 o                         
   0   3  17         35.27         34.92         1.88 o                         
   1   3  17         29.65         26.95         1.24 o                         
   2   3  17          3.38          0.76         0.72 o                         
   3   3  17         51.29         52.38         1.87 o                         
   4   3  17         74.80         72.41         2.26 o                         
   5   3  17         29.03         35.09         2.66 o                         
  -8   4  17          4.08          4.22         1.20 o                         
  -7   4  17         25.06         24.15         1.93 o                         
  -6   4  17          5.64          6.54         1.10 o                         
  -5   4  17         26.62         25.55         1.98 o                         
  -4   4  17         18.70         16.27         1.51 o                         
  -3   4  17        116.62        118.40         2.64 o                         
  -2   4  17          0.96          0.64         0.65 o                         
  -1   4  17          1.05          0.81         0.68 o                         
   0   4  17         80.60         82.54         2.18 o                         
   1   4  17         66.89         63.30         1.91 o                         
   2   4  17         68.32         68.25         2.57 o                         
   3   4  17         19.20         22.60         1.58 o                         
   4   4  17          1.28          0.54         0.69 o                         
   5   4  17          7.06         10.28         1.38 o                         
  -8   5  17          7.34         10.61         1.31 o                         
  -7   5  17          2.52          3.21         1.08 o                         
  -6   5  17         28.80         31.06         2.17 o                         
  -5   5  17          1.64          2.40         0.99 o                         
  -4   5  17         22.75         21.07         1.43 o                         
  -3   5  17        269.78        265.40         4.09 o                         
  -2   5  17         54.80         55.40         1.91 o                         
  -1   5  17          0.00         -0.50         0.54 o                         
   0   5  17         11.83         11.92         1.10 o                         
   1   5  17         31.79         37.18         2.71 o                         
   2   5  17          5.22          4.30         0.89 o                         
   3   5  17          0.07         -0.41         0.65 o                         
   4   5  17         79.57         83.63         2.48 o                         
  -7   6  17          9.20          8.79         1.38 o                         
  -6   6  17         11.94          9.86         1.44 o                         
  -5   6  17         15.92         18.65         1.70 o                         
  -4   6  17        230.51        236.29         4.01 o                         
  -3   6  17        322.72        320.70         4.69 o                         
  -2   6  17         65.51         63.72         2.08 o                         
  -1   6  17         72.07         73.79         2.46 o                         
   0   6  17          4.40          4.02         1.04 o                         
   1   6  17          0.18          2.74         0.99 o                         
   2   6  17         21.28         22.83         2.98 o                         
   3   6  17         21.72         23.48         2.37 o                         
   4   6  17          0.79         -0.32         0.76 o                         
  -7   7  17          0.20          1.36         1.15 o                         
  -6   7  17         34.18         31.31         2.86 o                         
  -5   7  17          1.03          0.39         0.91 o                         
  -4   7  17        101.69        100.59         2.64 o                         
  -3   7  17        153.67        141.72         3.15 o                         
  -2   7  17        250.98        253.71         4.13 o                         
  -1   7  17         10.13         11.15         1.15 o                         
   0   7  17         43.37         50.35         2.30 o                         
   1   7  17         12.02          9.39         1.36 o                         
   2   7  17         15.61         19.47         1.76 o                         
   3   7  17        289.45        295.65         4.87 o                         
  -6   8  17         11.35         10.38         1.51 o                         
  -5   8  17          6.27          6.33         1.01 o                         
  -4   8  17        432.75        441.23         6.07 o                         
  -3   8  17        160.73        171.58         3.54 o                         
  -2   8  17          0.04         -0.32         0.72 o                         
  -1   8  17          7.92          3.85         1.35 o                         
   0   8  17         89.20         94.15         4.68 o                         
   1   8  17         50.28         49.11         2.50 o                         
   2   8  17         12.78         13.81         1.58 o                         
   3   8  17         41.47         44.57         2.75 o                         
  -5   9  17         19.03         18.16         1.83 o                         
  -4   9  17        325.16        311.48         5.04 o                         
  -3   9  17          0.77         -0.10         0.76 o                         
  -2   9  17          5.70          6.93         1.10 o                         
  -1   9  17         21.72         25.06         3.16 o                         
   0   9  17         76.10         79.02         3.03 o                         
   1   9  17         59.15         77.06         5.07 o                         
   2   9  17         21.48         23.69         2.10 o                         
  -3  10  17          4.02          0.91         0.83 o                         
  -2  10  17          1.00          0.43         0.95 o                         
  -1  10  17         46.06         55.43         2.89 o                         
   0  10  17          7.72          5.65         1.57 o                         
  -8   0  18         21.19         15.35         2.05 o                         
  -6   0  18          0.27         -0.57         1.07 o                         
  -4   0  18        446.54        433.52         7.86 o                         
  -2   0  18         16.78         16.22         1.56 o                         
   0   0  18          4.00          3.20         0.74 o                         
   2   0  18          1.69         -0.39         0.82 o                         
   4   0  18         98.92        112.95         5.82 o                         
  -8   1  18         40.09         36.17         2.05 o                         
  -7   1  18         50.27         54.89         2.18 o                         
  -6   1  18         37.44         37.99         1.92 o                         
  -5   1  18        456.13        445.35         6.77 o                         
  -4   1  18          1.40          0.60         0.68 o                         
  -3   1  18          0.64          0.77         0.68 o                         
  -2   1  18         50.36         41.27         1.56 o                         
  -1   1  18          0.22         -0.18         0.63 o                         
   0   1  18        254.69        219.62         3.01 o                         
   1   1  18          0.41         -0.14         0.48 o                         
   2   1  18         12.81         12.98         1.10 o                         
   3   1  18         95.49        101.45         2.83 o                         
   4   1  18         69.96         69.66         3.15 o                         
   5   1  18          1.03         -0.87         1.71 o                         
  -8   2  18         16.89         17.69         1.56 o                         
  -7   2  18         95.78         95.90         2.74 o                         
  -6   2  18         17.36         17.31         1.38 o                         
  -5   2  18        365.63        372.12         5.21 o                         
  -4   2  18         64.24         63.13         2.04 o                         
  -3   2  18         30.32         29.17         1.53 o                         
  -2   2  18         60.89         57.45         2.31 o                         
  -1   2  18          9.46         10.00         1.09 o                         
   0   2  18          0.81         -0.15         0.58 o                         
   1   2  18          1.78          1.59         0.59 o                         
   2   2  18        181.18        180.33         3.29 o                         
   3   2  18         26.58         32.08         1.96 o                         
   4   2  18        100.17         99.71         3.75 o                         
   5   2  18        102.44        112.30         4.11 o                         
  -8   3  18         36.99         35.70         2.05 o                         
  -7   3  18          4.91          5.41         1.06 o                         
  -6   3  18          0.40         -0.99         0.99 o                         
  -5   3  18        392.46        406.90         5.56 o                         
  -4   3  18        286.98        291.25         6.20 o                         
  -3   3  18         43.86         44.05         2.20 o                         
  -2   3  18          4.64          2.29         0.79 o                         
  -1   3  18         81.06         71.28         2.74 o                         
   0   3  18         16.34         18.81         1.28 o                         
   1   3  18          2.64          4.75         0.68 o                         
   2   3  18          3.24          2.07         0.76 o                         
   3   3  18         21.85         21.13         1.85 o                         
   4   3  18          6.93          6.23         1.04 o                         
  -8   4  18        102.75        103.01         2.99 o                         
  -7   4  18          0.12         -0.31         0.74 o                         
  -6   4  18          2.52          3.06         1.11 o                         
  -5   4  18          9.46          9.23         1.31 o                         
  -4   4  18          0.00          0.37         0.91 o                         
  -3   4  18          3.25          3.14         0.83 o                         
  -2   4  18        105.06        107.49         2.52 o                         
  -1   4  18          2.13          2.22         0.68 o                         
   0   4  18          2.94          2.56         0.72 o                         
   1   4  18        113.97        122.84         3.29 o                         
   2   4  18        350.46        381.58         5.73 o                         
   3   4  18          2.03         -0.17         0.69 o                         
   4   4  18         23.42         24.84         1.62 o                         
  -7   5  18          0.14          2.33         1.11 o                         
  -6   5  18         25.32         27.90         2.10 o                         
  -5   5  18          6.05          6.52         1.15 o                         
  -4   5  18          2.20          2.25         1.00 o                         
  -3   5  18         46.63         48.05         1.84 o                         
  -2   5  18          0.25         -0.47         0.79 o                         
  -1   5  18          0.01          0.44         0.77 o                         
   0   5  18         41.08         47.07         2.52 o                         
   1   5  18        154.64        169.84         3.88 o                         
   2   5  18         37.62         39.07         2.23 o                         
   3   5  18         87.57        101.63         2.69 o                         
   4   5  18         17.83         18.48         1.49 o                         
  -7   6  18         29.26         29.17         2.16 o                         
  -6   6  18         12.77         11.44         2.05 o                         
  -5   6  18        105.74        117.61         3.55 o                         
  -4   6  18         74.51         82.15         2.70 o                         
  -3   6  18        110.78        109.35         2.71 o                         
  -2   6  18          0.04          0.86         0.76 o                         
  -1   6  18         50.20         53.97         1.96 o                         
   0   6  18          0.10          0.74         0.91 o                         
   1   6  18          2.50          3.34         1.11 o                         
   2   6  18         63.12         72.43         4.73 o                         
   3   6  18          8.08          6.44         1.41 o                         
  -6   7  18          0.21         -0.76         0.91 o                         
  -5   7  18        131.94        122.37         3.69 o                         
  -4   7  18         92.96         91.76         3.01 o                         
  -3   7  18          8.72          9.25         1.48 o                         
  -2   7  18          0.92          0.84         0.78 o                         
  -1   7  18         49.94         55.03         2.56 o                         
   0   7  18         13.01         11.87         1.64 o                         
   1   7  18          0.12         -0.08         1.23 o                         
   2   7  18         22.56         26.14         2.01 o                         
   3   7  18          0.02          0.10         1.04 o                         
  -5   8  18          7.37          9.20         1.44 o                         
  -4   8  18         65.97         62.38         2.29 o                         
  -3   8  18         81.70         84.03         2.82 o                         
  -2   8  18          4.60          3.53         0.93 o                         
  -1   8  18         20.02         24.37         1.98 o                         
   0   8  18         75.29         79.88         3.58 o                         
   1   8  18          2.59          2.32         1.04 o                         
   2   8  18          0.25          0.11         0.99 o                         
  -4   9  18         94.31         98.76         3.61 o                         
  -3   9  18          1.59          1.49         1.33 o                         
  -2   9  18          2.18          2.54         1.08 o                         
  -1   9  18         11.34         12.70         1.64 o                         
   0   9  18          3.69          3.51         1.15 o                         
   1   9  18         69.97         80.50         3.21 o                         
  -7   0  19        138.89        139.73         4.71 o                         
  -5   0  19         42.99         42.79         2.90 o                         
  -3   0  19          0.19          1.03         0.97 o                         
  -1   0  19        152.86        134.12         3.85 o                         
   1   0  19          1.56          1.08         0.86 o                         
   3   0  19         26.50         24.99         3.08 o                         
  -8   1  19          2.58          4.10         1.63 o                         
  -7   1  19        322.07        322.34         5.43 o                         
  -6   1  19        181.04        179.02         3.63 o                         
  -5   1  19          1.02          0.48         0.80 o                         
  -4   1  19          2.05          1.88         0.78 o                         
  -3   1  19         41.92         42.79         1.77 o                         
  -2   1  19        209.22        181.45         4.11 o                         
  -1   1  19          0.22          0.44         1.19 o                         
   0   1  19         40.76         42.24         1.62 o                         
   1   1  19        138.97        142.43         3.46 o                         
   2   1  19         40.25         48.38         1.98 o                         
   3   1  19          0.48         -0.17         0.97 o                         
   4   1  19         89.27         99.46         3.87 o                         
  -8   2  19         10.63         10.01         1.26 o                         
  -7   2  19          8.86          8.96         1.20 o                         
  -6   2  19          1.61          0.96         0.83 o                         
  -5   2  19         51.27         51.04         2.32 o                         
  -4   2  19          4.12          5.75         1.03 o                         
  -3   2  19         43.91         47.54         2.25 o                         
  -2   2  19        223.35        199.00         4.02 o                         
  -1   2  19          4.48          3.39         0.81 o                         
   0   2  19          5.10          5.51         1.19 o                         
   1   2  19          1.34          1.24         0.61 o                         
   2   2  19          1.29          2.10         1.14 o                         
   3   2  19         61.19         73.43         2.63 o                         
   4   2  19          7.85          9.50         1.88 o                         
  -8   3  19        161.43        162.73         3.71 o                         
  -7   3  19          0.03         -0.76         0.76 o                         
  -6   3  19          0.55          0.46         0.83 o                         
  -5   3  19         42.01         41.71         2.30 o                         
  -4   3  19         38.88         36.76         2.17 o                         
  -3   3  19         23.11         25.85         1.84 o                         
  -2   3  19         28.87         26.79         1.68 o                         
  -1   3  19         17.99         21.18         1.35 o                         
   0   3  19          0.48          2.25         0.69 o                         
   1   3  19          0.01          0.95         0.84 o                         
   2   3  19          0.01          0.42         0.69 o                         
   3   3  19          0.77          0.76         0.91 o                         
   4   3  19        174.51        198.30         7.36 o                         
  -7   4  19         44.16         49.06         3.74 o                         
  -6   4  19          3.46          5.77         1.24 o                         
  -5   4  19         57.24         60.68         2.88 o                         
  -4   4  19          0.48          1.26         0.99 o                         
  -3   4  19         64.60         60.87         2.50 o                         
  -2   4  19         19.35         18.13         1.32 o                         
  -1   4  19         37.87         42.38         1.89 o                         
   0   4  19          6.55          6.88         0.93 o                         
   1   4  19         70.30         70.90         4.93 o                         
   2   4  19        246.29        267.05         5.20 o                         
   3   4  19         16.41         21.50         1.53 o                         
   4   4  19          4.35          6.01         1.74 o                         
  -7   5  19          7.98          6.82         1.31 o                         
  -6   5  19         16.24         15.37         1.69 o                         
  -5   5  19          0.56          1.44         0.95 o                         
  -4   5  19          8.92          9.85         1.36 o                         
  -3   5  19         16.22         19.26         1.59 o                         
  -2   5  19         42.09         39.25         1.71 o                         
  -1   5  19         32.73         33.30         1.71 o                         
   0   5  19         19.42         19.47         1.64 o                         
   1   5  19         51.56         55.70         3.20 o                         
   2   5  19          8.15         10.04         1.80 o                         
   3   5  19         13.93         17.54         1.93 o                         
  -6   6  19         12.90          9.98         1.44 o                         
  -5   6  19         49.94         52.31         3.37 o                         
  -4   6  19          2.83          2.03         1.11 o                         
  -3   6  19          1.97          2.98         0.86 o                         
  -2   6  19         79.11         82.29         2.46 o                         
  -1   6  19          2.15          1.39         0.76 o                         
   0   6  19         63.75         71.16         2.75 o                         
   1   6  19        298.68        302.62         5.72 o                         
   2   6  19         52.02         55.75         4.29 o                         
   3   6  19         11.38         13.14         1.64 o                         
  -6   7  19         68.66         67.76         2.95 o                         
  -5   7  19         12.47         12.20         1.56 o                         
  -4   7  19          2.42          3.11         1.24 o                         
  -3   7  19          0.64         -0.72         0.72 o                         
  -2   7  19          9.61         11.86         1.63 o                         
  -1   7  19          3.97          4.70         1.11 o                         
   0   7  19         17.91         21.37         1.90 o                         
   1   7  19         75.02         75.07         3.03 o                         
   2   7  19          7.47          3.66         1.24 o                         
  -5   8  19        138.78        133.54         3.94 o                         
  -4   8  19         60.59         62.32         2.45 o                         
  -3   8  19         34.42         38.50         2.08 o                         
  -2   8  19         55.97         64.19         2.55 o                         
  -1   8  19          0.10         -0.45         0.91 o                         
   0   8  19          4.24          4.62         1.24 o                         
   1   8  19         44.30         47.31         2.83 o                         
  -2   9  19         58.36         67.13         6.06 o                         
  -1   9  19          3.20          2.42         1.69 o                         
  -6   0  20        220.53        214.28        11.64 o                         
  -4   0  20         18.56         19.40         2.40 o                         
  -2   0  20        267.54        242.27         9.41 o                         
   0   0  20          2.43          4.45         1.71 o                         
   2   0  20          3.38          5.02         1.21 o                         
  -7   1  20        543.26        540.23         7.14 o                         
  -6   1  20        318.28        321.41         5.13 o                         
  -5   1  20         11.88         11.78         1.58 o                         
  -4   1  20          0.05         -0.65         0.65 o                         
  -3   1  20          0.53          0.68         0.84 o                         
  -2   1  20         43.61         41.24         2.38 o                         
  -1   1  20          1.35          1.71         0.79 o                         
   0   1  20          0.21         -0.62         0.95 o                         
   1   1  20          7.18          9.76         1.03 o                         
   2   1  20          3.35          4.45         0.97 o                         
   3   1  20        189.15        238.95         5.81 o                         
  -7   2  20          0.64         -0.38         1.03 o                         
  -6   2  20         59.57         56.76         2.57 o                         
  -5   2  20          7.97          6.50         1.31 o                         
  -4   2  20         77.13         77.61         2.96 o                         
  -3   2  20         23.02         20.32         1.70 o                         
  -2   2  20         45.31         49.90         2.23 o                         
  -1   2  20          2.19          1.76         0.84 o                         
   0   2  20          7.86         12.03         1.13 o                         
   1   2  20          0.47          1.43         0.74 o                         
   2   2  20         57.28         59.09         2.37 o                         
   3   2  20         18.45         16.43         1.58 o                         
  -7   3  20          4.29          6.02         1.36 o                         
  -6   3  20          9.40          8.30         1.44 o                         
  -5   3  20         45.33         44.30         2.50 o                         
  -4   3  20         63.84         67.49         4.45 o                         
  -3   3  20         15.12         15.52         1.58 o                         
  -2   3  20         11.07         11.68         1.38 o                         
  -1   3  20         81.49         90.92         2.39 o                         
   0   3  20        266.15        272.50         5.74 o                         
   1   3  20        199.51        224.95         4.54 o                         
   2   3  20         26.71         27.71         2.09 o                         
   3   3  20         20.18         19.85         2.10 o                         
  -7   4  20         21.10         23.29         2.04 o                         
  -6   4  20         16.05         17.38         2.68 o                         
  -5   4  20         23.96         27.82         2.04 o                         
  -4   4  20          2.41          1.29         2.04 o                         
  -3   4  20          1.78          1.68         0.95 o                         
  -2   4  20          0.05         -0.15         1.00 o                         
  -1   4  20         30.00         33.65         1.79 o                         
   0   4  20          5.34          5.43         0.97 o                         
   1   4  20          0.40         -0.83         0.84 o                         
   2   4  20        101.62        107.20         3.29 o                         
   3   4  20         12.01         11.80         1.28 o                         
  -6   5  20         61.65         65.10         2.95 o                         
  -5   5  20         49.97         53.35         2.50 o                         
  -4   5  20         11.00         13.56         1.58 o                         
  -3   5  20         44.37         48.49         4.14 o                         
  -2   5  20          8.53          9.05         1.13 o                         
  -1   5  20         30.45         30.20         1.73 o                         
   0   5  20          1.45         -0.78         0.78 o                         
   1   5  20          4.50          5.71         1.26 o                         
   2   5  20          0.01         -0.17         1.01 o                         
  -6   6  20          0.30          0.58         1.04 o                         
  -5   6  20         32.31         28.96         2.23 o                         
  -4   6  20         57.85         63.23         3.25 o                         
  -3   6  20          7.16          5.28         1.31 o                         
  -2   6  20         76.63         79.00         2.43 o                         
  -1   6  20         19.89         19.76         1.76 o                         
   0   6  20        114.64        133.94         5.03 o                         
   1   6  20         56.14         65.64         2.70 o                         
   2   6  20         18.83         21.79         2.53 o                         
  -5   7  20        192.99        206.13         4.87 o                         
  -4   7  20          9.21          8.16         1.92 o                         
  -3   7  20         17.27         18.63         1.53 o                         
  -2   7  20         25.36         27.29         1.79 o                         
  -1   7  20          1.85          1.49         1.58 o                         
   0   7  20         27.21         26.90         2.10 o                         
   1   7  20          5.97          6.00         1.31 o                         
  -3   8  20         19.16         21.40         1.65 o                         
  -2   8  20          0.65          1.45         1.04 o                         
  -1   8  20         11.07          7.53         1.38 o                         
  -7   0  21         37.51         40.51        10.27 o                         
  -5   0  21         11.40         15.92         1.94 o                         
  -3   0  21          1.08          1.10         1.07 o                         
  -1   0  21         91.79         77.36         4.79 o                         
   1   0  21        128.87        130.75         4.23 o                         
   3   0  21         86.43        102.69         5.82 o                         
  -7   1  21         12.46         14.41         1.64 o                         
  -6   1  21         26.57         25.62         1.82 o                         
  -5   1  21          0.02         -0.41         0.78 o                         
  -4   1  21          0.10         -0.84         0.84 o                         
  -3   1  21         39.82         40.46         2.21 o                         
  -2   1  21          1.95          1.20         0.84 o                         
  -1   1  21          4.57          1.57         3.77 o                         
   0   1  21         36.12         36.56         2.78 o                         
   1   1  21         11.14         12.01         1.36 o                         
   2   1  21          0.35         -0.79         0.79 o                         
   3   1  21        334.02        370.70         7.75 o                         
  -7   2  21        133.55        140.58         7.14 o                         
  -6   2  21          0.71          1.54         1.11 o                         
  -5   2  21          4.40          1.29         1.71 o                         
  -4   2  21          6.57          5.16         1.19 o                         
  -3   2  21          5.72          5.02         1.19 o                         
  -2   2  21         10.69         12.49         1.44 o                         
  -1   2  21         75.92         80.74         2.75 o                         
   0   2  21          1.21          1.37         1.04 o                         
   1   2  21          7.71          8.03         1.56 o                         
   2   2  21         22.40         28.66         2.42 o                         
  -6   3  21          0.38          0.67         1.54 o                         
  -5   3  21          1.01          1.16         1.48 o                         
  -4   3  21        155.61        146.30         3.88 o                         
  -3   3  21          5.62          8.06         1.38 o                         
  -2   3  21          0.05          0.74         1.06 o                         
  -1   3  21         74.41         76.22         3.33 o                         
   0   3  21         23.50         23.27         1.58 o                         
   1   3  21         12.29         17.97         1.72 o                         
   2   3  21         19.75         21.18         2.29 o                         
  -6   4  21         42.34         45.66         2.75 o                         
  -5   4  21         17.83         18.49         1.78 o                         
  -4   4  21         24.99         24.67         1.98 o                         
  -3   4  21         34.16         34.89         2.30 o                         
  -2   4  21          6.46          7.84         1.31 o                         
  -1   4  21        182.63        205.38         4.50 o                         
   0   4  21          3.49          2.67         1.11 o                         
   1   4  21         57.44         60.44         2.50 o                         
   2   4  21         22.71         24.71         2.43 o                         
  -5   5  21         31.28         26.32         2.10 o                         
  -4   5  21          0.57         -1.09         1.11 o                         
  -3   5  21         12.30         12.55         1.58 o                         
  -2   5  21         12.66         14.80         1.61 o                         
  -1   5  21         49.65         56.64         2.17 o                         
   0   5  21        241.14        275.79         5.40 o                         
   1   5  21         10.09          9.51         1.71 o                         
  -5   6  21         13.87         12.52         1.76 o                         
  -4   6  21         12.26         15.04         1.76 o                         
  -3   6  21          1.67          3.01         1.47 o                         
  -2   6  21         13.83         14.85         1.98 o                         
  -1   6  21         18.09         21.80         1.90 o                         
   0   6  21         56.80         55.70         2.80 o                         
  -3   7  21         20.71         23.50         2.09 o                         
  -2   7  21         18.71         18.62         1.81 o                         
  -1   7  21         75.14         85.06         3.21 o                         
  -6   0  22         49.10         52.71         3.59 o                         
  -4   0  22         23.44         37.65         4.45 o                         
  -2   0  22         56.38         60.24         4.45 o                         
   0   0  22         22.29         34.91         3.77 o                         
   2   0  22        441.67        490.84        12.66 o                         
  -6   1  22          7.73          9.94         2.26 o                         
  -5   1  22          3.46          2.53         1.15 o                         
  -4   1  22         68.06         72.42         2.89 o                         
  -3   1  22          0.45          3.10         1.12 o                         
  -2   1  22          7.34          7.20         1.56 o                         
  -1   1  22         13.29         13.00         1.80 o                         
   0   1  22          9.74         11.92         2.22 o                         
   1   1  22         76.74         93.79         5.13 o                         
   2   1  22         22.21         25.33         3.08 o                         
  -6   2  22          0.53          1.56         2.06 o                         
  -5   2  22          6.60          4.75         1.68 o                         
  -4   2  22        103.67        101.01         3.35 o                         
  -3   2  22         43.99         49.33         2.55 o                         
  -2   2  22         30.37         26.22         1.90 o                         
  -1   2  22         48.08         49.65         4.60 o                         
   0   2  22          6.91          6.52         1.88 o                         
   1   2  22         79.11         92.20         3.63 o                         
  -5   3  22         18.70         20.91         2.09 o                         
  -4   3  22         10.12          7.06         1.38 o                         
  -3   3  22          3.89          3.99         1.19 o                         
  -2   3  22          0.51          0.56         1.02 o                         
  -1   3  22         11.80         11.66         1.51 o                         
   0   3  22         10.23         11.11         1.55 o                         
   1   3  22          5.47         11.64         2.74 o                         
  -5   4  22         35.17         33.18         2.58 o                         
  -4   4  22          7.03          5.49         1.31 o                         
  -3   4  22         51.62         51.21         3.10 o                         
  -2   4  22         15.72         19.13         1.84 o                         
  -1   4  22         94.87        100.56         3.26 o                         
   0   4  22          9.11         11.03         1.48 o                         
   1   4  22          9.48          8.74         1.44 o                         
  -4   5  22         20.34         21.65         2.04 o                         
  -3   5  22          1.62          1.31         1.04 o                         
  -2   5  22         75.19         76.37         3.00 o                         
  -1   5  22         18.59         16.80         2.04 o                         
   0   5  22         13.37          9.50         1.51 o                         
  -2   6  22          1.77          3.20         1.15 o                         
  -5   0  23          7.63         10.27         2.74 o                         
  -3   0  23         25.78         28.07         3.77 o                         
  -1   0  23          0.08          0.34         1.71 o                         
  -5   1  23          5.01          6.18         1.38 o                         
  -4   1  23          5.36          6.84         1.31 o                         
  -3   1  23         95.17        100.38         4.11 o                         
  -2   1  23          1.36          1.88         1.21 o                         
  -1   1  23          7.82          9.29         1.69 o                         
   0   1  23         11.30         12.29         1.80 o                         
  -5   2  23          2.49          2.74         1.53 o                         
  -4   2  23          0.05         -0.90         0.95 o                         
  -3   2  23         41.80         49.47         3.43 o                         
  -2   2  23         28.36         26.81         2.53 o                         
  -1   2  23        110.46        119.84         4.96 o                         
   0   2  23          0.21          1.65         1.31 o                         
  -4   3  23          4.52          4.62         1.36 o                         
  -3   3  23         32.36         36.10         2.35 o                         
  -2   3  23         25.03         32.47         2.23 o                         
  -1   3  23          2.10          3.41         1.37 o                         
   0   3  23        148.58        154.71         7.19 o                         
  -3   4  23          0.07         -1.11         1.11 o                         
  -2   4  23         80.38         84.02         3.15 o                         
  -1   4  23         44.60         48.29         3.50 o                         
  -2   0  24          8.03          7.53         2.74 o                         
  -3   1  24          0.02         -0.12         1.31 o                         
  -2   1  24          1.23          2.91         1.45 o                         
                                                                                
