# Supplementary material for: Synthesis and crystal structure of methyl 3-(3-hy­droxy-3-phenyl­prop-2-eno­yl)benzoate
Source: Acta Crystallogr E Crystallogr Commun. 2018 May 18;74(Pt 6):816–9. doi: 10.1107/S2056989018007259 (PMC6002825; doi:10.1107/S2056989018007259)
Supplement: Supplementary file 3 [file e-74-00816-Isup3.mol]

  ACD/Labs04191816152D

 22 23  0  0  0  0  0  0  0  0  1 V2000
   25.3859  -15.4013    0.0000 C   0  0  0  0  0  0  0  0  0  0  0  0
   25.3859  -18.5327    0.0000 C   0  0  0  0  0  0  0  0  0  0  0  0
   22.6740  -13.8356    0.0000 C   0  0  0  0  0  0  0  0  0  0  0  0
   22.6740  -20.0983    0.0000 C   0  0  0  0  0  0  0  0  0  0  0  0
   19.9622  -15.4013    0.0000 C   0  0  0  0  0  0  0  0  0  0  0  0
   19.9622  -18.5327    0.0000 C   0  0  0  0  0  0  0  0  0  0  0  0
   28.0977  -20.0983    0.0000 C   0  0  0  0  0  0  0  0  0  0  0  0
   30.8096  -18.5327    0.0000 O   0  0  0  0  0  0  0  0  0  0  0  0
   33.5213  -23.2296    0.0000 O   0  0  0  0  0  0  0  0  0  0  0  0
   30.8096  -24.7953    0.0000 C   0  0  0  0  0  0  0  0  0  0  0  0
   28.0977  -23.2296    0.0000 C   0  0  0  0  0  0  0  0  0  0  0  0
   33.5213  -20.0983    0.0000 H   0  0  0  0  0  0  0  0  0  0  0  0
   30.8096  -27.9267    0.0000 C   0  0  0  0  0  0  0  0  0  0  0  0
   33.5214  -29.4924    0.0000 C   0  0  0  0  0  0  0  0  0  0  0  0
   28.0976  -29.4926    0.0000 C   0  0  0  0  0  0  0  0  0  0  0  0
   33.5213  -32.6240    0.0000 C   0  0  0  0  0  0  0  0  0  0  0  0
   28.0976  -32.6239    0.0000 C   0  0  0  0  0  0  0  0  0  0  0  0
   30.8095  -34.1896    0.0000 C   0  0  0  0  0  0  0  0  0  0  0  0
   22.6741  -10.7042    0.0000 C   0  0  0  0  0  0  0  0  0  0  0  0
   19.9623   -9.1385    0.0000 O   0  0  0  0  0  0  0  0  0  0  0  0
   25.3875   -9.1246    0.0000 O   0  0  0  0  0  0  0  0  0  0  0  0
   25.3210   -5.5149    0.0000 C   0  0  0  0  0  0  0  0  0  0  0  0
  2  1  1  0  0  0  0
  3  1  2  0  0  0  0
  4  2  2  0  0  0  0
  5  3  1  0  0  0  0
  6  4  1  0  0  0  0
  6  5  2  0  0  0  0
  8  7  2  0  0  0  0
  2  7  1  0  0  0  0
 10  9  1  0  0  0  0
 11 10  2  0  0  0  0
  7 11  1  0  0  0  0
 12  9  1  0  0  0  0
 14 13  1  0  0  0  0
 15 13  2  0  0  0  0
 16 14  2  0  0  0  0
 17 15  1  0  0  0  0
 18 16  1  0  0  0  0
 18 17  2  0  0  0  0
 10 13  1  0  0  0  0
 20 19  2  0  0  0  0
 21 19  1  0  0  0  0
  3 19  1  0  0  0  0
 21 22  1  0  0  0  0
M  END
